# Supplementary material for: Identification of an FMNL2 Interactome by Quantitative Mass Spectrometry
Source: Int J Mol Sci. 2024 May 23;25(11):5686. doi: 10.3390/ijms25115686 (PMC11171801; doi:10.3390/ijms25115686)
Supplement: Supplementary file 1 [file ijms-25-05686-s001.zip]

Archive with 2 entries (2 files):
- Supplemental Figure S1.tif
- Supplemental File S1.xlsx
