# Supplementary material for: Identification of an FMNL2 Interactome by Quantitative Mass Spectrometry
Source: Int J Mol Sci. 2024 May 23;25(11):5686. doi: 10.3390/ijms25115686 (PMC11171801; doi:10.3390/ijms25115686)
Supplement: Supplementary file 1 [file ijms-25-05686-s001.zip › Supplemental File S1.xlsx]

## Sheet: FMNL2_BioID Dataset
FMNL2-BirA (H) vs FMNL2-mCherry (L)
Protein IDs	Majority protein IDs	Peptide counts (all)	Peptide counts (razor+unique)	Peptide counts (unique)	Protein names	Gene names	Fasta headers	Number of proteins	Peptides	Razor + unique peptides	Unique peptides	Sequence coverage [%]	Mol. weight [kDa]	Q-value	Score	Ratio H/L	Intensity	Intensity L	Intensity H	Peptide sequences
Q96PY5;Q8IVF7;O95466	Q96PY5	83;15;9	83;15;9	83;15;9	Formin-like protein 2	FMNL2	sp|Q96PY5|FMNL2_HUMAN Formin-like protein 2 OS=Homo sapiens OX=9606 GN=FMNL2 PE=1 SV=3	3	83	83	83	59.4	123.32	0	323.31	94.452	97453000000	720600000	96733000000	AAAVSLENVLLDVK;AAAVSLENVLLDVKELQR;AHNVPLKLPMPEPGELEER;AIHVFDLK;AIMNYQYGFNMVMSHPHAVNEIALSLNNK;ALVLELLAAVCLVR;AQGPAIDLSSSK;AYKQAEEENELR;DANTQVHTLR;DANTQVHTLRK;DDVHVCIMCLR;EFILNNEGK;EFLNEENK;EIYKDANTQVHTLR;EIYKDANTQVHTLRK;EKYHQVSLFYNELHYVEK;ELEISLR;ERKPLENLSDEDR;EYTMHDHNTLLK;FAIVLNAMNLPPDK;FAIVLNAMNLPPDKAR;FLPTENEVK;FMMQFSK;GAVYGFK;GAVYGFKLQSLDLLLDTK;GAVYGFKLQSLDLLLDTKSTDR;GGHEIILSAFDNFK;GGHEIILSAFD…
P08195	P08195	15	15	15	4F2 cell-surface antigen heavy chain	SLC3A2	sp|P08195|4F2_HUMAN 4F2 cell-surface antigen heavy chain OS=Homo sapiens OX=9606 GN=SLC3A2 PE=1 SV=3	1	15	15	15	28.7	67.993	0	67.897	47.835	437730000	865630	436860000	ADLLLSTQPGREEGSPLELER;DDVAQTDLLQIDPNFGSK;EDFDSLLQSAK;GENSWFSTQVDTVATK;GLVLGPIHK;GQSEDPGSLLSLFR;IGDLQAFQGHGAGNLAGLK;IKVAEDEAEAAAAAK;LKLEPHEGLLLR;LLTSFLPAQLLR;NQKDDVAQTDLLQIDPNFGSK;NQKDDVAQTDLLQIDPNFGSKEDFDSLLQSAK;SLLHGDFHAFSAGPGLFSYIR;VAEDEAEAAAAAK;WCSWSLSQAR
Q7Z2W4;Q9H0J9	Q7Z2W4	24;1	24;1	24;1	Zinc finger CCCH-type antiviral protein 1	ZC3HAV1	sp|Q7Z2W4|ZCCHV_HUMAN Zinc finger CCCH-type antiviral protein 1 OS=Homo sapiens OX=9606 GN=ZC3HAV1 PE=1 SV=3	2	24	24	24	39.6	101.43	0	279.84	22.379	703840000	18467000	685380000	ADPEVCCFITK;ATDLGGTSQAGTSQR;AYVESICSNNFDSFLHETHENK;AYVESICSNNFDSFLHETHENKYGK;DQVYPQYVIEYTEDK;EHGLNPDVVQNIQDICNSK;IENSELLDKFTWK;KFTYLGSQDR;LHICDHFTR;LSEIHHLHPEYVR;LSTPSSVTKPANSVFTTK;NESGTWIQYGEEKDKR;NHELSGLNKEELAVLLLQSDPFFMPEICK;NSNVDSSYLESLYQSCPR;RPTFVPQWYVQQMK;SGTQDIQPGPLFNNNADGVATDITSTR;SLTSWTNDQGAR;SNPSVFVIFQK;SSLGSLQTPEAVTTR;VALVNDSLSDVTSTTSSR;VDDHDSEEICLDHLCK;VHFHLPYR;YCQRPCDNLHLCK;YSHEVLSEE…
Q15836	Q15836	5	5	2	Vesicle-associated membrane protein 3	VAMP3	sp|Q15836|VAMP3_HUMAN Vesicle-associated membrane protein 3 OS=Homo sapiens OX=9606 GN=VAMP3 PE=1 SV=3	1	5	5	2	41	11.309	0	96.051	22.224	116200000	4687900	111510000	ADALQAGASQFETSAAK;LQQTQNQVDEVVDIMR;LSELDDR;LSELDDRADALQAGASQFETSAAK;RLQQTQNQVDEVVDIMR
Q14677	Q14677	8	8	8	Clathrin interactor 1	CLINT1	sp|Q14677|EPN4_HUMAN Clathrin interactor 1 OS=Homo sapiens OX=9606 GN=CLINT1 PE=1 SV=1	1	8	8	8	17.6	68.259	0	34.209	16.956	47761000	1334700	46427000	ASPDQNASTHTPQSSVK;ATNVVMNYSEIESK;HIHITQATETTTTR;IGSTIDDTISK;SKWDEEWDKNK;SLENYHFVDEHGKDQGINIR;SLLLLAYLIR;YVGVSSDSVGGFR
Q8NC51	Q8NC51	11	11	11	Plasminogen activator inhibitor 1 RNA-binding protein	SERBP1	sp|Q8NC51|PAIRB_HUMAN Plasminogen activator inhibitor 1 RNA-binding protein OS=Homo sapiens OX=9606 GN=SERBP1 PE=1 SV=2	1	11	11	11	33.8	44.965	0	33.955	11.78	201070000	8858100	192210000	EMTLDEWK;FDQLFDDESDPFEVLK;KEETQPPVALKK;KNPLPPSVGVVDKK;KPANDITSQLEINFGDLGR;PGHLQEGFGCVVTNR;RPDQQLQGEGK;SAAQAAAQTNSNAAGK;SEEAHAEDSVMDHHFR;SKSEEAHAEDSVMDHHFR;SSFSHYSGLK
Q9P0K7	Q9P0K7	22	22	22	Ankycorbin	RAI14	sp|Q9P0K7|RAI14_HUMAN Ankycorbin OS=Homo sapiens OX=9606 GN=RAI14 PE=1 SV=2	1	22	22	22	30.3	110.04	0	57.816	11.59	253090000	6430800	246660000	AAMTDAMVPR;DLDGNIPLLLAVQNGHSEICHFLLDHGADVNSR;EALNSLSQLSYSTSSSK;EAQAELEDYRK;IQQLQEILQDLQK;KQHQEVISVYR;KQLQVELQSR;LLQAVENGDAEK;LQSSLESEVSVLASK;QLQNQLAECKK;QSQQLEALQQQVK;RAELVCLNNTEISENSSDLSQK;SSPSVLIHSLGK;SSYCSVIENMNK;TAFHLAAAK;TALHYAAAQGCLQAVQILCEHK;TALMLACEIGSSNAVEALIK;VASLLGK;VASLTLHNK;VHSEVVQIR;VTEEEINVLK;YQEAQEEIMK
P08670;P17661;P41219;Q16352;P07196;P07197;P12036	P08670	38;5;4;1;1;1;1	38;5;4;1;1;1;1	36;3;2;1;1;1;1	Vimentin	VIM	sp|P08670|VIME_HUMAN Vimentin OS=Homo sapiens OX=9606 GN=VIM PE=1 SV=4	7	38	38	36	73	53.651	0	255.69	11.351	2645500000	186700000	2458800000	DGQVINETSQHHDDLE;EEAENTLQSFR;EKLQEEMLQR;EKLQEEMLQREEAENTLQSFR;EMEENFAVEAANYQDTIGR;ETNLDSLPLVDTHSK;ETNLDSLPLVDTHSKR;EYQDLLNVK;FADLSEAANR;FANYIDK;FANYIDKVR;ILLAELEQLK;ISLPLPNFSSLNLR;KLHEEEIQELQAQIQEQHVQIDVDVSKPDLTAALR;KLLEGEESR;KVESLQEEIAFLK;KVESLQEEIAFLKK;LGDLYEEEMR;LHEEEIQELQAQIQEQHVQIDVDVSKPDLTAALR;LLEGEESR;LLQDSVDFSLADAINTEFK;LQDEIQNMK;LQDEIQNMKEEMAR;LQEEMLQREEAENTLQSFR;MALDIEIATYR;MFGGPGTASR;M…
P16949	P16949	3	3	2	Stathmin	STMN1	sp|P16949|STMN1_HUMAN Stathmin OS=Homo sapiens OX=9606 GN=STMN1 PE=1 SV=3	1	3	3	2	20.1	17.302	0	7.9046	8.8334	15178000	1054500	14124000	ASGQAFELILSPR;ASSDIQVK;DLSLEEIQK
P46779	P46779	9	9	9	60S ribosomal protein L28	RPL28	sp|P46779|RL28_HUMAN 60S ribosomal protein L28 OS=Homo sapiens OX=9606 GN=RPL28 PE=1 SV=3	1	9	9	9	42.3	15.747	0	22.538	7.1938	142160000	20563000	121600000	GVVVVIK;GVVVVIKR;KTVGVEPAADGK;NCSSFLIK;NKQTYSTEPNNLK;QTYSTEPNNLK;SAHLQWMVVR;TVGVEPAADGK;YNGLIHR
Q9UBF2;Q92521	Q9UBF2	17;1	17;1	15;1	Coatomer subunit gamma-2	COPG2	sp|Q9UBF2|COPG2_HUMAN Coatomer subunit gamma-2 OS=Homo sapiens OX=9606 GN=COPG2 PE=1 SV=1	2	17	17	15	28.6	97.621	0	61.467	6.9218	87354000	11612000	75743000	AIVDCIISIVEENPESK;ALHQYTLEPSEKPFDMK;CMMDTDDEVRDR;EAGLAHLCEFIEDCEHTVLATK;ELAPAVSVLQLFCSSPK;EMATISEDVIIVTSSLTK;FGAQNESLLPSILVLLQR;ILHLLGK;LALADGVTMQVTVR;LFQSNDQTLR;LPDDDPTAVAGSFSCTMK;QISSFVSEISDEFK;SIATLAITTLLK;SQFAYCMLIR;SSEPVQLTEAETEYFVR;VSSVSSSALVSSLHMMK;VVLENEAVR
Q9Y4E8	Q9Y4E8	3	3	3	Ubiquitin carboxyl-terminal hydrolase 15	USP15	sp|Q9Y4E8|UBP15_HUMAN Ubiquitin carboxyl-terminal hydrolase 15 OS=Homo sapiens OX=9606 GN=USP15 PE=1 SV=3	1	3	3	3	3.2	112.42	0	5.9319	6.0221	6394000	1190000	5204000	KLDLWSLPPVLVVHLK;NDSIIVDIFHGLFK;RNDSIIVDIFHGLFK
P18077	P18077	3	3	3	60S ribosomal protein L35a	RPL35A	sp|P18077|RL35A_HUMAN 60S ribosomal protein L35a OS=Homo sapiens OX=9606 GN=RPL35A PE=1 SV=2	1	3	3	3	16.4	12.538	0	9.939	5.7379	76457000	11553000	64904000	DETEFYLGK;DETEFYLGKR;VMLYPSRI
P21333;Q14315	P21333	112;8	112;8	104;2	Filamin-A	FLNA	sp|P21333|FLNA_HUMAN Filamin-A OS=Homo sapiens OX=9606 GN=FLNA PE=1 SV=4	2	112	112	104	57.6	280.74	0	323.31	5.6959	10269000000	1316200000	8953200000	AEAGVPAEFSIWTR;AEFTVETR;AEISCTDNQDGTCSVSYLPVLPGDYSILVK;AEISFEDRK;AFGPGLQGGSAGSPAR;AGNNMLLVGVHGPR;AGQSAAGAAPGGGVDTR;AGVAPLQVK;AHEPTYFTVDCAEAGQGDVSIGIK;AHVVPCFDASK;AIVDGNLK;ALTQTGGPHVK;ANLPQSFQVDTSK;ASGPGLNTTGVPASLPVEFTIDAK;ATCAPQHGAPGPGPADASK;AWGPGLEGGVVGK;AYGPGIEPTGNMVK;CAPGVVGPAEADIDFDIIR;CSGPGLER;CSGPGLSPGMVR;CSYQPTMEGVHTVHVTFAGVPIPR;DAEMPATEKDLAEDAPWKK;DAGEGLLAVQITDPEGKPK;DAPQDFHPDR;DAPQDFHPDR…
Q96AC1;Q9BQL6	Q96AC1	7;1	7;1	7;1	Fermitin family homolog 2	FERMT2	sp|Q96AC1|FERM2_HUMAN Fermitin family homolog 2 OS=Homo sapiens OX=9606 GN=FERMT2 PE=1 SV=1	2	7	7	7	15.3	77.86	0	18.38	5.4393	33396000	3174100	30222000	GCEVTPDVNISGQK;ILEAHQNVAQMSLIEAK;INQLYEQAK;SKEESSGTPAHQMNLR;TMADSSYNLEVQNILSFLK;TSTILGDITSIPELADYIK;YYSFFDLNPK
Q9Y2A7;P55160	Q9Y2A7	9;1	9;1	9;1	Nck-associated protein 1	NCKAP1	sp|Q9Y2A7|NCKP1_HUMAN Nck-associated protein 1 OS=Homo sapiens OX=9606 GN=NCKAP1 PE=1 SV=1	2	9	9	9	10.1	128.79	0	51.132	5.3967	72151000	10934000	61217000	DVLSYHIPFLVSSIEDFKDHIPR;ELATVLSDQPGLLGPK;EYLTSHLEIR;LKEFLALASSSLLK;LSSVDSVLKR;LVVTNLDK;MTIIGVILSFR;NNNQQLAQLQK;SENISPEEEYK
Q9NNW5	Q9NNW5	4	4	4	WD repeat-containing protein 6	WDR6	sp|Q9NNW5|WDR6_HUMAN WD repeat-containing protein 6 OS=Homo sapiens OX=9606 GN=WDR6 PE=1 SV=1	1	4	4	4	4.1	121.72	0	5.7074	5.3663	21621000	3084000	18537000	LFLLQDSGR;LHIVNCGGGHR;VHSFTHEAPNQR;VQNLLGHYLIHGFR
P35241	P35241	8	2	2	Radixin	RDX	sp|P35241|RADI_HUMAN Radixin OS=Homo sapiens OX=9606 GN=RDX PE=1 SV=1	1	8	2	2	16	68.563	0	3.4746	5.144	5464900	864300	4600600	APDFVFYAPR;FVIKPIDK;IGFPWSEIR;KTQNDVLHAENVK;QLFDQVVK;RKPDTIEVQQMK;SEEERVTETQKNER;VTTMDAELEFAIQPNTTGK
P61313	P61313	6	6	6	60S ribosomal protein L15	RPL15	sp|P61313|RL15_HUMAN 60S ribosomal protein L15 OS=Homo sapiens OX=9606 GN=RPL15 PE=1 SV=2	1	6	6	6	31.9	24.146	0	9.9529	5.0501	73264000	12514000	60751000	FFEVILIDPFHK;GATYGKPVHHGVNQLK;NTLQLHR;SLQSVAEER;VLNSYWVGEDSTYK;YIQELWR
Q7L576	Q7L576	9	9	3	Cytoplasmic FMR1-interacting protein 1	CYFIP1	sp|Q7L576|CYFP1_HUMAN Cytoplasmic FMR1-interacting protein 1 OS=Homo sapiens OX=9606 GN=CYFIP1 PE=1 SV=1	1	9	9	3	8.2	145.18	0	16.838	4.8912	40263000	1790200	38473000	AVGPSSTQLYMVR;CNEQPNRVEIYEK;EANHNVSAPYGR;FINMFAVLDELK;GLQVLMGR;NAFVTGIAR;NVIQSVLQAIR;SGDGEGTPVEHVR;YAPLHLVPLIER
P49959	P49959	11	11	11	Double-strand break repair protein MRE11A	MRE11A	sp|P49959|MRE11_HUMAN Double-strand break repair protein MRE11 OS=Homo sapiens OX=9606 GN=MRE11 PE=1 SV=3	1	11	11	11	22.6	80.592	0	20.169	4.8183	35897000	1459500	34438000	DIIHFFR;EDENSWFNLFVIHQNR;GNDTFVTLDEILR;HIDALEDKIDEEVRR;IALYGLGSIPDER;IDISPVLLQK;IEEMLENAER;LAQENEVDFILLGGDLFHENKPSR;NEQQLFYISQPGSSVVTSLSPGEAVK;VDYSGGFEPFSVLR;VTQAIQSFCLEK
P62280	P62280	11	11	11	40S ribosomal protein S11	RPS11	sp|P62280|RS11_HUMAN 40S ribosomal protein S11 OS=Homo sapiens OX=9606 GN=RPS11 PE=1 SV=3	1	11	11	11	57	18.431	0	20.744	4.7876	169690000	25050000	144640000	ADIQTER;CPFTGNVSIR;DVQIGDIVTVGECRPLSK;DYLHYIR;EAIEGTYIDK;EAIEGTYIDKK;NIGLGFK;NMSVHLSPCFR;QPTIFQNK;RDYLHYIR;VLLGETGKEK
O15260	O15260	5	5	5	Surfeit locus protein 4	SURF4	sp|O15260|SURF4_HUMAN Surfeit locus protein 4 OS=Homo sapiens OX=9606 GN=SURF4 PE=1 SV=3	1	5	5	5	24.5	30.394	0	10.657	4.7671	24499000	4058900	20440000	GQNDLMGTAEDFADQFLR;LCLISTFLEDGIR;MWFQWSEQR;NLALGGGLLLLLAESR;SMFAGVPTMR
P32969	P32969	7	7	7	60S ribosomal protein L9	RPL9	sp|P32969|RL9_HUMAN 60S ribosomal protein L9 OS=Homo sapiens OX=9606 GN=RPL9P9 PE=1 SV=1	1	7	7	7	44.3	21.863	0	8.6367	4.7421	85431000	13457000	71974000	DFNHINVELSLLGK;GVTLGFR;KFLDGIYVSEK;MRPGVACSVSQAQK;TICSHVQNMIK;TILSNQTVDIPENVDITLK;VDKWWGNRK
P62847	P62847	6	6	6	40S ribosomal protein S24	RPS24	sp|P62847|RS24_HUMAN 40S ribosomal protein S24 OS=Homo sapiens OX=9606 GN=RPS24 PE=1 SV=1	1	6	6	6	35.3	15.423	0	20.896	4.6873	340810000	53299000	287510000	KQMVIDVLHPGK;MNDTVTIR;NDTVTIR;QMVIDVLHPGK;TTGFGMIYDSLDYAK;TTPDVIFVFGFR
Q9UHB9	Q9UHB9	10	10	10	Signal recognition particle subunit SRP68	SRP68	sp|Q9UHB9|SRP68_HUMAN Signal recognition particle subunit SRP68 OS=Homo sapiens OX=9606 GN=SRP68 PE=1 SV=2	1	10	10	10	21.5	70.729	0	31.361	4.591	31373000	3476700	27896000	ALLQQQPEDDSKR;AWSYAMQLK;DLPDVQELITQVR;FETFCLDPSLVTK;IFLLGLADNEAAIVQAESEETKER;LASAFTEEQAVLYNQR;LFESMLSECR;SGGTEGLLAEK;VSNLQYLHSYLTYIK;YLLLVLMDAER
P23396	P23396	17	17	17	40S ribosomal protein S3	RPS3	sp|P23396|RS3_HUMAN 40S ribosomal protein S3 OS=Homo sapiens OX=9606 GN=RPS3 PE=1 SV=2	1	17	17	17	74.1	26.688	0	52.505	4.5578	873660000	165970000	707690000	ACYGVLR;AELNEFLTR;DEILPTTPISEQK;ELAEDGYSGVEVR;ELTAVVQK;FGFPEGSVELYAEK;FIMESGAK;FVADGIFK;FVDGLMIHSGDPVNYYVDTAVR;GCEVVVSGK;GGKPEPPAMPQPVPTA;GLCAIAQAESLR;IMLPWDPTGK;KPLPDHVSIVEPK;RACYGVLR;TEIIILATR;TQNVLGEK
Q9UBX3	Q9UBX3	4	4	4	Mitochondrial dicarboxylate carrier	SLC25A10	sp|Q9UBX3|DIC_HUMAN Mitochondrial dicarboxylate carrier OS=Homo sapiens OX=9606 GN=SLC25A10 PE=1 SV=2	1	4	4	4	18.1	31.282	0	14.842	4.5146	18227000	3368900	14858000	GALVTVGQLSCYDQAK;GEYQGVFHCAVETAK;GSQGPLPFHEK;VHLQTQQEVK
P26373	P26373	6	6	6	60S ribosomal protein L13	RPL13	sp|P26373|RL13_HUMAN 60S ribosomal protein L13 OS=Homo sapiens OX=9606 GN=RPL13 PE=1 SV=4	1	6	6	6	28.9	24.261	0	19.076	4.459	141490000	26231000	115260000	GFSLEELR;LATQLTGPVMPVR;STESLQANVQR;TIGISVDPR;VATWFNQPAR;VITEEEKNFK
P62899	P62899	8	8	8	60S ribosomal protein L31	RPL31	sp|P62899|RL31_HUMAN 60S ribosomal protein L31 OS=Homo sapiens OX=9606 GN=RPL31 PE=1 SV=1	1	8	8	8	56	14.463	0	28.85	4.4442	316330000	46123000	270200000	EYTINIHK;EYTINIHKR;FAMKEMGTPDVR;IHGVGFK;LYTLVTYVPVTTFK;NEDEDSPNKLYTLVTYVPVTTFK;NLQTVNVDEN;SAINEVVTR
P49207	P49207	3	3	3	60S ribosomal protein L34	RPL34	sp|P49207|RL34_HUMAN 60S ribosomal protein L34 OS=Homo sapiens OX=9606 GN=RPL34 PE=1 SV=3	1	3	3	3	15.4	13.293	0	4.2388	4.437	42076000	7995300	34081000	AFLIEEQK;LSYNTASNK;RLSYNTASNK
P60866	P60866	4	4	4	40S ribosomal protein S20	RPS20	sp|P60866|RS20_HUMAN 40S ribosomal protein S20 OS=Homo sapiens OX=9606 GN=RPS20 PE=1 SV=1	1	4	4	4	23.5	13.373	0	18.023	4.3416	309330000	56784000	252550000	DTGKTPVEPEVAIHR;LIDLHSPSEIVK;RLIDLHSPSEIVK;TPVEPEVAIHR
P49792;Q7Z3J3;A6NKT7;P0DJD0;P0DJD1;Q99666;O14715	P49792	10;3;3;2;2;2;2	10;3;3;2;2;2;2	10;3;3;2;2;2;2	E3 SUMO-protein ligase RanBP2	RANBP2	sp|P49792|RBP2_HUMAN E3 SUMO-protein ligase RanBP2 OS=Homo sapiens OX=9606 GN=RANBP2 PE=1 SV=2	7	10	10	10	5	358.2	0	33.037	4.3035	31088000	1831100	29256000	CIACQCPSK;EGQWDCSVCLVR;GHFYMHAGSLLLK;HVVFGFVK;IAVAVLEETTR;LKDAVAHCHEAER;QNQTTSAVSTPASSETSK;SGSSFVHQASFK;SNNSETSSVAQSGSESK;VEQLAVR
Q15366;P57721	Q15366	9;4	9;4	6;1	Poly(rC)-binding protein 2	PCBP2	sp|Q15366|PCBP2_HUMAN Poly(rC)-binding protein 2 OS=Homo sapiens OX=9606 GN=PCBP2 PE=1 SV=1	2	9	9	6	31.8	38.58	0	18.702	4.1531	82763000	15082000	67682000	AITIAGIPQSIIECVK;ESTGAQVQVAGDMLPNSTER;EVGSIIGK;GVTIPYRPK;IITLAGPTNAIFK;INISEGNCPER;LSSETGGMGSS;LVVPASQCGSLIGK;PSSSPVIFAGGQDR
P53985	P53985	4	4	4	Monocarboxylate transporter 1	SLC16A1	sp|P53985|MOT1_HUMAN Monocarboxylate transporter 1 OS=Homo sapiens OX=9606 GN=SLC16A1 PE=1 SV=3	1	4	4	4	11.8	53.944	0	7.6805	4.1363	22313000	1664800	20648000	DLHDANTDLIGR;ESKEEETSIDVAGKPNEVTK;LNDMYGDYK;SVFQTINQFLDLTLFTHR
P46778	P46778	5	5	5	60S ribosomal protein L21	RPL21	sp|P46778|RL21_HUMAN 60S ribosomal protein L21 OS=Homo sapiens OX=9606 GN=RPL21 PE=1 SV=2	1	5	5	5	33.1	18.565	0	19.015	4.1251	47310000	9044900	38265000	HGVVPLATYMR;KGDIVDIK;KHGVVPLATYMR;TNGKEPELLEPIPYEFMA;VYNVTQHAVGIVVNK
P50402	P50402	5	5	5	Emerin	EMD	sp|P50402|EMD_HUMAN Emerin OS=Homo sapiens OX=9606 GN=EMD PE=1 SV=1	1	5	5	5	23.2	28.994	0	8.2857	3.8734	32384000	4362400	28022000	APGAGLGQDR;DSAYQSITHYRPVSASR;GDADMYDLPK;KEDALLYQSK;TYGEPESAGPSR
P33947	P33947	3	3	2	ER lumen protein-retaining receptor 2	KDELR2	sp|P33947|ERD22_HUMAN ER lumen protein-retaining receptor 2 OS=Homo sapiens OX=9606 GN=KDELR2 PE=1 SV=1	1	3	3	2	21.2	24.422	0	7.6468	3.8626	24630000	4754600	19875000	ATYDGNHDTFR;LTGDLSHLAAIVILLLK;YLDLFTSFISLYNTSMK
P62241	P62241	11	11	11	40S ribosomal protein S8	RPS8	sp|P62241|RS8_HUMAN 40S ribosomal protein S8 OS=Homo sapiens OX=9606 GN=RPS8 PE=1 SV=2	1	11	11	11	57.7	24.205	0	93.861	3.8547	346190000	75050000	271140000	ADGYVLEGK;ELEFYLR;IIDVVYNASNNELVR;ISSLLEEQFQQGK;LDVGNFSWGSECCTR;LLACIASR;LLACIASRPGQCGR;LTPEEEEILNK;NCIVLIDSTPYR;QWYESHYALPLGR;YELGRPAANTK
P62753	P62753	13	13	13	40S ribosomal protein S6	RPS6	sp|P62753|RS6_HUMAN 40S ribosomal protein S6 OS=Homo sapiens OX=9606 GN=RPS6 PE=1 SV=1	1	13	13	13	39.4	28.68	0	62.832	3.851	320050000	70416000	249630000	DIPGLTDTTVPR;GCIVDANLSVLNLVIVK;KGEKDIPGLTDTTVPR;KLFNLSK;KLFNLSKEDDVR;LFNLSKEDDVR;LIEVDDER;LIEVDDERK;LNISFPATGCQK;MATEVAADALGEEWK;MATEVAADALGEEWKGYVVR;MKLNISFPATGCQK;NKEEAAEYAK
Q00341	Q00341	5	5	5	Vigilin	HDLBP	sp|Q00341|VIGLN_HUMAN Vigilin OS=Homo sapiens OX=9606 GN=HDLBP PE=1 SV=2	1	5	5	5	4.8	141.45	0	9.9197	3.7843	16407000	2055200	14352000	RCDIIIISGR;SFTVDIR;SSVAVLTQESFAEHR;TEIVFTGEKEQLAQAVAR;TGAHLELSLAK
P46781	P46781	9	9	9	40S ribosomal protein S9	RPS9	sp|P46781|RS9_HUMAN 40S ribosomal protein S9 OS=Homo sapiens OX=9606 GN=RPS9 PE=1 SV=3	1	9	9	9	30.9	22.591	0	14.054	3.7808	118070000	25254000	92814000	HIDFSLR;IGVLDEGK;LDYILGLK;LFEGNALLR;LIGEYGLR;LQTQVFK;MKLDYILGLK;RLFEGNALLR;SPYGGGRPGR
Q02543	Q02543	8	8	8	60S ribosomal protein L18a	RPL18A	sp|Q02543|RL18A_HUMAN 60S ribosomal protein L18a OS=Homo sapiens OX=9606 GN=RPL18A PE=1 SV=2	1	8	8	8	34.7	20.762	0	19.38	3.7421	66943000	15473000	51471000	AHSIQIMK;AHSIQIMKVEEIAASK;DLTTAGAVTQCYR;IFAPNHVVAK;KSSGEIVYCGQVFEK;NFGIWLR;SSGEIVYCGQVFEK;VEEIAASK
Q02978	Q02978	8	8	8	Mitochondrial 2-oxoglutarate/malate carrier protein	SLC25A11	sp|Q02978|M2OM_HUMAN Mitochondrial 2-oxoglutarate/malate carrier protein OS=Homo sapiens OX=9606 GN=SLC25A11 PE=1 SV=3	1	8	8	8	34.7	34.061	0	44.991	3.7014	55711000	13573000	42139000	AATASAGAGGIDGKPR;AVIGMTAGATGAFVGTPAEVALIR;AVVVNAAQLASYSQSK;GIYTGLSAGLLR;LGIYTVLFER;LTGADGTPPGFLLK;NVFNALIR;YEGFFSLWK
P62249	P62249	7	7	7	40S ribosomal protein S16	RPS16	sp|P62249|RS16_HUMAN 40S ribosomal protein S16 OS=Homo sapiens OX=9606 GN=RPS16 PE=1 SV=2	1	7	7	7	41.1	16.445	0	16.701	3.6763	218920000	46190000	172730000	ALVAYYQK;DILIQYDR;EIKDILIQYDR;GGGHVAQIYAIR;GPLQSVQVFGR;LLEPVLLLGK;TLLVADPR
O76094	O76094	2	2	2	Signal recognition particle subunit SRP72	SRP72	sp|O76094|SRP72_HUMAN Signal recognition particle subunit SRP72 OS=Homo sapiens OX=9606 GN=SRP72 PE=1 SV=3	1	2	2	2	5.4	74.605	0	20.237	3.6707	3961100	1078000	2883200	DIHTLAQLISAYSLVDPEK;GTQGATAGASSELDASK
O00571;O15523;Q9NQI0	O00571;O15523	26;20;1	26;20;1	25;19;1	ATP-dependent RNA helicase DDX3X;ATP-dependent RNA helicase DDX3Y	DDX3X;DDX3Y	sp|O00571|DDX3X_HUMAN ATP-dependent RNA helicase DDX3X OS=Homo sapiens OX=9606 GN=DDX3X PE=1 SV=3;sp|O15523|DDX3Y_HUMAN ATP-dependent RNA helicase DDX3Y OS=Homo sapiens OX=9606 GN=DDX3Y PE=1 SV=2	3	26	26	25	45.5	73.243	0	90.718	3.638	305820000	63713000	242110000	DKDAYSSFGSR;DLLDLLVEAK;DLMACAQTGSGK;DREEALHQFR;EIQMLAR;ELAVQIYEEAR;FSGGFGAR;GADSLEDFLYHEGYACTSIHGDR;GCHLLVATPGR;GLDISNVK;HAIPIIK;HVINFDLPSDIEEYVHR;IGLDFCK;IVEQDTMPPK;KGADSLEDFLYHEGYACTSIHGDR;KQYPISLVLAPTR;LEQELFSGGNTGINFEK;MLDMGFEPQIR;SDYDGIGSR;SFLLDLLNATGK;SPILVATAVAAR;TAAFLLPILSQIYSDGPGEALR;VGNLGLATSFFNER;VGSTSENITQK;VRPCVVYGGADIGQQIR;VVWVEESDKR
Q9Y5X3	Q9Y5X3	5	5	5	Sorting nexin-5	SNX5	sp|Q9Y5X3|SNX5_HUMAN Sorting nexin-5 OS=Homo sapiens OX=9606 GN=SNX5 PE=1 SV=1	1	5	5	5	15.6	46.816	0	12.848	3.5395	16042000	3424400	12618000	AAVPELLQQQEEDRSK;LAEAHQQECCQK;NFLINYYNR;SADEVLFTGVK;TTLPTFQSPEFSVTR
Q02878	Q02878	6	6	6	60S ribosomal protein L6	RPL6	sp|Q02878|RL6_HUMAN 60S ribosomal protein L6 OS=Homo sapiens OX=9606 GN=RPL6 PE=1 SV=3	1	6	6	6	28.5	32.728	0	18.998	3.527	56599000	11022000	45577000	ASITPGTILIILTGR;AVDSQILPK;HLTDAYFK;HQEGEIFDTEKEKYEITEQR;QLASGLLLVTGPLVLNR;VLATVTKPVGGDK
Q9BSJ8	Q9BSJ8	3	3	3	Extended synaptotagmin-1	ESYT1	sp|Q9BSJ8|ESYT1_HUMAN Extended synaptotagmin-1 OS=Homo sapiens OX=9606 GN=ESYT1 PE=1 SV=1	1	3	3	3	3.7	122.85	0	8.0629	3.5097	28018000	6618600	21399000	ALTLGALTLPLAR;KPHTESLELQVR;LLVPLVPDLQDVAQLR
Q07020	Q07020	4	4	4	60S ribosomal protein L18	RPL18	sp|Q07020|RL18_HUMAN 60S ribosomal protein L18 OS=Homo sapiens OX=9606 GN=RPL18 PE=1 SV=2	1	4	4	4	22.3	21.634	0	11.278	3.5078	9861800	2159400	7702400	GCGTVLLSGPR;ILTFDQLALDSPK;SQDIYLR;TNSTFNQVVLK
P07355;A6NMY6	P07355;A6NMY6	4;2	4;2	4;2	Annexin A2;Putative annexin A2-like protein	ANXA2;ANXA2P2	sp|P07355|ANXA2_HUMAN Annexin A2 OS=Homo sapiens OX=9606 GN=ANXA2 PE=1 SV=2;sp|A6NMY6|AXA2L_HUMAN Putative annexin A2-like protein OS=Homo sapiens OX=9606 GN=ANXA2P2 PE=5 SV=2	2	4	4	4	13	38.604	0	5.4684	3.4918	14960000	4327200	10633000	GVDEVTIVNILTNR;QDIAFAYQR;TNQELQEINR;TPAQYDASELK
Q15019	Q15019	7	7	7	Septin-2	2024-09-02	sp|Q15019|SEPT2_HUMAN Septin-2 OS=Homo sapiens OX=9606 GN=SEPTIN2 PE=1 SV=1	1	7	7	7	28.5	41.487	0	13.05	3.4899	28583000	4935300	23648000	ASIPFSVVGSNQLIEAK;KVENEDMNKDQILLEK;MQAQMQMQMQGGDGDGGALGHHV;STLINSLFLTDLYPER;TIISYIDEQFER;VIPGAAEK;YLHDESGLNRR
Q15365;P57723	Q15365	8;1	5;0	5;0	Poly(rC)-binding protein 1	PCBP1	sp|Q15365|PCBP1_HUMAN Poly(rC)-binding protein 1 OS=Homo sapiens OX=9606 GN=PCBP1 PE=1 SV=2	2	8	5	5	37.4	37.497	0	10.997	3.4462	33234000	9489300	23745000	CSDAAGYPHATHDLEGPPLDAYSIQGQHTISPLDLAK;ESTGAQVQVAGDMLPNSTER;EVGSIIGK;IITLTGPTNAIFK;INISEGNCPER;LVVPATQCGSLIGK;QGANINEIR;QVTITGSAASISLAQYLINAR
P43487	P43487	2	2	2	Ran-specific GTPase-activating protein	RANBP1	sp|P43487|RANG_HUMAN Ran-specific GTPase-activating protein OS=Homo sapiens OX=9606 GN=RANBP1 PE=1 SV=1	1	2	2	2	10	23.31	0	3.428	3.4461	17458000	3894600	13563000	FLNAENAQK;TLEEDEEELFK
P0DMV9;P0DMV8	P0DMV9;P0DMV8	35;35	35;35	21;21	Heat shock 70 kDa protein 1B;Heat shock 70 kDa protein 1A	HSPA1B;HSPA1A	sp|P0DMV9|HS71B_HUMAN Heat shock 70 kDa protein 1B OS=Homo sapiens OX=9606 GN=HSPA1B PE=1 SV=1;sp|P0DMV8|HS71A_HUMAN Heat shock 70 kDa protein 1A OS=Homo sapiens OX=9606 GN=HSPA1A PE=1 SV=1	2	35	35	21	69.3	70.051	0	235.86	3.4292	3.4179e+09	728220000	2689700000	AAAIGIDLGTTYSCVGVFQHGK;AFYPEEISSMVLTK;AQIHDLVLVGGSTR;ARFEELCSDLFR;ATAGDTHLGGEDFDNR;CQEVISWLDANTLAEKDEFEHK;DAGVIAGLNVLR;DNNLLGR;ELEQVCNPIISGLYQGAGGPGPGGFGAQGPK;FEELCSDLFR;FGDPVVQSDMK;HWPFQVINDGDKPK;IINEPTAAAIAYGLDR;KFGDPVVQSDMK;LDKAQIHDLVLVGGSTR;LLQDFFNGR;LSKEEIER;LVNHFVEEFK;LVNHFVEEFKR;MKEIAEAYLGYPVTNAVITVPAYFNDSQR;MVQEAEKYKAEDEVQR;NALESYAFNMK;NQVALNPQNTVFDAK;NQVALNPQNTVFDAKR;QTQIFTTYSDNQPGVLIQVY…
Q53EZ4	Q53EZ4	3	3	3	Centrosomal protein of 55 kDa	CEP55	sp|Q53EZ4|CEP55_HUMAN Centrosomal protein of 55 kDa OS=Homo sapiens OX=9606 GN=CEP55 PE=1 SV=3	1	3	3	3	8.6	54.178	0	9.5214	3.4229	4702500	953780	3748700	KTETAAHSLPQQTK;LREENDIAR;SEELLSQVQFLYTSLLK
P62829	P62829	5	5	5	60S ribosomal protein L23	RPL23	sp|P62829|RL23_HUMAN 60S ribosomal protein L23 OS=Homo sapiens OX=9606 GN=RPL23 PE=1 SV=1	1	5	5	5	34.3	14.865	0	24.784	3.4214	174770000	40856000	133920000	ISLGLPVGAVINCADNTGAK;KKVHPAVVIR;KVHPAVVIR;LNRLPAAGVGDMVMATVK;LPAAGVGDMVMATVK
P11142;P54652	P11142	29;8	28;7	26;5	Heat shock cognate 71 kDa protein	HSPA8	sp|P11142|HSP7C_HUMAN Heat shock cognate 71 kDa protein OS=Homo sapiens OX=9606 GN=HSPA8 PE=1 SV=1	2	29	28	26	50	70.897	0	231.06	3.3481	1.8156e+09	406850000	1408700000	ARFEELNADLFR;DAGTIAGLNVLR;FDDAVVQSDMK;FEELNADLFR;GPAVGIDLGTTYSCVGVFQHGK;GTLDPVEK;HWPFMVVNDAGRPK;IINEPTAAAIAYGLDK;IINEPTAAAIAYGLDKK;LDKSQIHDIVLVGGSTR;LLQDFFNGK;LSKEDIER;MKEIAEAYLGK;MVNHFIAEFK;MVNHFIAEFKR;NQTAEKEEFEHQQK;NQTAEKEEFEHQQKELEK;NQVAMNPTNTVFDAK;NSLESYAFNMK;QTQTFTTYSDNQPGVLIQVYEGER;RFDDAVVQSDMK;SFYPEEVSSMVLTK;SINPDEAVAYGAAVQAAILSGDK;SQIHDIVLVGGSTR;STAGDTHLGGEDFDNR;TTPSYVAFTDTER;TVTNAVVTVPA…
P17066;P48741	P17066;P48741	9;6	1;1	1;1	Heat shock 70 kDa protein 6;Putative heat shock 70 kDa protein 7	HSPA6;HSPA7	sp|P17066|HSP76_HUMAN Heat shock 70 kDa protein 6 OS=Homo sapiens OX=9606 GN=HSPA6 PE=1 SV=2;sp|P48741|HSP77_HUMAN Putative heat shock 70 kDa protein 7 OS=Homo sapiens OX=9606 GN=HSPA7 PE=5 SV=2	2	9	1	1	14.3	71.027	0	4.6876	3.3008	410990000	86267000	324720000	ARFEELCSDLFR;ATAGDTHLGGEDFDNR;DNNLLGR;FEELCSDLFR;IINEPTAAAIAYGLDR;LLQDFFNGK;STLEPVEK;TTPSYVAFTDTER;VEILANDQGNR
P62826	P62826	15	15	15	GTP-binding nuclear protein Ran	RAN	sp|P62826|RAN_HUMAN GTP-binding nuclear protein Ran OS=Homo sapiens OX=9606 GN=RAN PE=1 SV=3	1	15	15	15	49.5	24.423	0	43.243	3.2912	1.0438e+09	237310000	806490000	AAQGEPQVQFK;FNVWDTAGQEK;GPIKFNVWDTAGQEK;HLTGEFEK;HLTGEFEKK;KNLQYYDISAK;KYVATLGVEVHPLVFHTNR;LVLVGDGGTGK;NLQYYDISAK;RHLTGEFEK;RHLTGEFEKK;SNYNFEKPFLWLAR;VCENIPIVLCGNK;VCENIPIVLCGNKVDIK;YVATLGVEVHPLVFHTNR
P62910	P62910	4	4	4	60S ribosomal protein L32	RPL32	sp|P62910|RL32_HUMAN 60S ribosomal protein L32 OS=Homo sapiens OX=9606 GN=RPL32 PE=1 SV=2	1	4	4	4	34.1	15.86	0	8.9978	3.2496	11160000	2401500	8758900	AAQLAIR;ELEVLLMCNK;FKGQILMPNIGYGSNK;SYCAEIAHNVSSK
P05141;Q9H0C2	P05141	15;3	15;3	6;0	ADP/ATP translocase 2;ADP/ATP translocase 2, N-terminally processed	SLC25A5	sp|P05141|ADT2_HUMAN ADP/ATP translocase 2 OS=Homo sapiens OX=9606 GN=SLC25A5 PE=1 SV=7	2	15	15	6	40.9	32.852	0	46.877	3.2418	1404800000	324650000	1080200000	AAYFGIYDTAK;DFLAGGVAAAISK;EQGVLSFWR;GAWSNVLR;GNLANVIR;GTDIMYTGTLDCWR;KGTDIMYTGTLDCWR;LLLQVQHASK;MMMQSGR;QIFLGGVDK;QIFLGGVDKR;TAVAPIER;TDAAVSFAK;VKLLLQVQHASK;YFPTQALNFAFK
P83731	P83731	5	5	5	60S ribosomal protein L24	RPL24	sp|P83731|RL24_HUMAN 60S ribosomal protein L24 OS=Homo sapiens OX=9606 GN=RPL24 PE=1 SV=1	1	5	5	5	31.8	17.779	0	12.567	3.2336	47913000	11280000	36633000	AITGASLADIMAK;CESAFLSK;MKVELCSFSGYK;QINWTVLYR;VFQFLNAK
Q6IBS0;Q12792	Q6IBS0	4;1	4;1	4;1	Twinfilin-2	TWF2	sp|Q6IBS0|TWF2_HUMAN Twinfilin-2 OS=Homo sapiens OX=9606 GN=TWF2 PE=1 SV=2	2	4	4	4	18.3	39.548	0	12.667	3.1683	13673000	4163400	9510000	AHQTGIHATEELKEFFAK;AVLPLLDAQQPCYLLYR;KIEIGDGAELTAEFLYDEVHPK;YHFFLYK
Q14008	Q14008	20	20	20	Cytoskeleton-associated protein 5	CKAP5	sp|Q14008|CKAP5_HUMAN Cytoskeleton-associated protein 5 OS=Homo sapiens OX=9606 GN=CKAP5 PE=1 SV=3	1	20	20	20	12.2	225.49	0	53.763	3.1599	116340000	19459000	96884000	AKVNDFLAEIFKK;AQNISSNANMLR;ETNFQVMQMK;FFDTNTSVLMK;FGQYAGHVVPTILEK;FIQPNIGELPTALK;FVTDSNAVVQLK;GLEAALVYVENAHVAGK;HINDSAPEVR;IEDLEEGQQVIR;ILLDIHIFMK;ILVQQTLNILQQLAVAMGPNIK;MQGQSPPAPTR;NQSETLNWLSNAIK;SMSGHPEAAQMVR;SVNLLVVK;TEISDKITSELVSK;TSAQVVLDGLVDKIGDVK;VNDFLAEIFKK;YSDADIEPFLK
Q9NZZ3	Q9NZZ3	2	2	2	Charged multivesicular body protein 5	CHMP5	sp|Q9NZZ3|CHMP5_HUMAN Charged multivesicular body protein 5 OS=Homo sapiens OX=9606 GN=CHMP5 PE=1 SV=1	1	2	2	2	15.5	24.57	0	3.1372	3.093	8716900	2087300	6629700	APPPSLTDCIGTVDSR;NKDGVLVDEFGLPQIPAS
P12236;P12235	P12236;P12235	13;8	4;1	4;1	ADP/ATP translocase 3;ADP/ATP translocase 3, N-terminally processed;ADP/ATP translocase 1	SLC25A6;SLC25A4	sp|P12236|ADT3_HUMAN ADP/ATP translocase 3 OS=Homo sapiens OX=9606 GN=SLC25A6 PE=1 SV=4;sp|P12235|ADT1_HUMAN ADP/ATP translocase 1 OS=Homo sapiens OX=9606 GN=SLC25A4 PE=1 SV=4	2	13	4	4	40.9	32.866	0	9.031	3.0684	38982000	9418100	29564000	AAYFGVYDTAK;DFLAGGIAAAISK;EQGVLSFWR;GAWSNVLR;GMGGAFVLVLYDELKK;GNLANVIR;LLLQVQHASK;MMMQSGR;QIFLGGVDK;TAVAPIER;TEQAISFAK;VKLLLQVQHASK;YFPTQALNFAFK
Q5BKZ1	Q5BKZ1	5	5	5	DBIRD complex subunit ZNF326	ZNF326	sp|Q5BKZ1|ZN326_HUMAN DBIRD complex subunit ZNF326 OS=Homo sapiens OX=9606 GN=ZNF326 PE=1 SV=2	1	5	5	5	12.7	65.653	0	8.1065	3.0111	13792000	3205700	10586000	ESVLTATSILNNPIVK;FGPYESYDSR;MDFEDDYTHSACR;SGYGFNEPEQSR;SMDSYLNQSYGMDNHSGGGGGSR
Q99623	Q99623	10	10	10	Prohibitin-2	PHB2	sp|Q99623|PHB2_HUMAN Prohibitin-2 OS=Homo sapiens OX=9606 GN=PHB2 PE=1 SV=2	1	10	10	10	38.8	33.296	0	49.241	2.9963	218480000	56751000	161730000	AQFLVEK;DLQMVNISLR;ESVFTVEGGHR;EYTAAVEAK;FNASQLITQR;IGGVQQDTILAEGLHFR;IVQAEGEAEAAK;LLLGAGAVAYGVR;VLPSIVNEVLK;VLSRPNAQELPSMYQR
Q15233	Q15233	14	14	13	Non-POU domain-containing octamer-binding protein	NONO	sp|Q15233|NONO_HUMAN Non-POU domain-containing octamer-binding protein OS=Homo sapiens OX=9606 GN=NONO PE=1 SV=4	1	14	14	13	33.5	54.231	0	33.56	2.9742	222180000	52717000	169460000	AAPGAEFAPNKR;AGEVFIHK;AVVIVDDR;EKLEMEMEAAR;FACHSASLTVR;FAQPGSFEYEYAMR;FGQAATMEGIGAIGGTPPAFNR;GIVEFSGKPAAR;HEHQVMLMR;MEELHNQEVQK;MGQMAMGGAMGINNR;NLPQYVSNELLEEAFSVFGQVER;RMEELHNQEVQK;RMEELHNQEVQKR
P62424	P62424	13	13	13	60S ribosomal protein L7a	RPL7A	sp|P62424|RL7A_HUMAN 60S ribosomal protein L7a OS=Homo sapiens OX=9606 GN=RPL7A PE=1 SV=2	1	13	13	13	38.3	29.995	0	62.517	2.9677	281390000	69300000	212090000	AGVNTVTTLVENK;AGVNTVTTLVENKK;HWGGNVLGPK;KTCTTVAFTQVNSEDKGALAK;KVVNPLFEK;LKVPPAINQFTQALDR;NFGIGQDIQPK;RHWGGNVLGPK;TCTTVAFTQVNSEDKGALAK;TNYNDRYDEIR;TNYNDRYDEIRR;VAPAPAVVK;VPPAINQFTQALDR
Q16181;Q6ZU15	Q16181	3;1	3;1	3;1	Septin-7	2024-09-07	sp|Q16181|SEPT7_HUMAN Septin-7 OS=Homo sapiens OX=9606 GN=SEPTIN7 PE=1 SV=2	2	3	3	3	8.2	50.679	0	8.2974	2.9417	7448600	985590	6463000	FEDYLNAESR;NLEGYVGFANLPNQVYR;VNIIPLIAK
P62266	P62266	4	4	4	40S ribosomal protein S23	RPS23	sp|P62266|RS23_HUMAN 40S ribosomal protein S23 OS=Homo sapiens OX=9606 GN=RPS23 PE=1 SV=3	1	4	4	4	29.4	15.807	0	9.3695	2.9414	445320000	110800000	334530000	AHLGTALK;ANPFGGASHAK;KGHAVGDIPGVR;VANVSLLALYK
P22695	P22695	7	7	7	Cytochrome b-c1 complex subunit 2, mitochondrial	UQCRC2	sp|P22695|QCR2_HUMAN Cytochrome b-c1 complex subunit 2, mitochondrial OS=Homo sapiens OX=9606 GN=UQCRC2 PE=1 SV=3	1	7	7	7	23.8	48.442	0	29.648	2.9254	37805000	10868000	26937000	LPNGLVIASLENYSPVSR;MALIGLGVSHPVLK;NALANPLYCPDYR;RGSNTTSHLHQAVAK;TIAQGNLSNTDVQAAK;VTSEELHYFVQNHFTSAR;YEDFSNLGTTHLLR
P62263	P62263	9	9	9	40S ribosomal protein S14	RPS14	sp|P62263|RS14_HUMAN 40S ribosomal protein S14 OS=Homo sapiens OX=9606 GN=RPS14 PE=1 SV=3	1	9	9	9	41.1	16.273	0	29.741	2.9236	255930000	60831000	195100000	ADRDESSPYAAMLAAQDVAQR;CKELGITALHIK;DESSPYAAMLAAQDVAQR;ELGITALHIK;IEDVTPIPSDSTR;IEDVTPIPSDSTRR;TKTPGPGAQSALR;TPGPGAQSALR;VKADRDESSPYAAMLAAQDVAQR
P62913	P62913	5	5	5	60S ribosomal protein L11	RPL11	sp|P62913|RL11_HUMAN 60S ribosomal protein L11 OS=Homo sapiens OX=9606 GN=RPL11 PE=1 SV=2	1	5	5	5	28.1	20.252	0	18.618	2.9219	36364000	9453700	26910000	AEEILEK;AQDQGEKENPMR;IAVHCTVR;VLEQLTGQTPVFSK;YDGIILPGK
Q71UM5	Q71UM5	4	2	2	40S ribosomal protein S27-like	RPS27L	sp|Q71UM5|RS27L_HUMAN 40S ribosomal protein S27-like OS=Homo sapiens OX=9606 GN=RPS27L PE=1 SV=3	1	4	2	2	40.5	9.4771	0	4.1473	2.9125	17141000	5174000	11967000	DLLHPSLEEEK;DLLHPSLEEEKKK;LTEGCSFR;LVQSPNSYFMDVK
Q969Q0;P83881	Q969Q0;P83881	8;6	8;6	8;6	60S ribosomal protein L36a-like;60S ribosomal protein L36a	RPL36AL;RPL36A	sp|Q969Q0|RL36L_HUMAN 60S ribosomal protein L36a-like OS=Homo sapiens OX=9606 GN=RPL36AL PE=1 SV=3;sp|P83881|RL36A_HUMAN 60S ribosomal protein L36a OS=Homo sapiens OX=9606 GN=RPL36A PE=1 SV=2	2	8	8	8	40.6	12.469	0	25.08	2.9124	203820000	41029000	162790000	CKHFELGGDK;CKHFELGGDKK;DSLYAQGR;GKDSLYAQGR;HFELGGDK;HFELGGDKK;LECVEPNCR;QSGYGGQTKPIFR
P78344	P78344	8	8	8	Eukaryotic translation initiation factor 4 gamma 2	EIF4G2	sp|P78344|IF4G2_HUMAN Eukaryotic translation initiation factor 4 gamma 2 OS=Homo sapiens OX=9606 GN=EIF4G2 PE=1 SV=1	1	8	8	8	9.9	102.36	0	12.533	2.8982	86991000	22732000	64259000	ASSLISLLK;GLSFLFPLLK;GVILLIVDK;LDLIHESILHK;MLEILEGK;MLPEIDQNKDR;SQGLSQLYHNQSQGLLSQLQGQSK;VIILSLDR
Q9Y5A9;Q9BYJ9;Q7Z739	Q9Y5A9;Q9BYJ9;Q7Z739	2;1;1	2;1;1	2;1;1	YTH domain-containing family protein 2;YTH domain-containing family protein 1;YTH domain-containing family protein 3	YTHDF2;YTHDF1;YTHDF3	sp|Q9Y5A9|YTHD2_HUMAN YTH domain-containing family protein 2 OS=Homo sapiens OX=9606 GN=YTHDF2 PE=1 SV=2;sp|Q9BYJ9|YTHD1_HUMAN YTH domain-containing family protein 1 OS=Homo sapiens OX=9606 GN=YTHDF1 PE=1 SV=1;sp|Q7Z739|YTHD3_HUMAN YTH domain-containing fa	3	2	2	2	3.5	62.333	0	6.5902	2.863	17334000	4915600	12418000	SASSLLEQRPK;SYSEDDIHR
P35268	P35268	4	4	3	60S ribosomal protein L22	RPL22	sp|P35268|RL22_HUMAN 60S ribosomal protein L22 OS=Homo sapiens OX=9606 GN=RPL22 PE=1 SV=2	1	4	4	3	26.6	14.787	0	34.306	2.8438	207560000	53294000	154270000	AGNLGGGVVTIER;ITVTSEVPFSK;NNLRDWLR;SKITVTSEVPFSK
Q9Y266	Q9Y266	7	7	7	Nuclear migration protein nudC	NUDC	sp|Q9Y266|NUDC_HUMAN Nuclear migration protein nudC OS=Homo sapiens OX=9606 GN=NUDC PE=1 SV=1	1	7	7	7	21.5	38.242	0	10.24	2.7513	44593000	12375000	32218000	ELTDEEAER;GKDMVVDIQR;LITQTFSHHNQLAQK;LSDLDSETR;LVSSDPEINTK;SETSGPQIK;VVTVHLEK
P61513;A6NKH3	P61513	5;1	5;1	5;1	60S ribosomal protein L37a	RPL37A	sp|P61513|RL37A_HUMAN 60S ribosomal protein L37a OS=Homo sapiens OX=9606 GN=RPL37A PE=1 SV=2	2	5	5	5	51.1	10.275	0	13.659	2.7349	178520000	48239000	130280000	AVGIWHCGSCMK;IEISQHAK;RAVGIWHCGSCMK;TVAGGAWTYNTTSAVTVK;YTCSFCGK
O95433	O95433	5	5	5	Activator of 90 kDa heat shock protein ATPase homolog 1	AHSA1	sp|O95433|AHSA1_HUMAN Activator of 90 kDa heat shock protein ATPase homolog 1 OS=Homo sapiens OX=9606 GN=AHSA1 PE=1 SV=1	1	5	5	5	17.8	38.274	0	6.7125	2.7314	17007000	4920000	12087000	DASNWSTDKLK;ETFLTSPEELYR;FHMVDGNVSGEFTDLVPEK;GIPAPEEERTR;YYFEGIK
Q92616	Q92616	21	21	21	Translational activator GCN1	GCN1L1	sp|Q92616|GCN1_HUMAN eIF-2-alpha kinase activator GCN1 OS=Homo sapiens OX=9606 GN=GCN1 PE=1 SV=7	1	21	21	21	11.2	292.71	0	43.18	2.6885	93773000	18409000	75364000	AALLETLSLLLAK;AASQSTQVPTITEGVAAALLLLK;ALGLVIR;ALGTLVSHVTLR;ALVAVLLSR;AVMSNLSAHGVK;CLQNPSSDIR;FVHFIDAPSLALIMPIVQR;GEPGAAPLSAPAFSLVFPFLK;GLGILSLK;HHIETGGGQLPAK;HLDQIIPR;IIIEDLLEATR;ILPEIIPILEEGLR;LVLPSLLAALEEESWR;MTTETASEDDNFGTAQSNK;NAPNDASYDAVR;NIVSLLLSMLGHDEDNTR;QAGAEALSQAVAR;TFEQLHSTIGHQALEDILPFLLK;VLPQLISTITASVQNPALR
E9PAV3;Q9BZK3	E9PAV3	5;2	5;2	5;2	Nascent polypeptide-associated complex subunit alpha, muscle-specific form	NACA	sp|E9PAV3|NACAM_HUMAN Nascent polypeptide-associated complex subunit alpha, muscle-specific form OS=Homo sapiens OX=9606 GN=NACA PE=1 SV=1	2	5	5	5	2.7	205.42	0	53.397	2.6876	73172000	19431000	53742000	DIELVMSQANVSR;IEDLSQQAQLAAAEK;NILFVITKPDVYK;SKNILFVITKPDVYK;SPASDTYIVFGEAK
P15880	P15880	11	11	11	40S ribosomal protein S2	RPS2	sp|P15880|RS2_HUMAN 40S ribosomal protein S2 OS=Homo sapiens OX=9606 GN=RPS2 PE=1 SV=2	1	11	11	11	39.2	31.324	0	26.478	2.675	546000000	150410000	395590000	AEDKEWMPVTK;AFVAIGDYNGHVGLGVK;CGSVLVR;GTGIVSAPVPK;IGKPHTVPCK;KLLMMAGIDDCYTSAR;LLMMAGIDDCYTSAR;LSIVPVR;SLEEIYLFSLPIK;SPYQEFTDHLVK;TYSYLTPDLWK
P51648;P48448;P30838;P43353	P51648;P48448;P30838;P43353	2;1;1;1	2;1;1;1	2;1;1;1	Fatty aldehyde dehydrogenase;Aldehyde dehydrogenase family 3 member B2;Aldehyde dehydrogenase, dimeric NADP-preferring;Aldehyde dehydrogenase family 3 member B1	ALDH3A2;ALDH3B2;ALDH3A1;ALDH3B1	sp|P51648|AL3A2_HUMAN Aldehyde dehydrogenase family 3 member A2 OS=Homo sapiens OX=9606 GN=ALDH3A2 PE=1 SV=1;sp|P48448|AL3B2_HUMAN Aldehyde dehydrogenase family 3 member B2 OS=Homo sapiens OX=9606 GN=ALDH3B2 PE=2 SV=3;sp|P30838|AL3A1_HUMAN Aldehyde dehydro	4	2	2	2	5.4	54.847	0	4.0326	2.6559	15127000	5115700	10011000	EKDILTAIAADLCK;HLTPVTLELGGK
P47756	P47756	6	6	6	F-actin-capping protein subunit beta	CAPZB	sp|P47756|CAPZB_HUMAN F-actin-capping protein subunit beta OS=Homo sapiens OX=9606 GN=CAPZB PE=1 SV=4	1	6	6	6	28.5	31.35	0	17.067	2.6441	34235000	8553900	25681000	DYLLCDYNR;GCWDSIHVVEVQEK;LEVEANNAFDQYR;RLPPQQIEK;SGSGTMNLGGSLTR;SPWSNKYDPPLEDGAMPSAR
Q71DI3;Q16695;P84243;P68431;Q5TEC6;Q6NXT2	Q71DI3;Q16695;P84243;P68431	3;3;3;3;1;1	3;3;3;3;1;1	3;3;3;3;1;1	Histone H3.2;Histone H3.1t;Histone H3.3;Histone H3.1	HIST2H3A;HIST3H3;H3F3A;HIST1H3A	sp|Q71DI3|H32_HUMAN Histone H3.2 OS=Homo sapiens OX=9606 GN=H3C13 PE=1 SV=3;sp|Q16695|H31T_HUMAN Histone H3.1t OS=Homo sapiens OX=9606 GN=H3-4 PE=1 SV=3;sp|P84243|H33_HUMAN Histone H3.3 OS=Homo sapiens OX=9606 GN=H3-3B PE=1 SV=2;sp|P68431|H31_HUMAN Histone	6	3	3	3	13.2	15.388	0	5.0535	2.6438	293060000	76378000	216690000	EIAQDFK;EIAQDFKTDLR;STELLIR
Q96PK6	Q96PK6	7	7	7	RNA-binding protein 14	RBM14	sp|Q96PK6|RBM14_HUMAN RNA-binding protein 14 OS=Homo sapiens OX=9606 GN=RBM14 PE=1 SV=2	1	7	7	7	14.9	69.491	0	31.116	2.6423	35223000	8569000	26654000	AIEALHGHELRPGR;IFVGNVSAACTSQELR;INVELSTK;RLPDAHSDYAR;TQSSASLAASYAAQQHPQAAASYR;VIECDVVKDYAFVHMEK;YSGSYNDYLR
P68104;Q5VTE0;Q05639	P68104;Q5VTE0;Q05639	16;16;9	16;16;9	16;16;9	Elongation factor 1-alpha 1;Putative elongation factor 1-alpha-like 3;Elongation factor 1-alpha 2	EEF1A1;EEF1A1P5;EEF1A2	sp|P68104|EF1A1_HUMAN Elongation factor 1-alpha 1 OS=Homo sapiens OX=9606 GN=EEF1A1 PE=1 SV=1;sp|Q5VTE0|EF1A3_HUMAN Putative elongation factor 1-alpha-like 3 OS=Homo sapiens OX=9606 GN=EEF1A1P5 PE=5 SV=1;sp|Q05639|EF1A2_HUMAN Elongation factor 1-alpha 2 OS	3	16	16	16	48.9	50.14	0	73.515	2.5736	1200300000	356360000	843960000	DGNASGTTLLEALDCILPPTRPTDKPLR;EHALLAYTLGVK;EVSTYIKK;IGGIGTVPVGR;LPLQDVYK;MDSTEPPYSQK;NMITGTSQADCAVLIVAAGVGEFEAGISK;QLIVGVNK;QTVAVGVIK;SGDAAIVDMVPGKPMCVESFSDYPPLGR;STTTGHLIYK;THINIVVIGHVDSGK;TIEKFEK;VETGVLKPGMVVTFAPVNVTTEVK;YEEIVKEVSTYIK;YYVTIIDAPGHR
Q9Y295	Q9Y295	3	3	3	Developmentally-regulated GTP-binding protein 1	DRG1	sp|Q9Y295|DRG1_HUMAN Developmentally-regulated GTP-binding protein 1 OS=Homo sapiens OX=9606 GN=DRG1 PE=1 SV=1	1	3	3	3	11.4	40.542	0	10.82	2.5637	4952400	1311100	3641300	IIENELEGFGIR;IQLLDLPGIIEGAK;SDATADDLIDVVEGNR
Q96A65	Q96A65	3	3	3	Exocyst complex component 4	EXOC4	sp|Q96A65|EXOC4_HUMAN Exocyst complex component 4 OS=Homo sapiens OX=9606 GN=EXOC4 PE=1 SV=1	1	3	3	3	4	110.5	0	2.3153	2.542	24428000	5503400	18924000	HVLNLLDEIENIK;NITVIFHPLLR;YTELEYIHALTLLHR
P36542	P36542	6	6	6	ATP synthase subunit gamma, mitochondrial	ATP5C1	sp|P36542|ATPG_HUMAN ATP synthase subunit gamma, mitochondrial OS=Homo sapiens OX=9606 GN=ATP5F1C PE=1 SV=1	1	6	6	6	19.5	32.996	0	10.707	2.5183	92397000	27370000	65027000	EVMLVGIGDK;HLLIGVSSDR;IYGLGSLALYEK;LTLTFNR;NASEMIDKLTLTFNR;SEVATLTAAGK
P52292	P52292	2	2	2	Importin subunit alpha-1	KPNA2	sp|P52292|IMA1_HUMAN Importin subunit alpha-1 OS=Homo sapiens OX=9606 GN=KPNA2 PE=1 SV=1	1	2	2	2	5.7	57.861	0	24.943	2.5149	12451000	3628500	8822200	GINSSNVENQLQATQAAR;STNENANTPAAR
P47755	P47755	3	3	2	F-actin-capping protein subunit alpha-2	CAPZA2	sp|P47755|CAZA2_HUMAN F-actin-capping protein subunit alpha-2 OS=Homo sapiens OX=9606 GN=CAPZA2 PE=1 SV=3	1	3	3	2	13.6	32.949	0	10.634	2.5037	18838000	5068300	13769000	ADLEEQLSDEEKVR;FTITPSTTQVVGILK;LLLNNDNLLR
Q8IUD2;O15083	Q8IUD2	3;1	3;1	3;1	ELKS/Rab6-interacting/CAST family member 1	ERC1	sp|Q8IUD2|RB6I2_HUMAN ELKS/Rab6-interacting/CAST family member 1 OS=Homo sapiens OX=9606 GN=ERC1 PE=1 SV=1	2	3	3	3	3.5	128.08	0	5.0506	2.475	20768000	2951500	17816000	KDTELLALQTK;KIENLQEQLR;RREDNLNDSSQQLQDSLR
P25398	P25398	6	6	6	40S ribosomal protein S12	RPS12	sp|P25398|RS12_HUMAN 40S ribosomal protein S12 OS=Homo sapiens OX=9606 GN=RPS12 PE=1 SV=3	1	6	6	6	53.8	14.515	0	16.174	2.4712	82220000	22790000	59430000	DVIEEYFK;KVVGCSCVVVK;LGEWVGLCK;LVEALCAEHQINLIK;QAHLCVLASNCDEPMYVK;TALIHDGLAR
P36873	P36873	5	5	1	Serine/threonine-protein phosphatase PP1-gamma catalytic subunit	PPP1CC	sp|P36873|PP1G_HUMAN Serine/threonine-protein phosphatase PP1-gamma catalytic subunit OS=Homo sapiens OX=9606 GN=PPP1CC PE=1 SV=1	1	5	5	1	23.8	36.983	0	11.909	2.4711	16001000	3619100	12382000	ADLDKLNIDSIIQR;AHQVVEDGYEFFAK;EIFLSQPILLELEAPLK;ICGDIHGQYYDLLR;TFTDCFNCLPIAAIVDEK
P49411	P49411	16	16	16	Elongation factor Tu, mitochondrial	TUFM	sp|P49411|EFTU_HUMAN Elongation factor Tu, mitochondrial OS=Homo sapiens OX=9606 GN=TUFM PE=1 SV=2	1	16	16	16	41.6	49.541	0	40.154	2.4616	79453000	22461000	56992000	AEAGDNLGALVR;DKPHVNVGTIGHVDHGK;DLEKPFLLPVEAVYSVPGR;GDECELLGHSK;GITINAAHVEYSTAAR;GTVVTGTLER;HYAHTDCPGHADYVK;KGDECELLGHSK;KYEEIDNAPEER;LLDAVDTYIPVPAR;QIGVEHVVVYVNK;TIGTGLVTNTLAMTEEEK;TTLTAAITK;TVVTGIEMFHK;VEAQVYILSK;YEEIDNAPEER
O00303	O00303	5	5	5	Eukaryotic translation initiation factor 3 subunit F	EIF3F	sp|O00303|EIF3F_HUMAN Eukaryotic translation initiation factor 3 subunit F OS=Homo sapiens OX=9606 GN=EIF3F PE=1 SV=1	1	5	5	5	17.9	37.563	0	18.368	2.4611	13826000	4171900	9654200	FLMSLVNQVPK;IQDALSTVLQYAEDVLSGK;LHPVILASIVDSYER;VIGTLLGTVDK;YAYYDTER
P49327	P49327	99	99	99	Fatty acid synthase;[Acyl-carrier-protein] S-acetyltransferase;[Acyl-carrier-protein] S-malonyltransferase;3-oxoacyl-[acyl-carrier-protein] synthase;3-oxoacyl-[acyl-carrier-protein] reductase;3-hydroxyacyl-[acyl-carrier-protein] dehydratase;Enoyl-[acyl-carrier-protein] reductase;Oleoyl-[acyl-carrier-protein] hydrolase	FASN	sp|P49327|FAS_HUMAN Fatty acid synthase OS=Homo sapiens OX=9606 GN=FASN PE=1 SV=3	1	99	99	99	55.1	273.42	0	323.31	2.4601	5231800000	1.4624e+09	3.7694e+09	AALQEELQLCK;AAPLDSIHSLAAYYIDCIR;ACLDTAVENMPSLK;ADEASELACPTPK;AFDTAGNGYCR;AFEVSENGNLVVSGK;AGLYGLPR;AINCATSGVVGLVNCLR;ALGLGVEQLPVVFEDVVLHQATILPK;AQVADVVVSR;CPPGVVPACHNSK;CTVFHGAQVEDAFR;CVLLSNLSSTSHVPEVDPGSAELQK;DGAWGAFR;DGLLENQTPEFFQDVCKPK;DHRDNLEFFLAGIGR;DIMLATGK;DLVEAVAHILGIR;DNLEFFLAGIGR;DPETLVGYSMVGCQR;DPSQQELPR;DTSFEQHVLWHTGGK;DTVTISGPQAPVFEFVEQLRK;EDGLAQQQTQLNLR;EGGFLLLHTLLR;EQGVTFPSGDIQEQLIR…
O75663	O75663	13	13	13	TIP41-like protein	TIPRL	sp|O75663|TIPRL_HUMAN TIP41-like protein OS=Homo sapiens OX=9606 GN=TIPRL PE=1 SV=2	1	13	13	13	57.7	31.444	0	34.379	2.4263	107220000	29325000	77896000	CVNNYQGMLK;DFCFGPWK;EVIKPYDWTYTTDYK;GTLLGESLK;IDGVLIR;IDPNPADSQK;IQHGSGFGIEFNATDALR;ISSLMHVPPSLFTEPNEISQYLPIK;LADELHMPSLPEMMFGDNVLR;MIHGFQSSHR;MMIHGFQSSHR;VACAEEWQESR;VVPTTDHIDTEK
P39023;Q92901	P39023	19;2	19;2	19;2	60S ribosomal protein L3	RPL3	sp|P39023|RL3_HUMAN 60S ribosomal protein L3 OS=Homo sapiens OX=9606 GN=RPL3 PE=1 SV=2	2	19	19	19	42.4	46.108	0	56.978	2.4225	493820000	137080000	356750000	AHLMEIQVNGGTVAEK;DDPSKPVHLTAFLGYK;ERLEQQVPVNQVFGQDEMIDVIGVTK;FQTMEEK;HGSLGFLPR;IGQGYLIK;KAFMGPLKK;KAHLMEIQVNGGTVAEK;KSLLVQTK;KVACIGAWHPAR;LEQQVPVNQVFGQDEMIDVIGVTK;NNASTDYDLSDK;SFPKDDPSKPVHLTAFLGYK;SINPLGGFVHYGEVTNDFVMLK;SLLVQTK;TVFAEHISDECK;TVFAEHISDECKR;VACIGAWHPAR;VIAHTQMR
Q14739	Q14739	2	2	2	Lamin-B receptor	LBR	sp|Q14739|LBR_HUMAN Delta(14)-sterol reductase LBR OS=Homo sapiens OX=9606 GN=LBR PE=1 SV=2	1	2	2	2	4.4	70.702	0	4.821	2.4043	10166000	2912800	7253300	NDLSPASSGNAVYDFFIGR;TFEVTPIR
Q8TCG1	Q8TCG1	7	7	7	Protein CIP2A	KIAA1524	sp|Q8TCG1|CIP2A_HUMAN Protein CIP2A OS=Homo sapiens OX=9606 GN=CIP2A PE=1 SV=2	1	7	7	7	7.8	102.18	0	10.229	2.3888	22145000	3408400	18736000	ALALAQADR;DLQITCDSLNK;IADYLTR;KLESVAEEHEILTK;LITPLAFALTSDNR;MDSTACLK;SYMELLQR
Q96P70	Q96P70	2	2	2	Importin-9	IPO9	sp|Q96P70|IPO9_HUMAN Importin-9 OS=Homo sapiens OX=9606 GN=IPO9 PE=1 SV=3	1	2	2	2	2.7	115.96	0	4.7184	2.3791	13330000	3284400	10045000	LLQHGINADDKR;YSNDPVVASLAQDIFK
P42677	P42677	5	5	3	40S ribosomal protein S27	RPS27	sp|P42677|RS27_HUMAN 40S ribosomal protein S27 OS=Homo sapiens OX=9606 GN=RPS27 PE=1 SV=3	1	5	5	3	40.5	9.461	0	12.678	2.379	217250000	53505000	163740000	DLLHPSPEEEK;DLLHPSPEEEKR;DLLHPSPEEEKRK;LTEGCSFR;LVQSPNSYFMDVK
P25705	P25705	12	12	12	ATP synthase subunit alpha, mitochondrial	ATP5A1	sp|P25705|ATPA_HUMAN ATP synthase subunit alpha, mitochondrial OS=Homo sapiens OX=9606 GN=ATP5F1A PE=1 SV=1	1	12	12	12	28.8	59.75	0	108.79	2.3777	360280000	83232000	277050000	APGIIPR;EAYPGDVFYLHSR;EVAAFAQFGSDLDAATQQLLSR;FENAFLSHVVSQHQALLGTIR;GIRPAINVGLSVSR;ILGADTSVDLEETGR;LELAQYR;LKEIVTNFLAGFEA;RLTDADAMK;STVAQLVK;TGAIVDVPVGEELLGR;TGTAEMSSILEER
P33993	P33993	14	14	14	DNA replication licensing factor MCM7	MCM7	sp|P33993|MCM7_HUMAN DNA replication licensing factor MCM7 OS=Homo sapiens OX=9606 GN=MCM7 PE=1 SV=4	1	14	14	14	24.5	81.307	0	42.391	2.3663	62496000	17886000	44609000	ALKDYALEKEK;ALLLLLVGGVDQSPR;CSILAAANPAYGR;DVLDVYIEHR;EVVNKDVLDVYIEHR;FLQEFYQDDELGKK;IAQPGDHVSVTGIFLPILR;LAQHITYVHQHSR;MVDVVEKEDVNEAIR;SEDDESGAGELTR;SITVLVEGENTR;SLEQNIQLPAALLSR;SPQNQYPAELMR;SQLLSYIDR
P17844	P17844	12	8	8	Probable ATP-dependent RNA helicase DDX5	DDX5	sp|P17844|DDX5_HUMAN Probable ATP-dependent RNA helicase DDX5 OS=Homo sapiens OX=9606 GN=DDX5 PE=1 SV=1	1	12	8	8	21.3	69.147	0	41.105	2.3305	135580000	38758000	96822000	APILIATDVASR;ELAQQVQQVAAEYCR;FVINYDYPNSSEDYIHR;GDGPICLVLAPTR;GLDVEDVK;GYSSLLK;LMEEIMSEKENK;MLDMGFEPQIR;NFYQEHPDLAR;RTAQEVETYR;RTAQEVETYRR;TGTAYTFFTPNNIK
P07910;A0A0G2JPF8;A0A0G2JNQ3;P0DMR1;O60812;B7ZW38;B2RXH8	P07910	3;1;1;1;1;1;1	3;1;1;1;1;1;1	3;1;1;1;1;1;1	Heterogeneous nuclear ribonucleoproteins C1/C2	HNRNPC	sp|P07910|HNRPC_HUMAN Heterogeneous nuclear ribonucleoproteins C1/C2 OS=Homo sapiens OX=9606 GN=HNRNPC PE=1 SV=4	7	3	3	3	11.1	33.67	0	9.9801	2.2768	12900000	4006600	8893500	GFAFVQYVNER;LKGDDLQAIKK;VFIGNLNTLVVK
P62979;A0A2R8Y422;P62987;P0CG47;P0CG48	P62979;A0A2R8Y422;P62987;P0CG47;P0CG48	7;6;4;4;4	7;6;4;4;4	7;6;4;4;4	Ubiquitin-40S ribosomal protein S27a;Ubiquitin;40S ribosomal protein S27a;Ubiquitin-60S ribosomal protein L40;Ubiquitin;60S ribosomal protein L40;Polyubiquitin-B;Ubiquitin;Polyubiquitin-C;Ubiquitin	RPS27A;UBA52;UBB;UBC	sp|P62979|RS27A_HUMAN Ubiquitin-40S ribosomal protein S27a OS=Homo sapiens OX=9606 GN=RPS27A PE=1 SV=2;tr|A0A2R8Y422|A0A2R8Y422_HUMAN Ubiquitin-40S ribosomal protein S27a OS=Homo sapiens OX=9606 GN=RPS27AP5 PE=1 SV=1;sp|P62987|RL40_HUMAN Ubiquitin-60S ribo	5	7	7	7	56.4	17.965	0	59.612	2.2442	607170000	137720000	469450000	CCLTYCFNKPEDK;ECPSDECGAGVFMASHFDR;ESTLHLVLR;IQDKEGIPPDQQR;TITLEVEPSDTIENVK;TLSDYNIQK;YYKVDENGK
P30050	P30050	4	4	4	60S ribosomal protein L12	RPL12	sp|P30050|RL12_HUMAN 60S ribosomal protein L12 OS=Homo sapiens OX=9606 GN=RPL12 PE=1 SV=1	1	4	4	4	33.9	17.818	0	5.4952	2.2395	3018400	636850	2381500	ALKEPPRDR;CTGGEVGATSALAPK;EILGTAQSVGCNVDGR;QAQIEVVPSASALIIK
P61204;P84077;P84085	P61204;P84077;P84085	8;8;4	8;8;4	5;5;1	ADP-ribosylation factor 3;ADP-ribosylation factor 1;ADP-ribosylation factor 5	ARF3;ARF1;ARF5	sp|P61204|ARF3_HUMAN ADP-ribosylation factor 3 OS=Homo sapiens OX=9606 GN=ARF3 PE=1 SV=2;sp|P84077|ARF1_HUMAN ADP-ribosylation factor 1 OS=Homo sapiens OX=9606 GN=ARF1 PE=1 SV=2;sp|P84085|ARF5_HUMAN ADP-ribosylation factor 5 OS=Homo sapiens OX=9606 GN=ARF5	3	8	8	5	58.6	20.601	0	17.714	2.2389	32472000	9052900	23419000	DAVLLVFANK;HYFQNTQGLIFVVDSNDRER;ILMVGLDAAGK;LGEIVTTIPTIGFNVETVEYK;MLAEDELRDAVLLVFANK;NISFTVWDVGGQDK;QDLPNAMNAAEITDK;QDLPNAMNAAEITDKLGLHSLR
Q9H9B4	Q9H9B4	3	3	3	Sideroflexin-1	SFXN1	sp|Q9H9B4|SFXN1_HUMAN Sideroflexin-1 OS=Homo sapiens OX=9606 GN=SFXN1 PE=1 SV=4	1	3	3	3	12.1	35.619	0	8.8144	2.2008	11715000	3780100	7934900	ANHFFTVTDPR;NILLTNEQLESAR;SSMSVTSLEAELQAK
P62244	P62244	8	8	8	40S ribosomal protein S15a	RPS15A	sp|P62244|RS15A_HUMAN 40S ribosomal protein S15a OS=Homo sapiens OX=9606 GN=RPS15A PE=1 SV=2	1	8	8	8	64.6	14.839	0	26.62	2.1738	698360000	212160000	486210000	CGVISPR;FDVQLKDLEK;FLTVMMK;HGYIGEFEIIDDHR;IVVNLTGR;MNVLADALK;QFGFIVLTTSAGIMDHEEAR;WQNNLLPSR
Q13151	Q13151	7	7	7	Heterogeneous nuclear ribonucleoprotein A0	HNRNPA0	sp|Q13151|ROA0_HUMAN Heterogeneous nuclear ribonucleoprotein A0 OS=Homo sapiens OX=9606 GN=HNRNPA0 PE=1 SV=1	1	7	7	7	27.5	30.84	0	20.714	2.1347	60452000	18049000	42403000	AVPKEDIYSGGGGGGSR;EDIYSGGGGGGSR;GDVAEGDLIEHFSQFGTVEK;GFGFVYFQNHDAADK;KLFVGGLK;LFIGGLNVQTSESGLR;MENSQLCK
Q99613;B5ME19	Q99613;B5ME19	8;8	8;8	8;8	Eukaryotic translation initiation factor 3 subunit C;Eukaryotic translation initiation factor 3 subunit C-like protein	EIF3C;EIF3CL	sp|Q99613|EIF3C_HUMAN Eukaryotic translation initiation factor 3 subunit C OS=Homo sapiens OX=9606 GN=EIF3C PE=1 SV=1;sp|B5ME19|EIFCL_HUMAN Eukaryotic translation initiation factor 3 subunit C-like protein OS=Homo sapiens OX=9606 GN=EIF3CL PE=1 SV=1	2	8	8	8	10	105.34	0	23.558	2.0852	109450000	38746000	70703000	AKELLGQGLLLR;DAHNALLDIQSSGR;DFESHITSYK;FEELTNLIR;ILHTYYK;TEPTAQQNLALQLAEK;TMVQLGICAFR;VWDLFPEADKVR
P62917	P62917	6	6	6	60S ribosomal protein L8	RPL8	sp|P62917|RL8_HUMAN 60S ribosomal protein L8 OS=Homo sapiens OX=9606 GN=RPL8 PE=1 SV=2	1	6	6	6	18.7	28.024	0	20.139	2.0844	116390000	35212000	81177000	ASGNYATVISHNPETK;ASGNYATVISHNPETKK;AVVGVVAGGGR;GIVKDIIHDPGR;KVGLIAAR;VGLIAAR
P60842	P60842	23	23	12	Eukaryotic initiation factor 4A-I	EIF4A1	sp|P60842|IF4A1_HUMAN Eukaryotic initiation factor 4A-I OS=Homo sapiens OX=9606 GN=EIF4A1 PE=1 SV=1	1	23	23	12	61.3	46.153	0	160.6	2.0804	351520000	113990000	237530000	ATQALVLAPTR;DFTVSAMHGDMDQK;DFTVSAMHGDMDQKER;EELTLEGIR;ELAQQIQK;GFKDQIYDIFQK;GIDVQQVSLVINYDLPTNR;GIYAYGFEKPSAIQQR;GVAINMVTEEDKR;GYDVIAQAQSGTGK;KEELTLEGIR;KGVAINMVTEEDKR;KVDWLTEK;LNSNTQVVLLSATMPSDVLEVTK;LQMEAPHIIVGTPGR;MFVLDEADEMLSR;QFYINVER;QFYINVEREEWK;RKVDWLTEK;TATFAISILQQIELDLK;VFDMLNR;VLITTDLLAR;VVMALGDYMGASCHACIGGTNVR
P42356;A4QPH2	P42356	5;1	5;1	5;1	Phosphatidylinositol 4-kinase alpha	PI4KA	sp|P42356|PI4KA_HUMAN Phosphatidylinositol 4-kinase alpha OS=Homo sapiens OX=9606 GN=PI4KA PE=1 SV=4	2	5	5	5	3.4	236.83	0	20.089	2.076	8430200	2617400	5812800	ASSSAGNLGVLIPVIAVLTR;FPVVVHSVTPSLR;SDSEDECSTQEADGQK;TKENEEELER;TLLLSLLATEIER
P13797;Q14651	P13797	3;1	3;1	3;1	Plastin-3	PLS3	sp|P13797|PLST_HUMAN Plastin-3 OS=Homo sapiens OX=9606 GN=PLS3 PE=1 SV=4	2	3	3	3	6	70.81	0	13.792	2.0752	25933000	8018400	17915000	AYFHLLNQIAPK;ISFDEFVYIFQEVK;LNLAFVANLFNK
P46776	P46776	3	3	3	60S ribosomal protein L27a	RPL27A	sp|P46776|RL27A_HUMAN 60S ribosomal protein L27a OS=Homo sapiens OX=9606 GN=RPL27A PE=1 SV=2	1	3	3	3	22.3	16.561	0	4.435	2.0642	8003800	2709300	5294600	LWTLVSEQTR;NQSFCPTVNLDK;TGAAPIIDVVR
Q9Y277	Q9Y277	3	3	3	Voltage-dependent anion-selective channel protein 3	VDAC3	sp|Q9Y277|VDAC3_HUMAN Voltage-dependent anion-selective channel protein 3 OS=Homo sapiens OX=9606 GN=VDAC3 PE=1 SV=1	1	3	3	3	15.5	30.658	0	5.4989	2.0608	28665000	10023000	18642000	LSQNNFALGYK;LTLDTIFVPNTGK;VNNASLIGLGYTQTLRPGVK
Q9Y6B6;Q9NR31	Q9Y6B6;Q9NR31	2;2	2;2	2;2	GTP-binding protein SAR1b;GTP-binding protein SAR1a	SAR1B;SAR1A	sp|Q9Y6B6|SAR1B_HUMAN GTP-binding protein SAR1b OS=Homo sapiens OX=9606 GN=SAR1B PE=1 SV=1;sp|Q9NR31|SAR1A_HUMAN GTP-binding protein SAR1a OS=Homo sapiens OX=9606 GN=SAR1A PE=1 SV=1	2	2	2	2	11.1	22.41	0.0018416	1.829	2.0344	1633200	494270	1138900	LVFLGLDNAGK;TTLLHMLKDDR
Q8WWM7	Q8WWM7	4	4	4	Ataxin-2-like protein	ATXN2L	sp|Q8WWM7|ATX2L_HUMAN Ataxin-2-like protein OS=Homo sapiens OX=9606 GN=ATXN2L PE=1 SV=2	1	4	4	4	6.6	113.37	0	7.7036	2.0282	21280000	7328600	13951000	DKFTDSAIAMNSK;GPHHLDNSSPGPGSEAR;IAMENDDGRTEEEKHSAVQR;REDIVDTMVFKPSDVMLVHFR
P55884	P55884	3	3	3	Eukaryotic translation initiation factor 3 subunit B	EIF3B	sp|P55884|EIF3B_HUMAN Eukaryotic translation initiation factor 3 subunit B OS=Homo sapiens OX=9606 GN=EIF3B PE=1 SV=3	1	3	3	3	4.5	92.48	0	6.3147	2.0084	37643000	10439000	27204000	GTYLATFHQR;GYIFLEYASPAHAVDAVK;ISVSFYHVK
P61254	P61254	7	7	4	60S ribosomal protein L26	RPL26	sp|P61254|RL26_HUMAN 60S ribosomal protein L26 OS=Homo sapiens OX=9606 GN=RPL26 PE=1 SV=1	1	7	7	4	32.4	17.258	0	10.003	2.0053	60611000	19838000	40772000	HFNAPSHIR;IMSSPLSK;MKFNPFVTSDR;RHFNAPSHIR;YKEETIEK;YKEETIEKMQE;YVIYIER
O43242	O43242	14	14	14	26S proteasome non-ATPase regulatory subunit 3	PSMD3	sp|O43242|PSMD3_HUMAN 26S proteasome non-ATPase regulatory subunit 3 OS=Homo sapiens OX=9606 GN=PSMD3 PE=1 SV=2	1	14	14	14	24.5	60.977	0	27.935	1.9826	187370000	60292000	127070000	APQHTAVGFK;AVQGFFTSNNATR;DGVIEASINHEK;DLESAEERR;FNQVLDQFGEK;HDADGQATLLNLLLR;KAPQHTAVGFK;NYLHYSLYDQAEK;RLNHYVLYK;SLMPYFLLTQAVR;SVFPEQANNNEWAR;SYNKDLESAEER;SYNKDLESAEERR;YLYYTGR
P15311	P15311	11	11	5	Ezrin	EZR	sp|P15311|EZRI_HUMAN Ezrin OS=Homo sapiens OX=9606 GN=EZR PE=1 SV=4	1	11	11	5	22.2	69.412	0	53.176	1.975	57118000	21183000	35935000	ALQLEEER;APDFVFYAPR;EVWYFGLHYVDNK;FVIKPIDK;IAQDLEMYGINYFEIK;IGFPWSEIR;QLFDQVVK;RKPDTIEVQQMK;SQEQLAAELAEYTAK;THNDIIHNENMR;VTTMDAELEFAIQPNTTGK
P28288	P28288	3	3	3	ATP-binding cassette sub-family D member 3	ABCD3	sp|P28288|ABCD3_HUMAN ATP-binding cassette sub-family D member 3 OS=Homo sapiens OX=9606 GN=ABCD3 PE=1 SV=1	1	3	3	3	6.7	75.475	0	9.2237	1.9721	11622000	3417500	8204400	NSSLAGAAFLLLCLLHK;STHSELLEDYYQSGR;VLGELWPLFGGR
P11940;Q9H361;Q13310;Q4VXU2;Q5JQF8	P11940;Q9H361	11;6;4;2;1	11;6;4;2;1	11;6;4;2;1	Polyadenylate-binding protein 1;Polyadenylate-binding protein 3	PABPC1;PABPC3	sp|P11940|PABP1_HUMAN Polyadenylate-binding protein 1 OS=Homo sapiens OX=9606 GN=PABPC1 PE=1 SV=2;sp|Q9H361|PABP3_HUMAN Polyadenylate-binding protein 3 OS=Homo sapiens OX=9606 GN=PABPC3 PE=1 SV=2	5	11	11	11	25.6	70.67	0	63.936	1.9613	53701000	20802000	32899000	ALYDTFSAFGNILSCK;FSPAGPILSIR;GFGFVCFSSPEEATK;GFGFVSFER;GYGFVHFETQEAAER;ITGMLLEIDNSELLHMLESPESLR;NFGEDMDDERLKDLFGK;NLDDGIDDERLR;QAHLTNQYMQR;SKVDEAVAVLQAHQAK;SLGYAYVNFQQPADAER
P56134	P56134	2	2	2	ATP synthase subunit f, mitochondrial	ATP5J2	sp|P56134|ATPK_HUMAN ATP synthase subunit f, mitochondrial OS=Homo sapiens OX=9606 GN=ATP5MF PE=1 SV=3	1	2	2	2	25.5	10.918	0	3.7867	1.9493	2845400	948440	1896900	DFSPSGIFGAFQR;LGELPSWILMR
Q96T76	Q96T76	3	3	3	MMS19 nucleotide excision repair protein homolog	MMS19	sp|Q96T76|MMS19_HUMAN MMS19 nucleotide excision repair protein homolog OS=Homo sapiens OX=9606 GN=MMS19 PE=1 SV=2	1	3	3	3	4	113.29	0	3.3855	1.9394	8406200	2430300	5976000	FAEFLLPLLIEK;TILEMLLGFLK;VEAEGLAALHSLTACLSR
Q92598	Q92598	8	8	7	Heat shock protein 105 kDa	HSPH1	sp|Q92598|HS105_HUMAN Heat shock protein 105 kDa OS=Homo sapiens OX=9606 GN=HSPH1 PE=1 SV=1	1	8	8	7	11.5	96.864	0	31.27	1.9363	96274000	29981000	66293000	DKLCGPYEK;FICEQDHQNFLR;GCALQCAILSPAFK;IEVPLYSLLEQTHLK;KSLDQDPVVR;LKETAENSLK;NQQITHANNTVSNFKR;VLGTAFDPFLGGK
O95757	O95757	3	2	2	Heat shock 70 kDa protein 4L	HSPA4L	sp|O95757|HS74L_HUMAN Heat shock 70 kDa protein 4L OS=Homo sapiens OX=9606 GN=HSPA4L PE=1 SV=3	1	3	2	2	4.1	94.511	0	4.6399	1.9278	11839000	3528500	8310900	AVMEQANLQR;GCALQCAILSPAFK;LKETSENALK
Q9NZ01	Q9NZ01	5	5	5	Very-long-chain enoyl-CoA reductase	TECR	sp|Q9NZ01|TECR_HUMAN Very-long-chain enoyl-CoA reductase OS=Homo sapiens OX=9606 GN=TECR PE=1 SV=1	1	5	5	5	16.6	36.034	0	6.3505	1.9205	15616000	4964200	10652000	FSHGTMPLR;LPVGTTATLYFR;MKHYEVEILDAK;MPIIPFLL;SLKDEDVLQK
P45880	P45880	9	9	9	Voltage-dependent anion-selective channel protein 2	VDAC2	sp|P45880|VDAC2_HUMAN Voltage-dependent anion-selective channel protein 2 OS=Homo sapiens OX=9606 GN=VDAC2 PE=1 SV=2	1	9	9	9	39.5	31.566	0	49.523	1.9156	127810000	38097000	89712000	ATHGQTCARPMCIPPSYADLGK;LTFDTTFSPNTGK;LTFDTTFSPNTGKK;LTLSALVDGK;NNFAVGYR;SCSGVEFSTSGSSNTDTGK;VNNSSLIGVGYTQTLRPGVK;WCEYGLTFTEK;YQLDPTASISAK
P18124	P18124	17	17	17	60S ribosomal protein L7	RPL7	sp|P18124|RL7_HUMAN 60S ribosomal protein L7 OS=Homo sapiens OX=9606 GN=RPL7 PE=1 SV=1	1	17	17	17	55.2	29.225	0	32.395	1.9083	381990000	130500000	251490000	AGNFYVPAEPK;ASINMLR;EANNFLWPFK;EVPAVPETLK;FKEANNFLWPFK;IALTDNALIAR;IVEPYIAWGYPNLK;KAGNFYVPAEPK;KTTHFVEGGDAGNREDQINR;KVLQLLR;MEGVEEK;QIFNGTFVK;RIALTDNALIAR;SVNELIYKR;TTHFVEGGDAGNR;TTHFVEGGDAGNREDQINR;YGIICMEDLIHEIYTVGK
Q15042	Q15042	3	3	3	Rab3 GTPase-activating protein catalytic subunit	RAB3GAP1	sp|Q15042|RB3GP_HUMAN Rab3 GTPase-activating protein catalytic subunit OS=Homo sapiens OX=9606 GN=RAB3GAP1 PE=1 SV=3	1	3	3	3	5.5	110.52	0	7.8448	1.9078	11621000	1948100	9673300	FVSCLLEQPEVLVTGAGR;KAENPQCLLGDFVTEFFK;KLEEIIHQITNVEALIAR
Q00535	Q00535	3	2	2	Cyclin-dependent-like kinase 5	CDK5	sp|Q00535|CDK5_HUMAN Cyclin-dependent kinase 5 OS=Homo sapiens OX=9606 GN=CDK5 PE=1 SV=3	1	3	2	2	8.2	33.304	0	3.1151	1.8803	3576800	1379900	2197000	DLLQNLLK;LADFGLAR;SFLFQLLK
P62314	P62314	2	2	2	Small nuclear ribonucleoprotein Sm D1	SNRPD1	sp|P62314|SMD1_HUMAN Small nuclear ribonucleoprotein Sm D1 OS=Homo sapiens OX=9606 GN=SNRPD1 PE=1 SV=1	1	2	2	2	28.6	13.281	0	14.029	1.8756	57813000	18591000	39222000	NGTQVHGTITGVDVSMNTHLK;NREPVQLETLSIR
P19623	P19623	3	3	3	Spermidine synthase	SRM	sp|P19623|SPEE_HUMAN Spermidine synthase OS=Homo sapiens OX=9606 GN=SRM PE=1 SV=1	1	3	3	3	7.3	33.824	0	6.2194	1.8618	16659000	6220300	10438000	KVLIIGGGDGGVLR;VLIIGGGDGGVLR;YYNSDVHR
Q15006	Q15006	3	3	3	ER membrane protein complex subunit 2	EMC2	sp|Q15006|EMC2_HUMAN ER membrane protein complex subunit 2 OS=Homo sapiens OX=9606 GN=EMC2 PE=1 SV=1	1	3	3	3	11.8	34.833	0	7.0924	1.8503	9107300	3726600	5380700	ILQEDPTNTAAR;YDDAIQLYDR;YTQGGLENLELSR
O60884	O60884	5	5	5	DnaJ homolog subfamily A member 2	DNAJA2	sp|O60884|DNJA2_HUMAN DnaJ homolog subfamily A member 2 OS=Homo sapiens OX=9606 GN=DNAJA2 PE=1 SV=1	1	5	5	5	11.7	45.745	0	9.0782	1.8486	16692000	5729000	10963000	DGNDLHMTYK;EYHPDKNPNAGDK;EYHPDKNPNAGDKFK;NVLCSACSGQGGK;VSLEDLYNGK
Q9BPX3	Q9BPX3	4	4	4	Condensin complex subunit 3	NCAPG	sp|Q9BPX3|CND3_HUMAN Condensin complex subunit 3 OS=Homo sapiens OX=9606 GN=NCAPG PE=1 SV=1	1	4	4	4	4.9	114.33	0	5.9193	1.8473	26745000	5563800	21181000	AIFDQLMTFGIEPFK;ASELKEEIK;FSEGNILELLHR;LLSDFLDSEVSELR
P33992	P33992	5	5	5	DNA replication licensing factor MCM5	MCM5	sp|P33992|MCM5_HUMAN DNA replication licensing factor MCM5 OS=Homo sapiens OX=9606 GN=MCM5 PE=1 SV=5	1	5	5	5	7.6	82.285	0	10.766	1.8281	10135000	3029900	7105300	AIACLLFGGSR;GSSAAGLTASVMR;IPGIIIAASAVR;VLGIQVDTDGSGR;VLQLMLR
O14964	O14964	2	2	2	Hepatocyte growth factor-regulated tyrosine kinase substrate	HGS	sp|O14964|HGS_HUMAN Hepatocyte growth factor-regulated tyrosine kinase substrate OS=Homo sapiens OX=9606 GN=HGS PE=1 SV=1	1	2	2	2	3	86.191	0.0018762	1.9667	1.8273	7304700	2812000	4492700	NCGQTVHDEVANK;VEGHVFPEFK
P51148;P61020;P20339	P51148;P61020;P20339	3;2;2	3;2;2	3;2;2	Ras-related protein Rab-5C;Ras-related protein Rab-5B;Ras-related protein Rab-5A	RAB5C;RAB5B;RAB5A	sp|P51148|RAB5C_HUMAN Ras-related protein Rab-5C OS=Homo sapiens OX=9606 GN=RAB5C PE=1 SV=2;sp|P61020|RAB5B_HUMAN Ras-related protein Rab-5B OS=Homo sapiens OX=9606 GN=RAB5B PE=1 SV=1;sp|P20339|RAB5A_HUMAN Ras-related protein Rab-5A OS=Homo sapiens OX=9606	3	3	3	3	15.3	23.482	0	5.5511	1.8144	3715200	1263500	2451700	LVLLGESAVGK;NEPQNATGAPGR;YHSLAPMYYR
O15372	O15372	2	2	2	Eukaryotic translation initiation factor 3 subunit H	EIF3H	sp|O15372|EIF3H_HUMAN Eukaryotic translation initiation factor 3 subunit H OS=Homo sapiens OX=9606 GN=EIF3H PE=1 SV=1	1	2	2	2	5.7	39.93	0	3.1501	1.8062	3123800	981410	2142400	EGTGSTATSSSSTAGAAGK;KEGTGSTATSSSSTAGAAGK
P40429;Q6NVV1	P40429	5;2	5;2	5;2	60S ribosomal protein L13a	RPL13A	sp|P40429|RL13A_HUMAN 60S ribosomal protein L13a OS=Homo sapiens OX=9606 GN=RPL13A PE=1 SV=2	2	5	5	5	21.7	23.577	0	11.672	1.8058	37984000	13252000	24732000	CEGINISGNFYR;IDKYTEVLK;KIDKYTEVLK;VFDGIPPPYDK;YQAVTATLEEK
P54886	P54886	23	23	23	Delta-1-pyrroline-5-carboxylate synthase;Glutamate 5-kinase;Gamma-glutamyl phosphate reductase	ALDH18A1	sp|P54886|P5CS_HUMAN Delta-1-pyrroline-5-carboxylate synthase OS=Homo sapiens OX=9606 GN=ALDH18A1 PE=1 SV=2	1	23	23	23	36.4	87.301	0	79.722	1.7938	237700000	84344000	153350000	AEIIHHLADLLTDQRDEILLANKK;CEYPAACNALETLLIHR;EAVQLVNTREEVEDLCR;FASYLTFSPSEVK;GDECGLALGR;GKDHVVSDFSEHGSLK;GPVGLEGLLTTK;HEILLSQSVR;ILHLLTQEALSIHGVK;LASIVEQVSVLQNQGR;LGSAVVTR;LIDIFYPGDQQSVTFGTK;LNSLAIGLR;LRHEILLSQSVR;MIDLIIPR;MLATLEPEQR;NLNGTLHELLR;QIAASSQDSVGR;TPLFDQIIDMLR;VGTFFSEVKPAGPTVEQQGEMAR;VSGHVITDIVEGK;VSGHVITDIVEGKK;YLHENLPIPQR
P50990	P50990	31	31	31	T-complex protein 1 subunit theta	CCT8	sp|P50990|TCPQ_HUMAN T-complex protein 1 subunit theta OS=Homo sapiens OX=9606 GN=CCT8 PE=1 SV=4	1	31	31	31	61.5	59.62	0	146.08	1.7929	1.5069e+09	532080000	974820000	AHEILPNLVCCSAK;AIADTGANVVVTGGK;APGFAQMLK;AVDDGVNTFK;DIDEVSSLLR;DMLEAGILDTYLGK;ELEVQHPAAK;ETEGDVTSVK;ETEGDVTSVKDAK;FAEAFEAIPR;GEENLMDAQVK;GSTDNLMDDIER;HEKEDGAISTIVLR;HFSGLEEAVYR;IAVYSCPFDGMITETK;IGLSVSEVIEGYEIACR;ILGSGISSSSVLHGMVFK;KAHEILPNLVCCSAK;LIAQACVSIFPDSGHFNVDNIR;LVPGGGATEIELAK;LYAVHQEGNK;MVINHLEK;NVGLDIEAEVPAVK;NVGLDIEAEVPAVKDMLEAGILDTYLGK;QITSYGETCPGLEQYAIK;QITSYGETCPGLEQYAIKK;QYGNEVFLAK;…
P06493	P06493	10	10	8	Cyclin-dependent kinase 1	CDK1	sp|P06493|CDK1_HUMAN Cyclin-dependent kinase 1 OS=Homo sapiens OX=9606 GN=CDK1 PE=1 SV=3	1	10	10	8	43.4	34.095	0	57.063	1.7896	126000000	45937000	80060000	DLKPQNLLIDDKGTIK;HPNIVSLQDVLMQDSR;IGEGTYGVVYK;IRLESEEEGVPSTAIR;KPLFHGDSEIDQLFR;LADFGLAR;MALNHPYFNDLDNQIK;MLIYDPAKR;NLDENGLDLLSK;SPEVLLGSAR
P61026	P61026	3	3	2	Ras-related protein Rab-10	RAB10	sp|P61026|RAB10_HUMAN Ras-related protein Rab-10 OS=Homo sapiens OX=9606 GN=RAB10 PE=1 SV=1	1	3	3	2	17	22.541	0	5.5763	1.7756	7595500	2677200	4918300	AFLTLAEDILR;LLLIGDSGVGK;NIDEHANEDVER
P36578	P36578	14	14	14	60S ribosomal protein L4	RPL4	sp|P36578|RL4_HUMAN 60S ribosomal protein L4 OS=Homo sapiens OX=9606 GN=RPL4 PE=1 SV=5	1	14	14	14	39.3	47.697	0	36.24	1.7738	143910000	54241000	89669000	AAAAAAALQAK;APIRPDIVNFVHTNLR;GPCIIYNEDNGIIK;IEEVPELPLVVEDKVEGYKK;KLDELYGTWR;MINTDLSR;NIPGITLLNVSK;PLISVYSEK;PLISVYSEKGESSGK;QPYAVSELAGHQTSAESWGTGR;RGPCIIYNEDNGIIK;SGQGAFGNMCR;SNYNLPMHK;YAICSALAASALPALVMSK
O95373	O95373	10	10	10	Importin-7	IPO7	sp|O95373|IPO7_HUMAN Importin-7 OS=Homo sapiens OX=9606 GN=IPO7 PE=1 SV=1	1	10	10	10	14.5	119.52	0	66.511	1.7711	135650000	48402000	87245000	DGALHMIGSLAEILLK;ENIVEAIIHSPELIR;FIQLLSDQSDQSVLIQK;GIDQCIPLFVEAALER;KVLTGVAGEDAECHAAK;MKFDVFEDFISPTTAAQTLLFTACSK;NPVWYQALTHGLNEEQR;SPLVAAMQHFLPVLK;VLTGVAGEDAECHAAK;VQLTTCIHHIIK
P61081	P61081	2	2	2	NEDD8-conjugating enzyme Ubc12	UBE2M	sp|P61081|UBC12_HUMAN NEDD8-conjugating enzyme Ubc12 OS=Homo sapiens OX=9606 GN=UBE2M PE=1 SV=1	1	2	2	2	10.9	20.9	0	2.7745	1.7564	1654300	614170	1040100	DINELNLPK;GGYIGSTYFER
O00148;Q13838	O00148;Q13838	3;3	3;3	3;3	ATP-dependent RNA helicase DDX39A;Spliceosome RNA helicase DDX39B	DDX39A;DDX39B	sp|O00148|DX39A_HUMAN ATP-dependent RNA helicase DDX39A OS=Homo sapiens OX=9606 GN=DDX39A PE=1 SV=2;sp|Q13838|DX39B_HUMAN Spliceosome RNA helicase DDX39B OS=Homo sapiens OX=9606 GN=DDX39B PE=1 SV=1	2	3	3	3	6.6	49.129	0	4.5427	1.7527	11689000	3696200	7992900	DFLLKPELLR;ELAFQISK;ILVATNLFGR
P35232	P35232	9	9	9	Prohibitin	PHB	sp|P35232|PHB1_HUMAN Prohibitin 1 OS=Homo sapiens OX=9606 GN=PHB1 PE=1 SV=1	1	9	9	9	39.3	29.804	0	22.107	1.752	74903000	27903000	47000000	AAELIANSLATAGDGLIELR;AAIISAEGDSK;DLQNVNITLR;FDAGELITQR;IFTSIGEDYDER;ILFRPVASQLPR;KLEAAEDIAYQLSR;VFESIGK;VLPSITTEILK
O60264;P28370	O60264;P28370	2;1	2;1	2;1	SWI/SNF-related matrix-associated actin-dependent regulator of chromatin subfamily A member 5;Probable global transcription activator SNF2L1	SMARCA5;SMARCA1	sp|O60264|SMCA5_HUMAN SWI/SNF-related matrix-associated actin-dependent regulator of chromatin subfamily A member 5 OS=Homo sapiens OX=9606 GN=SMARCA5 PE=1 SV=1;sp|P28370|SMCA1_HUMAN Probable global transcription activator SNF2L1 OS=Homo sapiens OX=9606 GN	2	2	2	2	1.9	121.9	0	3.9533	1.746	11865000	4172200	7693200	LHMVLRPFLLR;LLNILMQLR
P61758	P61758	2	2	2	Prefoldin subunit 3	VBP1	sp|P61758|PFD3_HUMAN Prefoldin subunit 3 OS=Homo sapiens OX=9606 GN=VBP1 PE=1 SV=4	1	2	2	2	9.6	22.626	0	2.5367	1.743	1582200	617560	964670	FLLADNLYCK;FMELNLAQK
Q13464	Q13464	7	7	5	Rho-associated protein kinase 1	ROCK1	sp|Q13464|ROCK1_HUMAN Rho-associated protein kinase 1 OS=Homo sapiens OX=9606 GN=ROCK1 PE=1 SV=1	1	7	7	5	6.1	158.17	0	12.458	1.7393	19138000	5561000	13577000	GAFGEVQLVR;LLEFELAQLTK;LTDKHQSIEEAK;NLESTVSQIEKEK;NLICAFLTDR;NLTLQLEQESNKR;NRQEITDKDHTVSR
Q9UG63	Q9UG63	11	11	11	ATP-binding cassette sub-family F member 2	ABCF2	sp|Q9UG63|ABCF2_HUMAN ATP-binding cassette sub-family F member 2 OS=Homo sapiens OX=9606 GN=ABCF2 PE=1 SV=2	1	11	11	11	23.6	71.289	0	18.373	1.7326	51364000	15956000	35408000	ETTEVDLLTK;ILHGLGFTPAMQR;ILVLVSHSQDFLNGVCTNIIHMHNK;IPPPVIMVQNVSFK;KGHEENGDVVTEPQVAEK;LLTGELLPTDGMIR;LVDEEPQLTK;TLSFYFPPCGK;TRLELEENQMKR;WPGDILAYK;YGLIGLNGIGK
P61011	P61011	3	3	3	Signal recognition particle 54 kDa protein	SRP54	sp|P61011|SRP54_HUMAN Signal recognition particle 54 kDa protein OS=Homo sapiens OX=9606 GN=SRP54 PE=1 SV=1	1	3	3	3	8.5	55.704	0	5.1448	1.721	16160000	6429700	9730400	MIQHAVFK;SPIIFIGTGEHIDDFEPFK;VLHHMGGMAGLQSMMR
O95248	O95248	4	4	4	Myotubularin-related protein 5	SBF1	sp|O95248|MTMR5_HUMAN Myotubularin-related protein 5 OS=Homo sapiens OX=9606 GN=SBF1 PE=1 SV=4	1	4	4	4	2.7	208.44	0	6.7536	1.7192	6717300	1113400	5603900	GLLALLFPLR;GSGEGQGQILQR;LFAQLLQGYR;QLGITNVLSLFCAALTEHK
A5YKK6	A5YKK6	4	4	4	CCR4-NOT transcription complex subunit 1	CNOT1	sp|A5YKK6|CNOT1_HUMAN CCR4-NOT transcription complex subunit 1 OS=Homo sapiens OX=9606 GN=CNOT1 PE=1 SV=2	1	4	4	4	2.3	266.94	0	9.7304	1.7183	11784000	4120500	7663300	APGFVYAWLELISHR;GLHNVVYGIQR;SLDLIESLLR;SVAHVTEADLFHTIETLMR
P15170;Q8IYD1	P15170;Q8IYD1	2;2	2;2	2;2	Eukaryotic peptide chain release factor GTP-binding subunit ERF3A;Eukaryotic peptide chain release factor GTP-binding subunit ERF3B	GSPT1;GSPT2	sp|P15170|ERF3A_HUMAN Eukaryotic peptide chain release factor GTP-binding subunit ERF3A OS=Homo sapiens OX=9606 GN=GSPT1 PE=1 SV=1;sp|Q8IYD1|ERF3B_HUMAN Eukaryotic peptide chain release factor GTP-binding subunit ERF3B OS=Homo sapiens OX=9606 GN=GSPT2 PE=1	2	2	2	2	3.6	55.755	0	3.1975	1.7165	7077200	2432700	4644500	FTLRDEGK;KGEFETGFEK
P25205	P25205	4	4	4	DNA replication licensing factor MCM3	MCM3	sp|P25205|MCM3_HUMAN DNA replication licensing factor MCM3 OS=Homo sapiens OX=9606 GN=MCM3 PE=1 SV=3	1	4	4	4	5.6	90.98	0	5.6832	1.7104	22947000	8773600	14173000	AILCLLLGGVER;LLNNAFEELVAFQR;TAIHEVMEQGR;VALLDVFR
Q99880;Q99879;Q99877;Q93079;Q5QNW6;P62807;P58876;P57053;O60814;Q96A08;A0A2R8Y619	Q99880;Q99879;Q99877;Q93079;Q5QNW6;P62807;P58876;P57053;O60814	5;5;5;5;5;5;5;5;5;2;1	5;5;5;5;5;5;5;5;5;2;1	2;2;2;2;2;2;2;2;2;0;0	Histone H2B type 1-L;Histone H2B type 1-M;Histone H2B type 1-N;Histone H2B type 1-H;Histone H2B type 2-F;Histone H2B type 1-C/E/F/G/I;Histone H2B type 1-D;Histone H2B type F-S;Histone H2B type 1-K	HIST1H2BL;HIST1H2BM;HIST1H2BN;HIST1H2BH;HIST2H2BF;HIST1H2BC;HIST1H2BD;H2BFS;HIST1H2BK	sp|Q99880|H2B1L_HUMAN Histone H2B type 1-L OS=Homo sapiens OX=9606 GN=H2BC13 PE=1 SV=3;sp|Q99879|H2B1M_HUMAN Histone H2B type 1-M OS=Homo sapiens OX=9606 GN=H2BC14 PE=1 SV=3;sp|Q99877|H2B1N_HUMAN Histone H2B type 1-N OS=Homo sapiens OX=9606 GN=H2BC15 PE=1	11	5	5	2	35.7	13.952	0	14.898	1.7071	747300000	299520000	447780000	AMGIMNSFVNDIFER;ESYSVYVYK;KESYSVYVYK;LLLPGELAK;QVHPDTGISSK
P62633	P62633	4	4	4	Cellular nucleic acid-binding protein	CNBP	sp|P62633|CNBP_HUMAN CCHC-type zinc finger nucleic acid binding protein OS=Homo sapiens OX=9606 GN=CNBP PE=1 SV=1	1	4	4	4	22.6	19.463	0	5.1977	1.7041	4972600	1971800	3000700	CGETGHVAINCSK;CYSCGEFGHIQK;SSNECFK;TSEVNCYR
P53618	P53618	11	11	11	Coatomer subunit beta	COPB1	sp|P53618|COPB_HUMAN Coatomer subunit beta OS=Homo sapiens OX=9606 GN=COPB1 PE=1 SV=3	1	11	11	11	14.3	107.14	0	31.707	1.6939	112730000	41533000	71200000	AAAQCYIDLIIK;DLQHPNEFIR;FVLPLQDHTIKK;LPGLLMTIIR;MLEVFHAIK;NFEHLIPDAPELIHDFLVNEK;NVEELVIVLKK;TNNVSEHEDTDKYR;VLQDLVMDILR;YEAAGTLVTLSSAPTAIK;YVALVQEK
P27449	P27449	1	1	1	V-type proton ATPase 16 kDa proteolipid subunit	ATP6V0C	sp|P27449|VATL_HUMAN V-type proton ATPase 16 kDa proteolipid subunit c OS=Homo sapiens OX=9606 GN=ATP6V0C PE=1 SV=1	1	1	1	1	11.6	15.736	0	2.7709	1.6819	18858000	7360500	11498000	SGTGIAAMSVMRPEQIMK
O00410	O00410	2	2	2	Importin-5	IPO5	sp|O00410|IPO5_HUMAN Importin-5 OS=Homo sapiens OX=9606 GN=IPO5 PE=1 SV=4	1	2	2	2	2.9	123.63	0	13.334	1.673	10080000	3139200	6941000	LCGDTSLNNMQR;LVLEQVVTSIASVADTAEEK
P61247	P61247	14	14	14	40S ribosomal protein S3a	RPS3A	sp|P61247|RS3A_HUMAN 40S ribosomal protein S3a OS=Homo sapiens OX=9606 GN=RPS3A PE=1 SV=2	1	14	14	14	55.3	29.945	0	37.498	1.6658	644250000	246800000	397450000	ACQSIYPLHDVFVR;ADGYEPPVQESV;APAMFNIR;EVQTNDLKEVVNK;LFCVGFTK;LIPDSIGKDIEK;LITEDVQGK;LMELHGEGSSSGK;NCLTNFHGMDLTR;TSYAQHQQVR;TTDGYLLR;VFEVSLADLQNDEVAFRK;VVDPFSK;VVDPFSKK
P05387	P05387	5	5	5	60S acidic ribosomal protein P2	RPLP2	sp|P05387|RLA2_HUMAN 60S acidic ribosomal protein P2 OS=Homo sapiens OX=9606 GN=RPLP2 PE=1 SV=1	1	5	5	5	48.7	11.665	0	17.692	1.6634	75036000	30154000	44882000	ILDSVGIEADDDRLNK;KILDSVGIEADDDRLNK;NIEDVIAQGIGK;VISELNGK;YVASYLLAALGGNSSPSAK
O94822	O94822	2	2	2	E3 ubiquitin-protein ligase listerin	LTN1	sp|O94822|LTN1_HUMAN E3 ubiquitin-protein ligase listerin OS=Homo sapiens OX=9606 GN=LTN1 PE=1 SV=6	1	2	2	2	1.6	200.55	0	11.96	1.6625	4024800	1594700	2430100	NFLTSLVAGLSTER;VLGNTSGLLQLLFNR
P31943	P31943	13	13	8	Heterogeneous nuclear ribonucleoprotein H;Heterogeneous nuclear ribonucleoprotein H, N-terminally processed	HNRNPH1	sp|P31943|HNRH1_HUMAN Heterogeneous nuclear ribonucleoprotein H OS=Homo sapiens OX=9606 GN=HNRNPH1 PE=1 SV=4	1	13	13	8	47	49.229	0	178.35	1.6559	718030000	249850000	468190000	ATENDIYNFFSPLNPVR;DLNYCFSGMSDHR;EEIVQFFSGLEIVPNGITLPVDFQGR;EGRPSGEAFVELESEDEVK;GLPWSCSADEVQR;HTGPNSPDTANDGFVR;IQNGAQGIR;SNNVEMDWVLK;STGEAFVQFASQEIAEK;VHIEIGPDGR;VTGEADVEFATHEDAVAAMSK;YGDGGSTFQSTTGHCVHMR;YVELFLNSTAGASGGAYEHR
P63167;Q96FJ2	P63167;Q96FJ2	2;1	2;1	2;1	Dynein light chain 1, cytoplasmic;Dynein light chain 2, cytoplasmic	DYNLL1;DYNLL2	sp|P63167|DYL1_HUMAN Dynein light chain 1, cytoplasmic OS=Homo sapiens OX=9606 GN=DYNLL1 PE=1 SV=1;sp|Q96FJ2|DYL2_HUMAN Dynein light chain 2, cytoplasmic OS=Homo sapiens OX=9606 GN=DYNLL2 PE=1 SV=1	2	2	2	2	25.8	10.366	0	4.2658	1.655	6534700	2459000	4075700	NFGSYVTHETK;YNIEKDIAAHIK
P62081	P62081	3	3	3	40S ribosomal protein S7	RPS7	sp|P62081|RS7_HUMAN 40S ribosomal protein S7 OS=Homo sapiens OX=9606 GN=RPS7 PE=1 SV=1	1	3	3	3	21.6	22.127	0	4.2489	1.6534	14873000	4712700	10160000	AIIIFVPVPQLK;HVVFIAQR;TLTAVHDAILEDLVFPSEIVGK
O15371	O15371	6	6	6	Eukaryotic translation initiation factor 3 subunit D	EIF3D	sp|O15371|EIF3D_HUMAN Eukaryotic translation initiation factor 3 subunit D OS=Homo sapiens OX=9606 GN=EIF3D PE=1 SV=1	1	6	6	6	15.3	63.972	0	13.775	1.6527	52803000	19466000	33337000	GAVIATELK;IFHTVTTTDDPVIR;SVYSWDIVVQR;TQGNVFATDAILATLMSCTR;YLEVSEPQDIECCGALEYYDK;YLILKDPNK
O14737	O14737	4	4	4	Programmed cell death protein 5	PDCD5	sp|O14737|PDCD5_HUMAN Programmed cell death protein 5 OS=Homo sapiens OX=9606 GN=PDCD5 PE=1 SV=3	1	4	4	4	28	14.285	0	12.815	1.6524	16952000	6603100	10349000	ADEELEALRR;NSILAQVLDQSAR;VSEQGLIEILK;VSEQGLIEILKK
Q8N3C0	Q8N3C0	2	2	2	Activating signal cointegrator 1 complex subunit 3	ASCC3	sp|Q8N3C0|ASCC3_HUMAN Activating signal cointegrator 1 complex subunit 3 OS=Homo sapiens OX=9606 GN=ASCC3 PE=1 SV=3	1	2	2	2	1	251.46	0	2.3654	1.6484	9304200	2847500	6456700	IVGLSTALANAR;MALPRLTGALR
P60228	P60228	8	8	8	Eukaryotic translation initiation factor 3 subunit E	EIF3E	sp|P60228|EIF3E_HUMAN Eukaryotic translation initiation factor 3 subunit E OS=Homo sapiens OX=9606 GN=EIF3E PE=1 SV=1	1	8	8	8	17.3	52.22	0	9.0556	1.642	21054000	8165400	12888000	AEYDLTTR;HLVFPLLEFLSVK;LFIFETFCR;NALSSLWGK;NLYSDDIPHALR;RTTVVAQLK;WIVNLIR;YLTTAVITNK
Q9NZI8;O00425;Q9Y6M1	Q9NZI8	13;2;1	13;2;1	13;2;1	Insulin-like growth factor 2 mRNA-binding protein 1	IGF2BP1	sp|Q9NZI8|IF2B1_HUMAN Insulin-like growth factor 2 mRNA-binding protein 1 OS=Homo sapiens OX=9606 GN=IGF2BP1 PE=1 SV=2	3	13	13	13	28.1	63.48	0	76.495	1.6416	296400000	116680000	179720000	AISVHSTPEGCSSACK;DQTPDENDQVIVK;FASASIK;IIGHFYASQMAQR;ILAHNNFVGR;LLVPTQYVGAIIGK;LYIGNLNESVTPADLEK;MILEIMHK;MVIITGPPEAQFK;RLEIEHSVPK;SGYAFVDCPDEHWAMK;TADEVPLK;TVNELQNLTAAEVVVPR
P23381	P23381	5	5	5	Tryptophan--tRNA ligase, cytoplasmic;T1-TrpRS;T2-TrpRS	WARS	sp|P23381|SYWC_HUMAN Tryptophan--tRNA ligase, cytoplasmic OS=Homo sapiens OX=9606 GN=WARS1 PE=1 SV=2	1	5	5	5	12.7	53.165	0	11.537	1.64	51090000	18701000	32388000	ALIEVLQPLIAEHQAR;ATGQRPHHFLR;DLTLDQAYSYAVENAK;GIDYDKLIVR;KLSFDFQ
P16152;O75828	P16152;O75828	2;1	2;1	2;1	Carbonyl reductase [NADPH] 1;Carbonyl reductase [NADPH] 3	CBR1;CBR3	sp|P16152|CBR1_HUMAN Carbonyl reductase [NADPH] 1 OS=Homo sapiens OX=9606 GN=CBR1 PE=1 SV=3;sp|O75828|CBR3_HUMAN Carbonyl reductase [NADPH] 3 OS=Homo sapiens OX=9606 GN=CBR3 PE=1 SV=3	2	2	2	2	7.9	30.375	0.0052083	1.5226	1.6388	4528400	1332800	3195600	FHQLDIDDLQSIR;SCSPELQQK
O95299	O95299	5	5	5	NADH dehydrogenase [ubiquinone] 1 alpha subcomplex subunit 10, mitochondrial	NDUFA10	sp|O95299|NDUAA_HUMAN NADH dehydrogenase [ubiquinone] 1 alpha subcomplex subunit 10, mitochondrial OS=Homo sapiens OX=9606 GN=NDUFA10 PE=1 SV=1	1	5	5	5	17.7	40.75	0	11.478	1.6302	20196000	7425900	12770000	CEVLQYSAR;KQCVDHYNEVK;LLQYSDALEHLLTTGQGVVLER;VITVDGNICTGK;VVEDIEYLK
P38919	P38919	11	8	8	Eukaryotic initiation factor 4A-III;Eukaryotic initiation factor 4A-III, N-terminally processed	EIF4A3	sp|P38919|IF4A3_HUMAN Eukaryotic initiation factor 4A-III OS=Homo sapiens OX=9606 GN=EIF4A3 PE=1 SV=4	1	11	8	8	22.4	46.871	0	25.631	1.6291	35767000	12966000	22801000	ATTATMATSGSAR;DVIAQSQSGTGK;ELAVQIQK;EQIYDVYR;GIYAYGFEKPSAIQQR;GRDVIAQSQSGTGK;KGVAINFVK;KLDYGQHVVAGTPGR;KVDWLTEK;LDYGQHVVAGTPGR;RKVDWLTEK
O75400	O75400	2	2	2	Pre-mRNA-processing factor 40 homolog A	PRPF40A	sp|O75400|PR40A_HUMAN Pre-mRNA-processing factor 40 homolog A OS=Homo sapiens OX=9606 GN=PRPF40A PE=1 SV=2	1	2	2	2	3.2	108.8	0	3.0992	1.6256	17211000	6617000	10594000	FTNMLGQPGSTALDLFK;SDSGKPYYYNSQTK
P52272	P52272	12	12	12	Heterogeneous nuclear ribonucleoprotein M	HNRNPM	sp|P52272|HNRPM_HUMAN Heterogeneous nuclear ribonucleoprotein M OS=Homo sapiens OX=9606 GN=HNRNPM PE=1 SV=3	1	12	12	12	21.4	77.515	0	32.959	1.6231	54898000	21062000	33837000	ADILEDKDGK;AFITNIPFDVK;DKFNECGHVLYADIK;FGSGMNMGR;GCAVVEFK;GNFGGSFAGSFGGAGGHAPGVAR;INEILSNALK;LGSTVFVANLDYK;MGAGMGFGLER;MGLAMGGGGGASFDR;MGPAMGPALGAGIER;VGEVTYVELLMDAEGK
P25789	P25789	2	2	2	Proteasome subunit alpha type-4	PSMA4	sp|P25789|PSA4_HUMAN Proteasome subunit alpha type-4 OS=Homo sapiens OX=9606 GN=PSMA4 PE=1 SV=1	1	2	2	2	6.9	29.483	0.0018709	1.947	1.622	7811000	2546400	5264600	LLDEVFFSEK;VEIATLTR
P33991	P33991	4	4	4	DNA replication licensing factor MCM4	MCM4	sp|P33991|MCM4_HUMAN DNA replication licensing factor MCM4 OS=Homo sapiens OX=9606 GN=MCM4 PE=1 SV=5	1	4	4	4	5.3	96.557	0	6.1038	1.6137	39630000	14529000	25101000	CHTTHSMALIHNR;DYIAYAHSTIMPR;LHGLDEEAEQK;THIDVIHYR
Q9UKD2	Q9UKD2	2	2	2	mRNA turnover protein 4 homolog	MRTO4	sp|Q9UKD2|MRT4_HUMAN mRNA turnover protein 4 homolog OS=Homo sapiens OX=9606 GN=MRTO4 PE=1 SV=2	1	2	2	2	9.6	27.56	0	2.6853	1.6122	9096400	4099100	4997300	SPSDEYKDNLHQVSK;YTEMDYAR
Q14566	Q14566	4	4	4	DNA replication licensing factor MCM6	MCM6	sp|Q14566|MCM6_HUMAN DNA replication licensing factor MCM6 OS=Homo sapiens OX=9606 GN=MCM6 PE=1 SV=1	1	4	4	4	5.8	92.888	0	7.0319	1.6087	33809000	14728000	19081000	HVEEFSPR;ISNLIVLHLR;KVEEEEDESALKR;LTHYDHVLIELTQAGLK
Q9UHD1	Q9UHD1	5	5	5	Cysteine and histidine-rich domain-containing protein 1	CHORDC1	sp|Q9UHD1|CHRD1_HUMAN Cysteine and histidine-rich domain-containing protein 1 OS=Homo sapiens OX=9606 GN=CHORDC1 PE=1 SV=2	1	5	5	5	21.7	37.489	0	9.5009	1.6027	18917000	8494600	10422000	FQEHIIQAPKPVEAIK;HNSEKPPEPVKPEVK;LSSGNEENKKEEDNDEIK;LWGVIDVK;TSDFNTFLAQEGCTK
P07437;A6NNZ2;CON__ENSEMBL:ENSBTAP00000025008;Q9H4B7	P07437	23;7;4;4	5;0;0;0	4;0;0;0	Tubulin beta chain	TUBB	sp|P07437|TBB5_HUMAN Tubulin beta chain OS=Homo sapiens OX=9606 GN=TUBB PE=1 SV=2	4	23	5	4	59.5	49.67	0	61.05	1.5983	486880000	188390000	298490000	AILVDLEPGTMDSVR;EVDEQMLNVQNK;FPGQLNADLRK;FWEVISDEHGIDPTGTYHGDSDLQLDR;GHYTEGAELVDSVLDVVR;GHYTEGAELVDSVLDVVRK;IMNTFSVVPSPK;IREEYPDR;ISEQFTAMFR;ISVYYNEATGGK;KLAVNMVPFPR;LAVNMVPFPR;LHFFMPGFAPLTSR;LTTPTYGDLNHLVSATMSGVTTCLR;MAVTFIGNSTAIQELFK;MAVTFIGNSTAIQELFKR;MSMKEVDEQMLNVQNK;NMMAACDPR;NSSYFVEWIPNNVK;RISEQFTAMFR;SGPFGQIFRPDNFVFGQSGAGNNWAK;TAVCDIPPR;YLTVAAVFR
P61981	P61981	5	2	2	14-3-3 protein gamma;14-3-3 protein gamma, N-terminally processed	YWHAG	sp|P61981|1433G_HUMAN 14-3-3 protein gamma OS=Homo sapiens OX=9606 GN=YWHAG PE=1 SV=2	1	5	2	2	18.6	28.302	0	4.2831	1.5913	11057000	4815200	6241900	AYSEAHEISK;DSTLIMQLLR;NLLSVAYK;VDREQLVQK;YDDMAAAMK
P68363;P68366;Q9NY65;A6NHL2;Q9H853	P68363;P68366	22;16;9;2;1	22;16;9;2;1	2;2;0;0;0	Tubulin alpha-1B chain;Tubulin alpha-4A chain	TUBA1B;TUBA4A	sp|P68363|TBA1B_HUMAN Tubulin alpha-1B chain OS=Homo sapiens OX=9606 GN=TUBA1B PE=1 SV=1;sp|P68366|TBA4A_HUMAN Tubulin alpha-4A chain OS=Homo sapiens OX=9606 GN=TUBA4A PE=1 SV=1	5	22	22	2	68.3	50.151	0	225.23	1.5891	3.4715e+09	1336400000	2.1351e+09	AFVHWYVGEGMEEGEFSEAR;AVCMLSNTTAIAEAWAR;AVFVDLEPTVIDEVR;AYHEQLSVAEITNACFEPANQMVK;DVNAAIATIK;EDMAALEK;EIIDLVLDR;FDGALNVDLTEFQTNLVPYPR;GHYTIGKEIIDLVLDR;IHFPLATYAPVISAEK;LADQCTGLQGFLVFHSFGGGTGSGFTSLLMER;LDHKFDLMYAK;LISQIVSSITASLR;LSVDYGKK;NLDIERPTYTNLNR;QLFHPEQLITGK;QLFHPEQLITGKEDAANNYAR;RSIQFVDWCPTGFK;SIQFVDWCPTGFK;TIGGGDDSFNTFFSETGAGK;VGINYQPPTVVPGGDLAK;YMACCLLYR
Q04917	Q04917	5	3	3	14-3-3 protein eta	YWHAH	sp|Q04917|1433F_HUMAN 14-3-3 protein eta OS=Homo sapiens OX=9606 GN=YWHAH PE=1 SV=4	1	5	3	3	19.5	28.218	0	5.7369	1.5793	13034000	4957700	8076000	DSTLIMQLLR;GDREQLLQR;NCNDFQYESK;NLLSVAYK;YLAEVASGEKK
P50914	P50914	4	4	4	60S ribosomal protein L14	RPL14	sp|P50914|RL14_HUMAN 60S ribosomal protein L14 OS=Homo sapiens OX=9606 GN=RPL14 PE=1 SV=4	1	4	4	4	20.9	23.432	0	13.332	1.5714	103820000	41755000	62061000	ALVDGPCTQVR;CMQLTDFILK;LVAIVDVIDQNR;VAYVSFGPHAGK
P21796	P21796	2	2	2	Voltage-dependent anion-selective channel protein 1	VDAC1	sp|P21796|VDAC1_HUMAN Voltage-dependent anion-selective channel protein 1 OS=Homo sapiens OX=9606 GN=VDAC1 PE=1 SV=2	1	2	2	2	8.1	30.772	0	4.9913	1.5712	7088000	2871400	4216600	LTFDSSFSPNTGK;LTLSALLDGK
P49756	P49756	7	7	7	RNA-binding protein 25	RBM25	sp|P49756|RBM25_HUMAN RNA-binding protein 25 OS=Homo sapiens OX=9606 GN=RBM25 PE=1 SV=3	1	7	7	7	9.5	100.18	0	32.883	1.5703	84192000	35681000	48511000	DREEDEEDAYER;DREEDEEDAYERR;EDINAIEMEEDKR;EKEELEEIR;EYEKEAEREEER;EYSSELNAPSQESDSHPR;LLAEGHPDPDAELQR
Q9NR30;Q9BQ39	Q9NR30	12;1	12;1	12;1	Nucleolar RNA helicase 2	DDX21	sp|Q9NR30|DDX21_HUMAN Nucleolar RNA helicase 2 OS=Homo sapiens OX=9606 GN=DDX21 PE=1 SV=5	2	12	12	12	19.4	87.343	0	21.84	1.5694	38577000	14004000	24574000	AAVIGDVIR;DVESYIHR;EAQELSQNSAIK;EGAFSNFPISEETIK;ELKEQLGEEIDSK;GAVEALAAALAHISGATSVDQR;GVTFLFPIQAK;KKAEPSEVDMNSPK;KKEEPSQNDISPK;QDAQSLHGDIPQK;TAITVEHLAIK;TFSFAIPLIEK
Q02750;A0A1B0GUL7;P36507	Q02750;A0A1B0GUL7;P36507	2;1;1	2;1;1	2;1;1	Dual specificity mitogen-activated protein kinase kinase 1;Dual specificity mitogen-activated protein kinase kinase 2	MAP2K1;MAP2K2	sp|Q02750|MP2K1_HUMAN Dual specificity mitogen-activated protein kinase kinase 1 OS=Homo sapiens OX=9606 GN=MAP2K1 PE=1 SV=2;tr|A0A1B0GUL7|A0A1B0GUL7_HUMAN Protein kinase domain-containing protein OS=Homo sapiens OX=9606 PE=1 SV=1;sp|P36507|MP2K2_HUMAN Dua	3	2	2	2	6.1	43.439	0	2.6581	1.5678	6445300	2468000	3977300	KLIHLEIKPAIR;VSHKPSGLVMAR
P17987	P17987	26	26	26	T-complex protein 1 subunit alpha	TCP1	sp|P17987|TCPA_HUMAN T-complex protein 1 subunit alpha OS=Homo sapiens OX=9606 GN=TCP1 PE=1 SV=1	1	26	26	26	59.9	60.343	0	205.29	1.5581	647320000	249930000	397390000	AFHNEAQVNPER;AFHNEAQVNPERK;DCLINAAK;DDKHGSYEDAVHSGALND;EQLAIAEFAR;FATEAAITILR;GANDFMCDEMER;HGSYEDAVHSGALND;IACLDFSLQK;ICDDELILIK;ILATGANVILTTGGIDDMCLK;LGVQVVITDPEKLDQIR;LLEVEHPAAK;MEGPLSVFGDR;MLVDDIGDVTITNDGATILK;SLHDALCVVK;SLLVIPNTLAVNAAQDSTDLVAK;SQNVMAAASIANIVK;SSLGPVGLDK;SVVPGGGAVEAALSIYLENYATSMGSR;VLCELADLQDKEVGDGTTSVVIIAAELLK;WIGLDLSNGKPR;YFVEAGAMAVR;YINENLIVNTDELGR;YINENLIVNTDELGRDCLINAAK;Y…
Q9Y2X3	Q9Y2X3	8	8	8	Nucleolar protein 58	NOP58	sp|Q9Y2X3|NOP58_HUMAN Nucleolar protein 58 OS=Homo sapiens OX=9606 GN=NOP58 PE=1 SV=1	1	8	8	8	21.2	59.578	0	45.007	1.5575	74026000	30315000	43711000	EAHEPLAVADAK;FQDTAEALAAFTALMEGK;HAASTVQILGAEK;KIEQVDKEDEITEK;LIAHAGSLLNLAK;TQLYEYLQNR;TYDPSGDSTLPTCSK;YDAFGEDSSSAMGVENR
Q13185	Q13185	2	2	2	Chromobox protein homolog 3	CBX3	sp|Q13185|CBX3_HUMAN Chromobox protein homolog 3 OS=Homo sapiens OX=9606 GN=CBX3 PE=1 SV=4	1	2	2	2	14.8	20.811	0	2.5831	1.5519	1878600	636770	1241800	KVEEAEPEEFVVEK;WKDSDEADLVLAK
P31947	P31947	3	1	1	14-3-3 protein sigma	SFN	sp|P31947|1433S_HUMAN 14-3-3 protein sigma OS=Homo sapiens OX=9606 GN=SFN PE=1 SV=1	1	3	1	1	10.5	27.774	1	-2	1.5479	37588000	14972000	22616000	DSTLIMQLLR;NLLSVAYK;VLSSIEQK
P31942	P31942	3	3	3	Heterogeneous nuclear ribonucleoprotein H3	HNRNPH3	sp|P31942|HNRH3_HUMAN Heterogeneous nuclear ribonucleoprotein H3 OS=Homo sapiens OX=9606 GN=HNRNPH3 PE=1 SV=2	1	3	3	3	11.8	36.926	0	15.477	1.5411	11897000	4821100	7076200	ATENDIANFFSPLNPIR;DGMDNQGGYGSVGR;VHIDIGADGR
P62318	P62318	3	3	3	Small nuclear ribonucleoprotein Sm D3	SNRPD3	sp|P62318|SMD3_HUMAN Small nuclear ribonucleoprotein Sm D3 OS=Homo sapiens OX=9606 GN=SNRPD3 PE=1 SV=1	1	3	3	3	20.6	13.916	0	7.0335	1.5357	33958000	12394000	21564000	FLILPDMLK;SIGVPIK;VAQLEQVYIR
P55039	P55039	5	5	5	Developmentally-regulated GTP-binding protein 2	DRG2	sp|P55039|DRG2_HUMAN Developmentally-regulated GTP-binding protein 2 OS=Homo sapiens OX=9606 GN=DRG2 PE=1 SV=1	1	5	5	5	16.8	40.746	0	10.569	1.5342	10584000	4408900	6175500	ATEYHLGLLK;GANIQLLDLPGIIEGAAQGK;LVQLILHEYK;VALIGFPSVGK;YALVWGTSTK
Q9UHV9	Q9UHV9	5	5	5	Prefoldin subunit 2	PFDN2	sp|Q9UHV9|PFD2_HUMAN Prefoldin subunit 2 OS=Homo sapiens OX=9606 GN=PFDN2 PE=1 SV=1	1	5	5	5	35.1	16.648	0	21.275	1.5308	20421000	7623000	12798000	GAVSAEQVIAGFNR;GKELNEFR;IIETLTQQLQAK;LMGEDEKPAAK;MVGGVLVER
Q14152	Q14152	4	4	4	Eukaryotic translation initiation factor 3 subunit A	EIF3A	sp|Q14152|EIF3A_HUMAN Eukaryotic translation initiation factor 3 subunit A OS=Homo sapiens OX=9606 GN=EIF3A PE=1 SV=1	1	4	4	4	3.2	166.57	0	5.3987	1.5291	6750600	2513600	4237000	LTSLVPFVDAFQLER;LYHDIAQQAFK;NLTQDEMQR;RGPPEKEWR
Q9Y2L1	Q9Y2L1	4	4	4	Exosome complex exonuclease RRP44	DIS3	sp|Q9Y2L1|RRP44_HUMAN Exosome complex exonuclease RRP44 OS=Homo sapiens OX=9606 GN=DIS3 PE=1 SV=2	1	4	4	4	5.5	109	0	6.8952	1.5211	19011000	5446100	13565000	HLFTPADKR;IMLDSSNLQHQK;RGTTVYLCEK;SLAESLDQAESPTFPYLNTLLR
Q13813	Q13813	7	7	7	Spectrin alpha chain, non-erythrocytic 1	SPTAN1	sp|Q13813|SPTN1_HUMAN Spectrin alpha chain, non-erythrocytic 1 OS=Homo sapiens OX=9606 GN=SPTAN1 PE=1 SV=3	1	7	7	7	3.4	284.54	0	9.8533	1.519	38038000	13218000	24820000	DLSSVQTLLTK;EKEPIAASTNR;GKDLIGVQNLLK;HQAFEAELHANADR;IAALQAFADQLIAAGHYAK;KFDDFQK;KVEDLFLTFAK
Q13148	Q13148	2	2	2	TAR DNA-binding protein 43	TARDBP	sp|Q13148|TADBP_HUMAN TAR DNA-binding protein 43 OS=Homo sapiens OX=9606 GN=TARDBP PE=1 SV=1	1	2	2	2	7.2	44.739	0	14.665	1.5141	4708200	1706800	3001300	FGGNPGGFGNQGGFGNSR;TSDLIVLGLPWK
P17858;P08237;Q01813	P17858	4;1;1	4;1;1	4;1;1	ATP-dependent 6-phosphofructokinase, liver type	PFKL	sp|P17858|PFKAL_HUMAN ATP-dependent 6-phosphofructokinase, liver type OS=Homo sapiens OX=9606 GN=PFKL PE=1 SV=6	3	4	4	4	7.7	85.018	0	21.366	1.5116	14100000	4299800	9799700	AIGVLTSGGDAQGMNAAVR;GQLESIVENIR;TGISHGHTVYVVHDGFEGLAK;VTVLGHVQR
Q13347	Q13347	4	4	4	Eukaryotic translation initiation factor 3 subunit I	EIF3I	sp|Q13347|EIF3I_HUMAN Eukaryotic translation initiation factor 3 subunit I OS=Homo sapiens OX=9606 GN=EIF3I PE=1 SV=1	1	4	4	4	15.7	36.501	0	15.961	1.5104	30080000	12197000	17883000	GHFGPINSVAFHPDGK;HVLTGSADNSCR;MKPILLQGHER;SYSSGGEDGYVR
P07737;CON__P02584	P07737	11;4	11;4	11;4	Profilin-1	PFN1	sp|P07737|PROF1_HUMAN Profilin-1 OS=Homo sapiens OX=9606 GN=PFN1 PE=1 SV=2	2	11	11	11	63.6	15.054	0	66.582	1.5104	708480000	312280000	396200000	CYEMASHLR;DSLLQDGEFSMDLR;DSPSVWAAVPGK;EGVHGGLINK;EGVHGGLINKK;KCYEMASHLR;STGGAPTFNVTVTK;TDKTLVLLMGK;TFVNITPAEVGVLVGK;TFVNITPAEVGVLVGKDR;TLVLLMGK
Q00325	Q00325	6	6	6	Phosphate carrier protein, mitochondrial	SLC25A3	sp|Q00325|MPCP_HUMAN Phosphate carrier protein, mitochondrial OS=Homo sapiens OX=9606 GN=SLC25A3 PE=1 SV=2	1	6	6	6	19.1	40.094	0	9.8132	1.5084	34348000	14129000	20219000	FGFYEVFK;GSSASLVLKR;GWAPTFLGYSMQGLCK;IQTQPGYANTLR;TVEALYK;VLYSNMLGEENTYLWR
P29692	P29692	7	7	7	Elongation factor 1-delta	EEF1D	sp|P29692|EF1D_HUMAN Elongation factor 1-delta OS=Homo sapiens OX=9606 GN=EEF1D PE=1 SV=5	1	7	7	7	33.5	31.121	0	25.824	1.505	77989000	27878000	50110000	ATAPQTQHVSPMR;ATNFLAHEK;FYEQMNGPVAGASR;GVVQELQQAISK;LVPVGYGIR;SIQLDGLVWGASK;SLAGSSGPGASSGTSGDHGELVVR
Q14974	Q14974	10	10	10	Importin subunit beta-1	KPNB1	sp|Q14974|IMB1_HUMAN Importin subunit beta-1 OS=Homo sapiens OX=9606 GN=KPNB1 PE=1 SV=2	1	10	10	10	14.6	97.169	0	17.249	1.5048	45550000	18478000	27071000	AAVENLPTFLVELSR;GALQYLVPILTQTLTK;LAATNALLNSLEFTK;LLETTDRPDGHQNNLR;LQQVLQMESHIQSTSDR;NSLTSKDPDIK;VAAGLQIK;VAALQNLVK;VLANPGNSQVAR;WLAIDANAR
P27635;Q96L21	P27635	7;3	7;3	7;3	60S ribosomal protein L10	RPL10	sp|P27635|RL10_HUMAN 60S ribosomal protein L10 OS=Homo sapiens OX=9606 GN=RPL10 PE=1 SV=5	2	7	7	7	42.5	24.577	0	11.141	1.5046	26126000	10487000	15639000	EHVIEALRR;FNADEFEDMVAEK;GAFGKPQGTVAR;MLSCAGADR;RLIPDGCGVK;VDEFPLCGHMVSDEYEQLSSEALEAAR;VHIGQVIMSIR
Q92621	Q92621	8	8	8	Nuclear pore complex protein Nup205	NUP205	sp|Q92621|NU205_HUMAN Nuclear pore complex protein Nup205 OS=Homo sapiens OX=9606 GN=NUP205 PE=1 SV=3	1	8	8	8	4.5	227.92	0	27.913	1.5026	29966000	13744000	16222000	ASTEGVAIQGQQGTR;DACDGHEIGR;HKPDFISLFK;KPVSTTNLQDPGVLGCPR;LAWALALR;MLALALLDR;TCLHAILNILEK;YSFIQALVR
Q9P0J0	Q9P0J0	2	2	2	NADH dehydrogenase [ubiquinone] 1 alpha subcomplex subunit 13	NDUFA13	sp|Q9P0J0|NDUAD_HUMAN NADH dehydrogenase [ubiquinone] 1 alpha subcomplex subunit 13 OS=Homo sapiens OX=9606 GN=NDUFA13 PE=1 SV=3	1	2	2	2	13.2	16.698	0	2.3978	1.4951	6111200	2215800	3895400	LQIEDFEAR;VGESVFHTTR
P61978	P61978	13	13	13	Heterogeneous nuclear ribonucleoprotein K	HNRNPK	sp|P61978|HNRPK_HUMAN Heterogeneous nuclear ribonucleoprotein K OS=Homo sapiens OX=9606 GN=HNRNPK PE=1 SV=1	1	13	13	13	36.3	50.976	0	71.235	1.4894	361560000	149970000	211590000	DLAGSIIGK;GSDFDCELR;GSYGDLGGPIITTQVTIPK;IDEPLEGSEDR;IILDLISESPIK;IITITGTQDQIQNAQYLLQNSVK;ILSISADIETIGEILK;ILSISADIETIGEILKK;LFQECCPHSTDR;LLIHQSLAGGIIGVK;RPAEDMEEEQAFKR;TDYNASVSVPDSSGPER;VVLIGGKPDR
P22061	P22061	3	3	3	Protein-L-isoaspartate(D-aspartate) O-methyltransferase	PCMT1	sp|P22061|PIMT_HUMAN Protein-L-isoaspartate(D-aspartate) O-methyltransferase OS=Homo sapiens OX=9606 GN=PCMT1 PE=1 SV=4	1	3	3	3	15	24.636	0	3.5299	1.4891	4255400	1826000	2429500	KDDPTLLSSGR;SGGASHSELIHNLR;VQLVVGDGR
Q07021	Q07021	3	3	3	Complement component 1 Q subcomponent-binding protein, mitochondrial	C1QBP	sp|Q07021|C1QBP_HUMAN Complement component 1 Q subcomponent-binding protein, mitochondrial OS=Homo sapiens OX=9606 GN=C1QBP PE=1 SV=1	1	3	3	3	16.7	31.362	0	6.0288	1.4878	10450000	4526700	5923500	AFVDFLSDEIKEER;EVSFQSTGESEWK;VEEQEPELTSTPNFVVEVIK
Q14232	Q14232	3	3	3	Translation initiation factor eIF-2B subunit alpha	EIF2B1	sp|Q14232|EI2BA_HUMAN Translation initiation factor eIF-2B subunit alpha OS=Homo sapiens OX=9606 GN=EIF2B1 PE=1 SV=1	1	3	3	3	11.8	33.712	0	4.7132	1.4865	7798400	3703900	4094500	DGATILTHAYSR;DKGETIQGLR;FISLASLEYSDYSK
Q9NVP1	Q9NVP1	5	5	5	ATP-dependent RNA helicase DDX18	DDX18	sp|Q9NVP1|DDX18_HUMAN ATP-dependent RNA helicase DDX18 OS=Homo sapiens OX=9606 GN=DDX18 PE=1 SV=2	1	5	5	5	9.4	75.406	0	7.1951	1.4833	15756000	5460100	10296000	ELAMQTFGVLK;ISDIQSQLEK;SIRPLLEGR;TLAFLIPAVELIVK;YHYELLNYIDLPVLAIHGK
Q07065	Q07065	4	4	4	Cytoskeleton-associated protein 4	CKAP4	sp|Q07065|CKAP4_HUMAN Cytoskeleton-associated protein 4 OS=Homo sapiens OX=9606 GN=CKAP4 PE=1 SV=2	1	4	4	4	9.5	66.022	0	21.648	1.481	41712000	17159000	24552000	GLLDDLRNDLDR;IETNENNLESAK;VASLEESEGNKQDLK;VQEQVHTLLSQDQAQAAR
P68371	P68371	23	23	1	Tubulin beta-4B chain	TUBB4B	sp|P68371|TBB4B_HUMAN Tubulin beta-4B chain OS=Homo sapiens OX=9606 GN=TUBB4B PE=1 SV=1	1	23	23	1	57.1	49.83	0	257.05	1.478	2594400000	1.0408e+09	1.5536e+09	ALTVPELTQQMFDAK;AVLVDLEPGTMDSVR;EIVHLQAGQCGNQIGAK;EVDEQMLNVQNK;FPGQLNADLRK;GHYTEGAELVDSVLDVVR;GHYTEGAELVDSVLDVVRK;IMNTFSVVPSPK;INVYYNEATGGK;IREEYPDR;ISEQFTAMFR;KLAVNMVPFPR;LAVNMVPFPR;LHFFMPGFAPLTSR;LTTPTYGDLNHLVSATMSGVTTCLR;MREIVHLQAGQCGNQIGAK;MSMKEVDEQMLNVQNK;NMMAACDPR;NSSYFVEWIPNNVK;RISEQFTAMFR;SGPFGQIFRPDNFVFGQSGAGNNWAK;TAVCDIPPR;YLTVAAVFR
P62495	P62495	3	3	3	Eukaryotic peptide chain release factor subunit 1	ETF1	sp|P62495|ERF1_HUMAN Eukaryotic peptide chain release factor subunit 1 OS=Homo sapiens OX=9606 GN=ETF1 PE=1 SV=3	1	3	3	3	6.6	49.03	0	8.2833	1.4776	13013000	5058500	7954400	FTVDLPK;GFGGIGGILR;YVLHCQGTEEEK
P05388;Q8NHW5	P05388;Q8NHW5	5;4	5;4	5;4	60S acidic ribosomal protein P0;60S acidic ribosomal protein P0-like	RPLP0;RPLP0P6	sp|P05388|RLA0_HUMAN 60S acidic ribosomal protein P0 OS=Homo sapiens OX=9606 GN=RPLP0 PE=1 SV=1;sp|Q8NHW5|RLA0L_HUMAN 60S acidic ribosomal protein P0-like OS=Homo sapiens OX=9606 GN=RPLP0P6 PE=5 SV=1	2	5	5	5	20.2	34.273	0	17.021	1.4775	41696000	16217000	25479000	AGAIAPCEVTVPAQNTGLGPEK;GHLENNPALEK;GNVGFVFTK;IIQLLDDYPK;TSFFQALGITTK
P42166	P42166	2	2	2	Lamina-associated polypeptide 2, isoform alpha;Thymopoietin;Thymopentin	TMPO	sp|P42166|LAP2A_HUMAN Lamina-associated polypeptide 2, isoform alpha OS=Homo sapiens OX=9606 GN=TMPO PE=1 SV=2	1	2	2	2	3.7	75.491	0	3.6917	1.4729	13179000	4740000	8439200	DVYVQLYLQHLTAR;NRPPLPAGTNSK
Q13613	Q13613	2	2	2	Myotubularin-related protein 1	MTMR1	sp|Q13613|MTMR1_HUMAN Myotubularin-related protein 1 OS=Homo sapiens OX=9606 GN=MTMR1 PE=1 SV=4	1	2	2	2	4.4	74.677	0.0019048	2.0969	1.4706	3906900	1708600	2198300	NVERDPHFILDVPLGVISR;VYDPVSEYKR
P62854;Q5JNZ5	P62854;Q5JNZ5	3;2	3;2	3;2	40S ribosomal protein S26;Putative 40S ribosomal protein S26-like 1	RPS26;RPS26P11	sp|P62854|RS26_HUMAN 40S ribosomal protein S26 OS=Homo sapiens OX=9606 GN=RPS26 PE=1 SV=3;sp|Q5JNZ5|RS26L_HUMAN Putative 40S ribosomal protein S26-like 1 OS=Homo sapiens OX=9606 GN=RPS26P11 PE=5 SV=1	2	3	3	3	31.3	13.015	0	37.431	1.4667	429500000	123130000	306370000	DISEASVFDAYVLPK;LHYCVSCAIHSK;NIVEAAAVR
O75369	O75369	24	16	16	Filamin-B	FLNB	sp|O75369|FLNB_HUMAN Filamin-B OS=Homo sapiens OX=9606 GN=FLNB PE=1 SV=2	1	24	16	16	11	278.16	0	58.564	1.4647	102900000	39691000	63207000	AIVDGNLK;CLATGPGIASTVK;DAGEGLLAVQITDQEGKPK;DLDIIDNYDYSHTVK;ERGDYVLAVK;HVGNQQYNVTYVVK;IEYNDQNDGSCDVK;KIQQNTFTR;LIALLEVLSQK;LLGWIQNK;LVSIDSK;LVSPGSANETSSILVESVTR;NTVELLVEDKGNQVYR;QMQLENVSVALEFLDR;QMQLENVSVALEFLDRESIK;RLPNNHIGISFIPR;SPFTVGVAAPLDLSK;VKVEPAVDTSR;VLQSFTVDSSK;VNIGQGSHPQK;VQAQGPGLK;VSYFPTVPGVYIVSTK;WCNEHLK;YADEEIPR
P31689	P31689	10	10	10	DnaJ homolog subfamily A member 1	DNAJA1	sp|P31689|DNJA1_HUMAN DnaJ homolog subfamily A member 1 OS=Homo sapiens OX=9606 GN=DNAJA1 PE=1 SV=2	1	10	10	10	32	44.868	0	31.652	1.4645	69579000	28234000	41344000	CVLNEGMPIYR;ELYDKGGEQAIK;GAVECCPNCR;HYNGEAYEDDEHHPR;ILEVHIDK;ITFHGEGDQEPGLEPGDIIIVLDQK;KGAVECCPNCR;NVVHQLSVTLEDLYNGATR;QISQAYEVLSDAK;TIVITSHPGQIVK
P62316	P62316	8	8	8	Small nuclear ribonucleoprotein Sm D2	SNRPD2	sp|P62316|SMD2_HUMAN Small nuclear ribonucleoprotein Sm D2 OS=Homo sapiens OX=9606 GN=SNRPD2 PE=1 SV=1	1	8	8	8	61	13.527	0	26.767	1.4636	51626000	16136000	35490000	EEEEFNTGPLSVLTQSVK;GDSVIVVLR;HCNMVLENVK;NNTQVLINCR;NPLIAGK;REEEEFNTGPLSVLTQSVK;SEMTPEELQK;SLLNKPK
P62195	P62195	2	2	2	26S protease regulatory subunit 8	PSMC5	sp|P62195|PRS8_HUMAN 26S proteasome regulatory subunit 8 OS=Homo sapiens OX=9606 GN=PSMC5 PE=1 SV=1	1	2	2	2	6.2	45.626	0	5.2437	1.4618	9410400	3818300	5592100	AVAHHTDCTFIR;LEGGSGGDSEVQR
Q7L2H7	Q7L2H7	5	5	5	Eukaryotic translation initiation factor 3 subunit M	EIF3M	sp|Q7L2H7|EIF3M_HUMAN Eukaryotic translation initiation factor 3 subunit M OS=Homo sapiens OX=9606 GN=EIF3M PE=1 SV=1	1	5	5	5	17.9	42.502	0	8.5022	1.4585	9779700	4124000	5655800	ALKDPNAFLFDHLLTLKPVK;FLEGELIHDLLTIFVSAK;NSLLSLSDT;WISDWNLTTEK;YTVYCSLIK
Q86UP2	Q86UP2	2	2	2	Kinectin	KTN1	sp|Q86UP2|KTN1_HUMAN Kinectin OS=Homo sapiens OX=9606 GN=KTN1 PE=1 SV=1	1	2	2	2	1.6	156.27	0	4.5947	1.4529	2057800	786890	1270900	LIPTKTDK;TAEHEAAQQDLQSK
P22694	P22694	5	5	1	cAMP-dependent protein kinase catalytic subunit beta	PRKACB	sp|P22694|KAPCB_HUMAN cAMP-dependent protein kinase catalytic subunit beta OS=Homo sapiens OX=9606 GN=PRKACB PE=1 SV=2	1	5	5	1	14.5	40.622	0	9.15	1.4515	13503000	5455300	8048200	FPSHFSSDLKDLLR;FSEPHAR;ILQAVNFPFLVR;KVEAPFIPK;NLLQVDLTK
P52565	P52565	3	3	3	Rho GDP-dissociation inhibitor 1	ARHGDIA	sp|P52565|GDIR1_HUMAN Rho GDP-dissociation inhibitor 1 OS=Homo sapiens OX=9606 GN=ARHGDIA PE=1 SV=3	1	3	3	3	19.1	23.207	0	5.2745	1.4419	35444000	13484000	21960000	AEEYEFLTPVEEAPK;SIQEIQELDKDDESLRK;YIQHTYR
P41227;Q9BSU3	P41227	4;1	4;1	4;1	N-alpha-acetyltransferase 10	NAA10	sp|P41227|NAA10_HUMAN N-alpha-acetyltransferase 10 OS=Homo sapiens OX=9606 GN=NAA10 PE=1 SV=1	2	4	4	4	25.5	26.458	0	19.68	1.4368	25603000	10445000	15158000	GNSPPSSGEACREEK;HVVLGAIENKVESK;MEEDPDDVPHGHITSLAVK;YYADGEDAYAMK
Q12931	Q12931	9	9	9	Heat shock protein 75 kDa, mitochondrial	TRAP1	sp|Q12931|TRAP1_HUMAN Heat shock protein 75 kDa, mitochondrial OS=Homo sapiens OX=9606 GN=TRAP1 PE=1 SV=3	1	9	9	9	17.3	80.109	0	38.671	1.4356	74410000	31763000	42648000	AFLDALQNQAEASSK;AQLLQPTLEINPR;ELISNASDALEK;ELLQESALIR;FFEDYGLFMR;HLAEHSPYYEAMK;LVSDGQALPEMEIHLQTNAEK;TDAPLNIR;YESSALPSGQLTSLSEYASR
P46777	P46777	12	12	12	60S ribosomal protein L5	RPL5	sp|P46777|RL5_HUMAN 60S ribosomal protein L5 OS=Homo sapiens OX=9606 GN=RPL5 PE=1 SV=3	1	12	12	12	39.1	34.362	0	40.445	1.4331	282910000	103230000	179680000	DIICQIAYAR;EFNAEVHR;EFNAEVHRK;FPGYDSESK;GAVDGGLSIPHSTK;HIMGQNVADYMR;IEGDMIVCAAYAHELPK;NSVTPDMMEEMYK;NSVTPDMMEEMYKK;RFPGYDSESK;VGLTNYAAAYCTGLLLAR;YLMEEDEDAYKK
Q86VP6	Q86VP6	13	13	13	Cullin-associated NEDD8-dissociated protein 1	CAND1	sp|Q86VP6|CAND1_HUMAN Cullin-associated NEDD8-dissociated protein 1 OS=Homo sapiens OX=9606 GN=CAND1 PE=1 SV=2	1	13	13	13	14.5	136.37	0	37.975	1.4305	164190000	71046000	93147000	AADIDQEVKER;ADVFHAYLSLLK;ASASYHISNLLEK;DLLDTVLPHLYNETK;DSIKLDDDSER;FTISDHPQPIDPLLK;HTVDDGLDIRK;IDLRPVLGEGVPILASFLR;ITSEALLVTQQLVK;LGTLSALDILIK;MLTFLMLVR;SVILEAFSSPSEEVK;TVIGELPPASSGSALAANVCK
Q93009	Q93009	4	4	4	Ubiquitin carboxyl-terminal hydrolase 7	USP7	sp|Q93009|UBP7_HUMAN Ubiquitin carboxyl-terminal hydrolase 7 OS=Homo sapiens OX=9606 GN=USP7 PE=1 SV=2	1	4	4	4	4.4	128.3	0	6.9607	1.4294	22633000	8245800	14388000	DLLQFFKPR;EVFGTFGIPFLLR;FDDDVVSR;INDRFEFPEQLPLDEFLQK
Q9BQ67	Q9BQ67	5	5	5	Glutamate-rich WD repeat-containing protein 1	GRWD1	sp|Q9BQ67|GRWD1_HUMAN Glutamate-rich WD repeat-containing protein 1 OS=Homo sapiens OX=9606 GN=GRWD1 PE=1 SV=1	1	5	5	5	18.4	49.419	0	26.076	1.42	62972000	27982000	34989000	ACMLTTATAHDGDVNVISWSR;AQTGAPCLSFDIVR;LLQVVEEPQALAAFLR;REPFLLSGGDDGALK;VSWLGEEPVAGVWSEK
O43175	O43175	7	7	7	D-3-phosphoglycerate dehydrogenase	PHGDH	sp|O43175|SERA_HUMAN D-3-phosphoglycerate dehydrogenase OS=Homo sapiens OX=9606 GN=PHGDH PE=1 SV=4	1	7	7	7	16.9	56.65	0	29.231	1.4195	108640000	40971000	67673000	AGTGVDNVDLEAATR;ALVDHENVISCPHLGASTK;DLPLLLFR;ILQDGGLQVVEK;NAGNCLSPAVIVGLLK;TLGILGLGR;VTADVINAAEK
Q9H3P7	Q9H3P7	4	4	4	Golgi resident protein GCP60	ACBD3	sp|Q9H3P7|GCP60_HUMAN Golgi resident protein GCP60 OS=Homo sapiens OX=9606 GN=ACBD3 PE=1 SV=4	1	4	4	4	11.7	60.593	0	45.718	1.4145	30448000	13482000	16966000	AAVLNAER;DCHEEVYAGSHQYPGR;GPGASGEQPEPGEAAAGGAAEEAR;WGFGLEELYGLALR
Q9Y285	Q9Y285	4	4	4	Phenylalanine--tRNA ligase alpha subunit	FARSA	sp|Q9Y285|SYFA_HUMAN Phenylalanine--tRNA ligase alpha subunit OS=Homo sapiens OX=9606 GN=FARSA PE=1 SV=3	1	4	4	4	14.2	57.563	0	26.484	1.4086	42898000	19392000	23505000	ADGQVAELLLR;HWELTAEGEEIAR;NETLDATHLAEFHQIEGVVADHGLTLGHLMGVLR;SLQALGEVIEAELR
Q9BZZ5	Q9BZZ5	2	2	2	Apoptosis inhibitor 5	API5	sp|Q9BZZ5|API5_HUMAN Apoptosis inhibitor 5 OS=Homo sapiens OX=9606 GN=API5 PE=1 SV=3	1	2	2	2	6.9	59.004	0	11.916	1.4042	5397800	2122900	3274900	GTLGGLFSQILQGEDIVR;LQFSYVECLLYSFHQLGR
P27348	P27348	7	4	4	14-3-3 protein theta	YWHAQ	sp|P27348|1433T_HUMAN 14-3-3 protein theta OS=Homo sapiens OX=9606 GN=YWHAQ PE=1 SV=1	1	7	4	4	32.7	27.764	0	23.716	1.391	40391000	17766000	22625000	AVTEQGAELSNEER;DSTLIMQLLR;EKVESELR;EMQPTHPIR;NLLSVAYK;QTIDNSQGAYQEAFDISKK;YLAEVACGDDRK
P24534	P24534	2	2	2	Elongation factor 1-beta	EEF1B2	sp|P24534|EF1B_HUMAN Elongation factor 1-beta OS=Homo sapiens OX=9606 GN=EEF1B2 PE=1 SV=3	1	2	2	2	12.4	24.763	0	23.217	1.3908	36577000	15426000	21150000	SIQADGLVWGSSK;SPAGLQVLNDYLADK
P62873;Q9HAV0;P62879;P16520	P62873;Q9HAV0;P62879;P16520	2;1;1;1	2;1;1;1	2;1;1;1	Guanine nucleotide-binding protein G(I)/G(S)/G(T) subunit beta-1;Guanine nucleotide-binding protein subunit beta-4;Guanine nucleotide-binding protein G(I)/G(S)/G(T) subunit beta-2;Guanine nucleotide-binding protein G(I)/G(S)/G(T) subunit beta-3	GNB1;GNB4;GNB2;GNB3	sp|P62873|GBB1_HUMAN Guanine nucleotide-binding protein G(I)/G(S)/G(T) subunit beta-1 OS=Homo sapiens OX=9606 GN=GNB1 PE=1 SV=3;sp|Q9HAV0|GBB4_HUMAN Guanine nucleotide-binding protein subunit beta-4 OS=Homo sapiens OX=9606 GN=GNB4 PE=1 SV=3;sp|P62879|GBB2_	4	2	2	2	7.1	37.377	0	3.1901	1.3772	9320200	3723100	5597100	LLVSASQDGK;SELDQLRQEAEQLK
P33176;O60282;Q12840	P33176	11;2;2	11;2;2	11;2;2	Kinesin-1 heavy chain	KIF5B	sp|P33176|KINH_HUMAN Kinesin-1 heavy chain OS=Homo sapiens OX=9606 GN=KIF5B PE=1 SV=1	3	11	11	11	15.7	109.68	0	110.17	1.3725	80171000	33701000	46470000	ELQTLHNLR;GGGAFVQNSQPVAVR;HVAVTNMNEHSSR;KLFVQDLATR;KLHELTVMQDR;LITDLQDQNQK;PIRPGQHPAASPTHPSAIR;SAEIDSDDTGGSAAQK;SLSALGNVISALAEGSTYVPYR;STLLFGQR;VFQSSTSQEQVYNDCAK
Q8IWS0	Q8IWS0	5	5	5	PHD finger protein 6	PHF6	sp|Q8IWS0|PHF6_HUMAN PHD finger protein 6 OS=Homo sapiens OX=9606 GN=PHF6 PE=1 SV=1	1	5	5	5	17.8	41.29	0	7.9062	1.3612	21558000	8968200	12590000	AEFGDFDIK;NHSGNDERDEEDEERESK;STSSHGTDEMESSSYR;TYHYHCALHDK;TYHYHCGVQDK
O94906	O94906	7	7	7	Pre-mRNA-processing factor 6	PRPF6	sp|O94906|PRP6_HUMAN Pre-mRNA-processing factor 6 OS=Homo sapiens OX=9606 GN=PRPF6 PE=1 SV=1	1	7	7	7	8.7	106.92	0	22.322	1.3609	41118000	14974000	26145000	AAQDLCEEALR;AGSVATCQAVMR;AVIGIGIEEEDRK;FELQHGTEEQQEEVR;HIWITAAK;LEEANGNTQMVEK;LESENDEYER
Q8TD19	Q8TD19	9	9	9	Serine/threonine-protein kinase Nek9	NEK9	sp|Q8TD19|NEK9_HUMAN Serine/threonine-protein kinase Nek9 OS=Homo sapiens OX=9606 GN=NEK9 PE=1 SV=2	1	9	9	9	10.7	107.17	0	35.412	1.357	118220000	51986000	66233000	AGGGAAEQEELHYIPIR;CGQLGVGNYK;KLEGGQQVGMHSK;LQQENLQIFTQLQK;PIFGSLHHVPDLSCR;RTEDDSLVVWK;SVLGEYER;TLNIFLTK;VTLLNAPTK
Q8WUY1	Q8WUY1	2	2	2	Protein THEM6	THEM6	sp|Q8WUY1|THEM6_HUMAN Protein THEM6 OS=Homo sapiens OX=9606 GN=THEM6 PE=1 SV=2	1	2	2	2	9.1	23.865	0.0035057	1.564	1.3562	1710600	747610	963000	AHTVLAASCAR;LLEPFEVR
P23246	P23246	7	6	6	Splicing factor, proline- and glutamine-rich	SFPQ	sp|P23246|SFPQ_HUMAN Splicing factor, proline- and glutamine-rich OS=Homo sapiens OX=9606 GN=SFPQ PE=1 SV=2	1	7	6	6	12.7	76.149	0	9.0766	1.3561	17180000	7521700	9658100	AELDDTPMR;AVVIVDDR;FATHAAALSVR;FGQGGAGPVGGQGPR;LFVGNLPADITEDEFKR;MGGGGAMNMGDPYGSGGQK;YGEPGEVFINK
P46782	P46782	3	3	3	40S ribosomal protein S5;40S ribosomal protein S5, N-terminally processed	RPS5	sp|P46782|RS5_HUMAN 40S ribosomal protein S5 OS=Homo sapiens OX=9606 GN=RPS5 PE=1 SV=4	1	3	3	3	11.8	22.876	0	3.62	1.3528	5312400	2225400	3087000	AQCPIVER;KAQCPIVER;TIAECLADELINAAK
Q13620;Q13619	Q13620;Q13619	3;2	3;2	3;2	Cullin-4B;Cullin-4A	CUL4B;CUL4A	sp|Q13620|CUL4B_HUMAN Cullin-4B OS=Homo sapiens OX=9606 GN=CUL4B PE=1 SV=4;sp|Q13619|CUL4A_HUMAN Cullin-4A OS=Homo sapiens OX=9606 GN=CUL4A PE=1 SV=3	2	3	3	3	3.9	103.98	0	6.8325	1.3522	3287300	1668700	1618600	IQDLSLLYQLFSR;LKHECGAAFTSK;TIDGILLLIER
P06576	P06576	3	3	3	ATP synthase subunit beta, mitochondrial	ATP5B	sp|P06576|ATPB_HUMAN ATP synthase subunit beta, mitochondrial OS=Homo sapiens OX=9606 GN=ATP5F1B PE=1 SV=3	1	3	3	3	9.1	56.559	0	9.7784	1.3507	19871000	9611000	10260000	AIAELGIYPAVDPLDSTSR;DQEGQDVLLFIDNIFR;TVLIMELINNVAK
Q15370	Q15370	2	2	2	Transcription elongation factor B polypeptide 2	TCEB2	sp|Q15370|ELOB_HUMAN Elongin-B OS=Homo sapiens OX=9606 GN=ELOB PE=1 SV=1	1	2	2	2	17.8	13.133	0	3.7512	1.3487	7629100	3397400	4231700	TLGECGFTSQTAR;TTIFTDAK
Q01081;Q8WU68	Q01081	3;1	3;1	3;1	Splicing factor U2AF 35 kDa subunit	U2AF1	sp|Q01081|U2AF1_HUMAN Splicing factor U2AF 35 kDa subunit OS=Homo sapiens OX=9606 GN=U2AF1 PE=1 SV=3	2	3	3	3	14.6	27.872	0	6.2065	1.3453	11651000	4390800	7259900	AEYLASIFGTEKDK;AVIDLNNR;NPQNSSQSADGLR
P11388;Q02880	P11388;Q02880	2;1	2;1	2;1	DNA topoisomerase 2-alpha;DNA topoisomerase 2-beta	TOP2A;TOP2B	sp|P11388|TOP2A_HUMAN DNA topoisomerase 2-alpha OS=Homo sapiens OX=9606 GN=TOP2A PE=1 SV=3;sp|Q02880|TOP2B_HUMAN DNA topoisomerase 2-beta OS=Homo sapiens OX=9606 GN=TOP2B PE=1 SV=3	2	2	2	2	1.6	174.38	0.0035461	1.6292	1.3424	8114800	3201800	4913000	IFDEILVNAADNK;TLAVSGLGVVGR
P02792	P02792	7	7	7	Ferritin light chain	FTL	sp|P02792|FRIL_HUMAN Ferritin light chain OS=Homo sapiens OX=9606 GN=FTL PE=1 SV=2	1	7	7	7	54.3	20.019	0	12.707	1.3409	18786000	8550400	10235000	ALFQDIK;DDVALEGVSHFFR;KLNQALLDLHALGSAR;KPAEDEWGKTPDAMK;LGGPEAGLGEYLFER;MGDHLTNLHR;TDPHLCDFLETHFLDEEVK
O43264	O43264	2	2	2	Centromere/kinetochore protein zw10 homolog	ZW10	sp|O43264|ZW10_HUMAN Centromere/kinetochore protein zw10 homolog OS=Homo sapiens OX=9606 GN=ZW10 PE=1 SV=3	1	2	2	2	4.2	88.828	0	10.188	1.3361	3348900	1352100	1996800	ASFVTEVLAHSGR;LAPILCDGTATFVDLVPGFR
Q9H0A0	Q9H0A0	2	2	2	N-acetyltransferase 10	NAT10	sp|Q9H0A0|NAT10_HUMAN RNA cytidine acetyltransferase OS=Homo sapiens OX=9606 GN=NAT10 PE=1 SV=2	1	2	2	2	2.6	115.73	0	9.7985	1.3291	19393000	7698500	11695000	QQSAQSQVSTTAENK;YRTEAHQDVVGR
P62851	P62851	3	3	3	40S ribosomal protein S25	RPS25	sp|P62851|RS25_HUMAN 40S ribosomal protein S25 OS=Homo sapiens OX=9606 GN=RPS25 PE=1 SV=1	1	3	3	3	16.8	13.742	0	12.162	1.3238	34808000	16032000	18776000	DKLNNLVLFDK;LITPAVVSER;LNNLVLFDK
P53004	P53004	3	3	3	Biliverdin reductase A	BLVRA	sp|P53004|BIEA_HUMAN Biliverdin reductase A OS=Homo sapiens OX=9606 GN=BLVRA PE=1 SV=2	1	3	3	3	10.8	33.428	0	4.7586	1.3163	8747000	3430700	5316300	DQNIFVQK;FGVVVVGVGR;GSLLFTAGPLEEER
Q14683	Q14683	7	7	7	Structural maintenance of chromosomes protein 1A	SMC1A	sp|Q14683|SMC1A_HUMAN Structural maintenance of chromosomes protein 1A OS=Homo sapiens OX=9606 GN=SMC1A PE=1 SV=2	1	7	7	7	6.3	143.23	0	11.661	1.3148	17960000	7536700	10424000	DLIHGAPVGKPAANR;LIEIENFK;LYPGSVYGR;QVQSQAHGLQMR;SGELAQEYDKR;VIVGGSSEYK;VVQLHEYSEELEK
P54136	P54136	12	12	12	Arginine--tRNA ligase, cytoplasmic	RARS	sp|P54136|SYRC_HUMAN Arginine--tRNA ligase, cytoplasmic OS=Homo sapiens OX=9606 GN=RARS1 PE=1 SV=2	1	12	12	12	19.4	75.378	0	35.387	1.3133	92692000	38609000	54083000	EIAENITK;FPEILQK;GESFYQDR;GFDILGIKPVQR;GNTAAYLLYAFTR;LFEFAGYDVLR;LMDLLGEGLKR;LNDYIFSFDK;LQEVFGHAIK;SDGGYTYDTSDLAAIK;STIIGESISR;VIVDFSSPNIAK
O14929	O14929	4	4	4	Histone acetyltransferase type B catalytic subunit	HAT1	sp|O14929|HAT1_HUMAN Histone acetyltransferase type B catalytic subunit OS=Homo sapiens OX=9606 GN=HAT1 PE=1 SV=2	1	4	4	4	11.5	49.54	0	9.7571	1.3129	8924100	3297900	5626300	CNTNTAIELK;LLVTDMSDAEQYR;RVYEILR;YYTEFPTVLDITAEDPSK
Q13155	Q13155	3	3	3	Aminoacyl tRNA synthase complex-interacting multifunctional protein 2	AIMP2	sp|Q13155|AIMP2_HUMAN Aminoacyl tRNA synthase complex-interacting multifunctional protein 2 OS=Homo sapiens OX=9606 GN=AIMP2 PE=1 SV=2	1	3	3	3	11.9	35.348	0	21.769	1.3113	15544000	7410700	8133600	FLFSLFGQK;FSIQTMCPIEGEGNIAR;VLSTVHTHSSVK
Q9Y3F4	Q9Y3F4	13	13	13	Serine-threonine kinase receptor-associated protein	STRAP	sp|Q9Y3F4|STRAP_HUMAN Serine-threonine kinase receptor-associated protein OS=Homo sapiens OX=9606 GN=STRAP PE=1 SV=1	1	13	13	13	53.7	38.438	0	96.452	1.3087	103060000	49016000	54043000	AATAAADFTAK;CVLPEEDSGELAKPK;FSPDGELYASGSEDGTLR;GAVWGATLNK;GHFGPIHCVR;IYDLNKPEAEPK;LWQTVVGK;QGDTGDWIGTFLGHK;SFEAPATINSASLHPEKEFLVAGGEDFK;SIAFHSAVSLDPIK;TVDFTQDSNYLLTGGQDK;VWDAVSGDELMTLAHK;YDYNSGEELESYK
Q9UI26	Q9UI26	2	2	2	Importin-11	IPO11	sp|Q9UI26|IPO11_HUMAN Importin-11 OS=Homo sapiens OX=9606 GN=IPO11 PE=1 SV=1	1	2	2	2	3.9	112.53	0	3.6525	1.3064	5420200	2880000	2540200	CAILTTLIHLVQGLGADSK;VLLDFLDQHPFSFTPLIQR
P63244	P63244	17	17	17	Guanine nucleotide-binding protein subunit beta-2-like 1;Guanine nucleotide-binding protein subunit beta-2-like 1, N-terminally processed	GNB2L1	sp|P63244|RACK1_HUMAN Receptor of activated protein C kinase 1 OS=Homo sapiens OX=9606 GN=RACK1 PE=1 SV=3	1	17	17	17	64.7	35.076	0	87.9	1.3038	640440000	274860000	365580000	DETNYGIPQR;DGQAMLWDLNEGK;DKTIIMWK;DVLSVAFSSDNR;FSPNSSNPIIVSCGWDK;HLYTLDGGDIINALCFSPNR;IIVDELKQEVISTSSK;IWDLEGK;LTRDETNYGIPQR;LWDLTTGTTTR;LWNTLGVCK;TEQMTLR;TNHIGHTGYLNTVTVSPDGSLCASGGK;VWNLANCK;VWQVTIGTR;YTVQDESHSEWVSCVR;YWLCAATGPSIK
Q8TEX9	Q8TEX9	5	5	5	Importin-4	IPO4	sp|Q8TEX9|IPO4_HUMAN Importin-4 OS=Homo sapiens OX=9606 GN=IPO4 PE=1 SV=2	1	5	5	5	7.1	118.71	0	15.286	1.302	16653000	6886400	9766700	KAGLLVLAVLSDGAGDHIR;LLGLLFPLLAR;LLNETLGEVGSPGLLFYSLR;QVVMAVLEALTGVLR;SVPLGHTHHLAK
Q00839	Q00839	27	27	27	Heterogeneous nuclear ribonucleoprotein U	HNRNPU	sp|Q00839|HNRPU_HUMAN Heterogeneous nuclear ribonucleoprotein U OS=Homo sapiens OX=9606 GN=HNRNPU PE=1 SV=6	1	27	27	27	40.1	90.583	0	150.63	1.3006	1.7792e+09	790100000	989150000	AEGGGGGGRPGAPAAGDGKTEQK;AVVVCPKDEDYK;DIDIHEVR;DLPEHAVLK;EKPYFPIPEEYTFIQNVPLEDR;FIEIAAR;GNFTLPEVAECFDEITYVELQKEEAQK;GYFEYIEENK;GYFEYIEENKYSR;KDCEVVMMIGLPGAGK;KMCLFAGFQR;LKVSELKEELK;LLEQYKEESKK;LNTLLQR;LQAALDDEEAGGRPAMEPGNGSLDLGGDSAGR;LSASSLTMESFAFLWAGGR;MMVAGFK;NFILDQTNVSAAAQR;NGQDLGVAFK;PLFPHVLCHNCAVEFNFGQK;SSGPTSLFAVTVAPPGAR;SSSPVNVK;SSSPVNVKK;TCNCETEDYGEK;VSELKEELK;VSELKEELKK;YNILGTNTIMDK
P62258	P62258	15	15	13	14-3-3 protein epsilon	YWHAE	sp|P62258|1433E_HUMAN 14-3-3 protein epsilon OS=Homo sapiens OX=9606 GN=YWHAE PE=1 SV=1	1	15	15	13	61.2	29.174	0	48.328	1.3003	337030000	151770000	185260000	AAFDDAIAELDTLSEESYK;AASDIAMTELPPTHPIR;DSTLIMQLLR;EAAENSLVAYK;IISSIEQKEENKGGEDK;LAEQAERYDEMVESMKK;LICCDILDVLDK;MDDREDLVYQAK;NLLSVAYK;QMVETELK;VAGMDVELTVEER;YDEMVESMK;YDEMVESMKK;YLAEFATGNDR;YLAEFATGNDRK
Q01082;P11277;O15020	Q01082	4;1;1	4;1;1	4;1;1	Spectrin beta chain, non-erythrocytic 1	SPTBN1	sp|Q01082|SPTB2_HUMAN Spectrin beta chain, non-erythrocytic 1 OS=Homo sapiens OX=9606 GN=SPTBN1 PE=1 SV=2	3	4	4	4	1.6	274.61	0	6.7515	1.2998	18077000	7430400	10646000	HLLGVEDLLQK;IHCLENVDK;VLVLSQDYGK;VQAVVAVAR
Q6YN16	Q6YN16	3	3	3	Hydroxysteroid dehydrogenase-like protein 2	HSDL2	sp|Q6YN16|HSDL2_HUMAN Hydroxysteroid dehydrogenase-like protein 2 OS=Homo sapiens OX=9606 GN=HSDL2 PE=1 SV=1	1	3	3	3	12	45.394	0	5.3095	1.2959	6731000	3054200	3676800	KVDIIADAAYSIFQKPK;KVESTGAVPEFKEEK;LLGTIYTAAEEIEAVGGK
P49368	P49368	13	13	13	T-complex protein 1 subunit gamma	CCT3	sp|P49368|TCPG_HUMAN T-complex protein 1 subunit gamma OS=Homo sapiens OX=9606 GN=CCT3 PE=1 SV=4	1	13	13	13	34.1	60.533	0	43.134	1.294	329440000	139310000	190130000	AMTGVEQWPYR;ANITAIR;EIQVQHPAAK;GISDLAQHYLMR;IDDIVSGHKK;ILQMEEEYIQQLCEDIIQLKPDVVITEK;KGESQTDIEITREEDFTR;KIGDEYFTFITDCKDPK;MMGHRPVLVLSQNTK;MVQFEENGRK;NLQDAMQVCR;NVLLDPQLVPGGGASEMAVAHALTEK;TLIQNCGASTIR
P40227;Q92526	P40227	19;2	19;2	19;2	T-complex protein 1 subunit zeta	CCT6A	sp|P40227|TCPZ_HUMAN T-complex protein 1 subunit zeta OS=Homo sapiens OX=9606 GN=CCT6A PE=1 SV=3	2	19	19	19	43.1	58.024	0	136.04	1.284	511080000	220830000	290250000	AQLGVQAFADALLIIPK;DGNVLLHEMQIQHPTASLIAK;EMDRETLIDVAR;GFVVINQK;GIDPFSLDALSK;GLVLDHGAR;GPNKHTLTQIK;HKSETDTSLIR;IITEGFEAAK;KVCGDSDKGFVVINQK;NAIDDGCVVPGAGAVEVAMAEALIK;QADLYISEGLHPR;SVTLLIK;TKVHAELADVLTEAVVDSILAIK;VATAQDDITGDGTTSNVLIIGELLK;VCGDSDKGFVVINQK;VHAELADVLTEAVVDSILAIK;VHAELADVLTEAVVDSILAIKK;VLAQNSGFDLQETLVK
Q8WUM4	Q8WUM4	16	16	16	Programmed cell death 6-interacting protein	PDCD6IP	sp|Q8WUM4|PDC6I_HUMAN Programmed cell death 6-interacting protein OS=Homo sapiens OX=9606 GN=PDCD6IP PE=1 SV=1	1	16	16	16	22.5	96.022	0	49.83	1.2837	232660000	93418000	139240000	DAFDKGSLFGGSVK;FTDLFEK;HCIMQANAEYHQSILAK;HYQFASGAFLHIK;KDNDFIYHDR;KFGEEIAR;LLDEEEATDNDLR;MVPVSVQQSLAAYNQR;NIQVSHQEFSK;NLATAYDNFVELVANLK;NREILDESLR;QSNNEANLREEVLK;SLLSNLDEVKK;TPSNELYKPLR;TSEVDLAKPLVK;YYDQICSIEPK
P52434	P52434	3	3	3	DNA-directed RNA polymerases I, II, and III subunit RPABC3	POLR2H	sp|P52434|RPAB3_HUMAN DNA-directed RNA polymerases I, II, and III subunit RPABC3 OS=Homo sapiens OX=9606 GN=POLR2H PE=1 SV=4	1	3	3	3	28	17.143	0	9.3625	1.2822	13300000	6038400	7261600	IEGDETSTEAATR;LQGDANNLHGFEVDSR;LSAYVSYGGLLMR
P26641	P26641	17	17	17	Elongation factor 1-gamma	EEF1G	sp|P26641|EF1G_HUMAN Elongation factor 1-gamma OS=Homo sapiens OX=9606 GN=EEF1G PE=1 SV=3	1	17	17	17	40.7	50.118	0	57.611	1.2818	277290000	116300000	160990000	AAGTLYTYPENWR;AKDPFAHLPK;ALIAAQYSGAQVR;DPFAHLPK;EYFSWEGAFQHVGK;GQELAFPLSPDWQVDYESYTWR;ILGLLDAYLK;KLDPGSEETQTLVR;LDPGSEETQTLVR;QAFPNTNR;QATENAKEEVR;QVLEPSFR;RILGLLDAYLK;STFVLDEFKR;VLSAPPHFHFGQTNR;VTLADITVVCTLLWLYK;WFLTCINQPQFR
P48444	P48444	4	4	4	Coatomer subunit delta	ARCN1	sp|P48444|COPD_HUMAN Coatomer subunit delta OS=Homo sapiens OX=9606 GN=ARCN1 PE=1 SV=1	1	4	4	4	9.6	57.21	0	8.8936	1.2815	32021000	14101000	17920000	GVQLQTHPNVDKK;NSNILEDLETLR;VAPAPARPSGPSK;VTQVDGNSPVR
P43686	P43686	3	3	3	26S protease regulatory subunit 6B	PSMC4	sp|P43686|PRS6B_HUMAN 26S proteasome regulatory subunit 6B OS=Homo sapiens OX=9606 GN=PSMC4 PE=1 SV=2	1	3	3	3	7.9	47.366	0	3.95	1.2776	14872000	5896700	8975300	AVAHHTTAAFIR;EFLHAQEEVKR;KDEQEHEFYK
P31946	P31946	7	4	3	14-3-3 protein beta/alpha;14-3-3 protein beta/alpha, N-terminally processed	YWHAB	sp|P31946|1433B_HUMAN 14-3-3 protein beta/alpha OS=Homo sapiens OX=9606 GN=YWHAB PE=1 SV=3	1	7	4	3	32.5	28.082	0	33.454	1.2764	21372000	9965300	11407000	AVTEQGHELSNEER;DSTLIMQLLR;EMQPTHPIR;NLLSVAYK;QTTVSNSQQAYQEAFEISK;YDDMAAAMK;YLSEVASGDNK
Q15008	Q15008	5	5	5	26S proteasome non-ATPase regulatory subunit 6	PSMD6	sp|Q15008|PSMD6_HUMAN 26S proteasome non-ATPase regulatory subunit 6 OS=Homo sapiens OX=9606 GN=PSMD6 PE=1 SV=1	1	5	5	5	14.7	45.531	0	6.4392	1.2754	9183300	3901400	5282000	DWLFAPHYR;FLLSLPEHR;GAEILEVLHSLPAVR;IGDKEGALTAFR;IHAYSQLLESYR
P41091;Q2VIR3	P41091;Q2VIR3	4;3	4;3	4;3	Eukaryotic translation initiation factor 2 subunit 3;Putative eukaryotic translation initiation factor 2 subunit 3-like protein	EIF2S3;EIF2S3L	sp|P41091|IF2G_HUMAN Eukaryotic translation initiation factor 2 subunit 3 OS=Homo sapiens OX=9606 GN=EIF2S3 PE=1 SV=3;sp|Q2VIR3|IF2GL_HUMAN Eukaryotic translation initiation factor 2 subunit 3B OS=Homo sapiens OX=9606 GN=EIF2S3B PE=2 SV=2	2	4	4	4	9.5	51.109	0	10.336	1.2749	38823000	17310000	21513000	AGGEAGVTLGQPHLSR;HILILQNK;IDPTLCR;VGQEIEVRPGIVSK
Q92841	Q92841	20	19	16	Probable ATP-dependent RNA helicase DDX17	DDX17	sp|Q92841|DDX17_HUMAN Probable ATP-dependent RNA helicase DDX17 OS=Homo sapiens OX=9606 GN=DDX17 PE=1 SV=2	1	20	19	16	32.4	80.272	0	100.05	1.2743	319990000	134020000	185970000	APILIATDVASR;APLPDLYPFGTMR;DMVGIAQTGSGK;DWVLNEFR;ELAQQVQQVADDYGK;FVINYDYPNSSEDYVHR;GDGPICLVLAPTR;GLDVEDVK;LIDFLESGK;LIQLMEEIMAEKENK;LMQLVDHR;LTPYEVDELRR;MLDMGFEPQIR;NFYVEHPEVAR;SSQSSSQQFSGIGR;TIIFVETK;TLAYLLPAIVHINHQPYLER;TTSSANNPNLMYQDECDR;TTSSANNPNLMYQDECDRR;VLEEANQAINPK
P61221	P61221	13	13	13	ATP-binding cassette sub-family E member 1	ABCE1	sp|P61221|ABCE1_HUMAN ATP-binding cassette sub-family E member 1 OS=Homo sapiens OX=9606 GN=ABCE1 PE=1 SV=1	1	13	13	13	28.4	67.314	0	60.949	1.2708	143820000	66739000	77076000	ADIFMFDEPSSYLDVK;AIIKPQYVDQIPK;CPFGALSIVNLPSNLEK;EGINIFLDGYVPTENLR;ILEDDLK;LNSIKDVEQK;NTVANSPQTLLAGMNK;NVEDLSGGELQR;PADVYLIDEPSAYLDSEQR;TQAIVCQQLDLTHLK;VAETANEEEVKK;VALALCLGK;YCANAFK
Q9Y3I0	Q9Y3I0	2	2	2	tRNA-splicing ligase RtcB homolog	RTCB	sp|Q9Y3I0|RTCB_HUMAN RNA-splicing ligase RtcB homolog OS=Homo sapiens OX=9606 GN=RTCB PE=1 SV=1	1	2	2	2	7.1	55.21	0	7.5896	1.2705	19376000	9709500	9666800	GMAAAGNYAWVNR;VFNTTPDDLDLHVIYDVSHNIAK
O14617	O14617	4	4	4	AP-3 complex subunit delta-1	AP3D1	sp|O14617|AP3D1_HUMAN AP-3 complex subunit delta-1 OS=Homo sapiens OX=9606 GN=AP3D1 PE=1 SV=1	1	4	4	4	4	130.16	0	7.1025	1.2672	5108600	1617100	3491600	HRPSEADEEELAR;ILIEDSDQNLK;KGENSVSVDGK;NYLSLAPLFFK
Q658Y4	Q658Y4	3	3	3	Protein FAM91A1	FAM91A1	sp|Q658Y4|F91A1_HUMAN Protein FAM91A1 OS=Homo sapiens OX=9606 GN=FAM91A1 PE=1 SV=3	1	3	3	3	4.8	93.908	0	5.6141	1.2668	6595900	2719600	3876200	DHLMLYPYHLSDIMVK;LSDESLDSFLIELEK;YFDHALTLR
Q53GQ0	Q53GQ0	5	5	5	Very-long-chain 3-oxoacyl-CoA reductase	HSD17B12	sp|Q53GQ0|DHB12_HUMAN Very-long-chain 3-oxoacyl-CoA reductase OS=Homo sapiens OX=9606 GN=HSD17B12 PE=1 SV=2	1	5	5	5	20.2	34.324	0	12.315	1.2658	18895000	10309000	8585600	ISYSLFTALR;KPTLDKPSPETFVK;MININILSVCK;MTQLVLPGMVER;TIAVDFASEDIYDKIK
P67812	P67812	5	5	5	Signal peptidase complex catalytic subunit SEC11A	SEC11A	sp|P67812|SC11A_HUMAN Signal peptidase complex catalytic subunit SEC11A OS=Homo sapiens OX=9606 GN=SEC11A PE=1 SV=1	1	5	5	5	30.7	20.625	0	12.265	1.2635	34734000	15107000	19628000	GDLLFLTNR;GLMVITGSESPIVVVLSGSMEPAFHR;MLSLDFLDDVR;MLSLDFLDDVRR;VGEIVVFR
P11021	P11021	19	18	18	78 kDa glucose-regulated protein	HSPA5	sp|P11021|BIP_HUMAN Endoplasmic reticulum chaperone BiP OS=Homo sapiens OX=9606 GN=HSPA5 PE=1 SV=2	1	19	18	18	36.9	72.332	0	103.22	1.2616	182080000	79423000	102650000	AKFEELNMDLFR;DAGTIAGLNVMR;DNHLLGTFDLTGIPPAPR;IINEPTAAAIAYGLDK;IINEPTAAAIAYGLDKR;ITITNDQNR;ITPSYVAFTPEGER;KKELEEIVQPIISK;LYGSAGPPPTGEEDTAEKDEL;MKETAEAYLGK;NELESYAYSLK;NQLTSNPENTVFDAK;SQIFSTASDNQPTVTIK;TKPYIQVDIGGGQTK;TWNDPSVQQDIK;VLEDSDLKK;VMEHFIK;VTHAVVTVPAYFNDAQR;VYEGERPLTK
P09661	P09661	2	2	2	U2 small nuclear ribonucleoprotein A	SNRPA1	sp|P09661|RU2A_HUMAN U2 small nuclear ribonucleoprotein A OS=Homo sapiens OX=9606 GN=SNRPA1 PE=1 SV=2	1	2	2	2	6.7	28.415	0	2.5882	1.26	9555900	4203200	5352700	KLDGFPLLR;TLLVNNNR
Q14204	Q14204	26	26	26	Cytoplasmic dynein 1 heavy chain 1	DYNC1H1	sp|Q14204|DYHC1_HUMAN Cytoplasmic dynein 1 heavy chain 1 OS=Homo sapiens OX=9606 GN=DYNC1H1 PE=1 SV=5	1	26	26	26	6	532.4	0	30.029	1.2546	35427000	15587000	19840000	AERPDVDEK;DLFQVAFNR;EAIVNSCVFVHQTLHQANAR;EHINSVSAMK;EYQTQLIQR;GWENHVEGQK;HLLPVETQR;HYLDFINHYANLFHEK;IQGLTVEQAEAVVR;KLEHLITELVHQR;LHSLQPHACFR;LKQDGDSFR;LLNTFLER;LRDQLGTAK;NTISLLVAGLKK;SNLPDNLKK;SSLQSQCLNEVLK;TEYLSNADER;TLMAQSIYGGR;TSAPITCELLNK;TSFLDDAFRK;TTDLLTDWEK;VDNEFDQR;VPQIEVETHK;WFTSQVIR;YATLATVSR
P52597	P52597	6	4	4	Heterogeneous nuclear ribonucleoprotein F;Heterogeneous nuclear ribonucleoprotein F, N-terminally processed	HNRNPF	sp|P52597|HNRPF_HUMAN Heterogeneous nuclear ribonucleoprotein F OS=Homo sapiens OX=9606 GN=HNRNPF PE=1 SV=3	1	6	4	4	21.4	45.671	0	9.5036	1.2525	17381000	7272100	10109000	ATENDIYNFFSPLNPVR;DLSYCLSGMYDHR;HSGPNSADSANDGFVR;ITGEAFVQFASQELAEK;QSGEAFVELGSEDDVK;VHIEIGPDGR
Q9Y3B4	Q9Y3B4	5	5	5	Splicing factor 3B subunit 6	SF3B6	sp|Q9Y3B4|SF3B6_HUMAN Splicing factor 3B subunit 6 OS=Homo sapiens OX=9606 GN=SF3B6 PE=1 SV=1	1	5	5	5	48	14.585	0	32.498	1.25	34775000	15864000	18910000	GTAYVVYEDIFDAK;ITAEEMYDIFGK;NACDHLSGFNVCNR;YGINTDPPK;YLVVLYYNANR
Q92499	Q92499	14	14	14	ATP-dependent RNA helicase DDX1	DDX1	sp|Q92499|DDX1_HUMAN ATP-dependent RNA helicase DDX1 OS=Homo sapiens OX=9606 GN=DDX1 PE=1 SV=2	1	14	14	14	23.9	82.431	0	32.218	1.2461	54276000	24548000	29728000	APDGYIVK;EAQTSFLHLGYLPNQLFR;ELAEQTLNNIK;ELLIIGGVAAR;FGFGFGGTGK;FLICTDVAAR;GHQFSCVCLHGDR;GHVDILAPTVQELAALEK;HYYEVSCHDQGLCR;MDQAIIFCR;MHNQIPQVTSDGKR;TGAFSIPVIQIVYETLKDQQEGKK;VWYHVCSSR;WQMNPYDR
P84098	P84098	6	6	6	60S ribosomal protein L19	RPL19	sp|P84098|RL19_HUMAN 60S ribosomal protein L19 OS=Homo sapiens OX=9606 GN=RPL19 PE=1 SV=1	1	6	6	6	22.4	23.466	0	36.221	1.244	103830000	44749000	59084000	HMYHSLYLK;KLLADQAEAR;KVWLDPNETNEIANANSR;LASSVLR;LLADQAEAR;VWLDPNETNEIANANSR
Q9NVI7;Q5T9A4;Q5T2N8	Q9NVI7;Q5T9A4;Q5T2N8	4;3;2	4;3;2	4;3;2	ATPase family AAA domain-containing protein 3A;ATPase family AAA domain-containing protein 3B;ATPase family AAA domain-containing protein 3C	ATAD3A;ATAD3B;ATAD3C	sp|Q9NVI7|ATD3A_HUMAN ATPase family AAA domain-containing protein 3A OS=Homo sapiens OX=9606 GN=ATAD3A PE=1 SV=2;sp|Q5T9A4|ATD3B_HUMAN ATPase family AAA domain-containing protein 3B OS=Homo sapiens OX=9606 GN=ATAD3B PE=1 SV=1;sp|Q5T2N8|ATD3C_HUMAN ATPase f	3	4	4	4	6.6	71.368	0	14.311	1.2435	27315000	11129000	16186000	GLLLFVDEADAFLR;ITVLEALR;QQQLLNEENLR;VRDIAIATR
Q9Y3U8	Q9Y3U8	4	4	4	60S ribosomal protein L36	RPL36	sp|Q9Y3U8|RL36_HUMAN 60S ribosomal protein L36 OS=Homo sapiens OX=9606 GN=RPL36 PE=1 SV=3	1	4	4	4	30.5	12.254	0	9.2233	1.2433	142630000	63195000	79434000	EELSNVLAAMR;EVCGFAPYER;KREELSNVLAAMR;YPMAVGLNK
P17812	P17812	12	12	10	CTP synthase 1	CTPS1	sp|P17812|PYRG1_HUMAN CTP synthase 1 OS=Homo sapiens OX=9606 GN=CTPS1 PE=1 SV=2	1	12	12	10	24.5	66.69	0	46.98	1.2411	86076000	32705000	53371000	ALEHSALAINHK;FSDSYASVIK;GIIASSVGTILK;IQAIAWAR;LLETCSIALVGK;LSHYLQK;PIKPSPPYFGLLLASVGR;RLDLPIER;SCGLHVTSIK;VPLLLEEQGVVDYFLR;YIDSADLEPITSQEEPVR;YILVTGGVISGIGK
Q9Y3A5	Q9Y3A5	4	4	4	Ribosome maturation protein SBDS	SBDS	sp|Q9Y3A5|SBDS_HUMAN Ribosome maturation protein SBDS OS=Homo sapiens OX=9606 GN=SBDS PE=1 SV=4	1	4	4	4	15.2	28.763	0	4.3275	1.2406	9392800	3942800	5450000	EIDELIKK;GEVQVSDKER;RPYTVILIER;SIFTPTNQIR
Q14240	Q14240	13	2	2	Eukaryotic initiation factor 4A-II;Eukaryotic initiation factor 4A-II, N-terminally processed	EIF4A2	sp|Q14240|IF4A2_HUMAN Eukaryotic initiation factor 4A-II OS=Homo sapiens OX=9606 GN=EIF4A2 PE=1 SV=2	1	13	2	2	35.9	46.402	0	6.4092	1.2371	6906400	2719000	4187400	ELAQQIQK;GIDVQQVSLVINYDLPTNR;GIYAYGFEKPSAIQQR;GYDVIAQAQSGTGK;KVDWLTEK;LDTLCDLYETLTITQAVIFLNTR;LQAEAPHIVVGTPGR;MFVLDEADEMLSR;QFYINVER;QFYINVEREEWK;RKVDWLTEK;VFDMLNR;VLITTDLLAR
Q8WUM0	Q8WUM0	3	3	3	Nuclear pore complex protein Nup133	NUP133	sp|Q8WUM0|NU133_HUMAN Nuclear pore complex protein Nup133 OS=Homo sapiens OX=9606 GN=NUP133 PE=1 SV=2	1	3	3	3	3.9	128.98	0	5.7766	1.2335	15171000	7283300	7887300	IHQHILPQGQGMLSGIGR;LSDLVNTAILIALNKR;NETIAQEDKIK
P50454	P50454	3	3	3	Serpin H1	SERPINH1	sp|P50454|SERPH_HUMAN Serpin H1 OS=Homo sapiens OX=9606 GN=SERPINH1 PE=1 SV=2	1	3	3	3	12	46.44	0	7.0632	1.2312	8684700	3189700	5495000	DQAVENILVSPVVVASSLGLVSLGGK;GVVEVTHDLQK;KPAAAAAPGTAEK
P12270	P12270	5	5	5	Nucleoprotein TPR	TPR	sp|P12270|TPR_HUMAN Nucleoprotein TPR OS=Homo sapiens OX=9606 GN=TPR PE=1 SV=3	1	5	5	5	2.5	267.29	0	34.263	1.2278	17539000	7094100	10445000	ASTALSNEQQAR;FHNELNAHIK;GQNLLLTNLQTIQGILER;KLLEEDVK;NIEELQQQNQR
Q9Y262	Q9Y262	4	4	4	Eukaryotic translation initiation factor 3 subunit L	EIF3L	sp|Q9Y262|EIF3L_HUMAN Eukaryotic translation initiation factor 3 subunit L OS=Homo sapiens OX=9606 GN=EIF3L PE=1 SV=1	1	4	4	4	8.3	66.726	0	9.9067	1.2275	31523000	12897000	18625000	IQLLVFK;IWNVHSVLNVLHSLVDK;LHSLLGDYYQAIK;VSGGPSLEQR
P43490	P43490	3	3	3	Nicotinamide phosphoribosyltransferase	NAMPT	sp|P43490|NAMPT_HUMAN Nicotinamide phosphoribosyltransferase OS=Homo sapiens OX=9606 GN=NAMPT PE=1 SV=1	1	3	3	3	10.2	55.52	0	10.581	1.2264	19370000	7253200	12117000	DVYKEHFQDDVFNEK;VIQGDGVDINTLQEIVEGMK;YLLETSGNLDGLEYK
Q9Y490;Q9Y4G6	Q9Y490	36;4	36;4	36;4	Talin-1	TLN1	sp|Q9Y490|TLN1_HUMAN Talin-1 OS=Homo sapiens OX=9606 GN=TLN1 PE=1 SV=3	2	36	36	36	19.5	269.76	0	148.52	1.2256	342120000	147750000	194360000	ADAEGESDLENSR;ADAEGESDLENSRK;AGFLDLKDFLPK;ALEATTEHIR;AQVVSNLK;AVTQALNR;DDILNGSHPVSFDK;DPPSWSVLAGHSR;ECANGYLELLDHVLLTLQKPSPELK;EQGVEEHETLLLR;FLPSELRDEH;GLAGAVSELLR;GSQAQPDSPSAQLALIAASQSFLQPGGK;GVAALTSDPAVQAIVLDTASDVLDK;GVGAAATAVTQALNELLQHVK;IGITNHDEYSLVR;ILAQATSDLVNAIK;ISIGNVVK;KLEQLKPR;LAQAAQSSVATITR;LHTDDELNWLDHGR;LLAALLEDEGGSGRPLLQAAK;MATNAAAQNAIK;NCGQMSEIEAK;QAAASATQTIAAAQHAASTPK;QEDVIATANLSR;…
P13010	P13010	10	10	10	X-ray repair cross-complementing protein 5	XRCC5	sp|P13010|XRCC5_HUMAN X-ray repair cross-complementing protein 5 OS=Homo sapiens OX=9606 GN=XRCC5 PE=1 SV=3	1	10	10	10	17.1	82.704	0	16.515	1.2204	26359000	12356000	14003000	CFSVLGFCK;EEASGSSVTAEEAK;EEASGSSVTAEEAKK;ETVYCLNDDDETEVLKEDIIQGFR;HLMLPDFDLLEDIESK;KKDQVTAQEIFQDNHEDGPTAK;LFQCLLHR;LTIGSNLSIR;SQLDIIIHSLK;YGSDIVPFSK
Q07666	Q07666	2	2	2	KH domain-containing, RNA-binding, signal transduction-associated protein 1	KHDRBS1	sp|Q07666|KHDR1_HUMAN KH domain-containing, RNA-binding, signal transduction-associated protein 1 OS=Homo sapiens OX=9606 GN=KHDRBS1 PE=1 SV=1	1	2	2	2	7.2	48.227	0	3.8904	1.2106	25694000	11190000	14504000	GDSKKDDEENYLDLFSHK;SGSMDPSGAHPSVR
Q16891	Q16891	4	4	4	MICOS complex subunit MIC60	IMMT	sp|Q16891|MIC60_HUMAN MICOS complex subunit MIC60 OS=Homo sapiens OX=9606 GN=IMMT PE=1 SV=1	1	4	4	4	7.7	83.677	0	8.2186	1.2094	18556000	7947100	10609000	GIEQAVQSHAVAEEEAR;GVYSEETLR;TSSAETPTIPLGSAVEAIK;VVSQYHELVVQAR
P61158;Q9C0K3;Q9P1U1	P61158;Q9C0K3;Q9P1U1	2;1;1	2;1;1	2;1;1	Actin-related protein 3;Actin-related protein 3C;Actin-related protein 3B	ACTR3;ACTR3C;ACTR3B	sp|P61158|ARP3_HUMAN Actin-related protein 3 OS=Homo sapiens OX=9606 GN=ACTR3 PE=1 SV=3;sp|Q9C0K3|ARP3C_HUMAN Actin-related protein 3C OS=Homo sapiens OX=9606 GN=ACTR3C PE=2 SV=1;sp|Q9P1U1|ARP3B_HUMAN Actin-related protein 3B OS=Homo sapiens OX=9606 GN=ACT	3	2	2	2	5.3	47.371	0	4.9771	1.206	2987700	1151700	1836100	DITYFIQQLLR;EFNKYDTDGSK
Q15813	Q15813	4	4	4	Tubulin-specific chaperone E	TBCE	sp|Q15813|TBCE_HUMAN Tubulin-specific chaperone E OS=Homo sapiens OX=9606 GN=TBCE PE=1 SV=1	1	4	4	4	10.2	59.345	0	9.833	1.202	24808000	11741000	13066000	GKHDGSHEGTVYFK;LLIIASIGQLK;NLLSSWDEVIHIADQLR;RVEVNGEHATVR
P06748	P06748	8	8	8	Nucleophosmin	NPM1	sp|P06748|NPM_HUMAN Nucleophosmin OS=Homo sapiens OX=9606 GN=NPM1 PE=1 SV=2	1	8	8	8	47.3	32.575	0	42.547	1.2002	350200000	150260000	199940000	ADKDYHFKVDNDENEHQLSLR;GPSSVEDIKAK;LAADEDDDDDDEEDDDEDDDDDDFDDEEAEEKAPVKK;MQASIEK;MSVQPTVSLGGFEITPPVVLR;MTDQEAIQDLWQWR;TVSLGAGAKDELHIVEAEAMNYEGSPIK;VDNDENEHQLSLR
P20700;Q03252	P20700	6;1	6;1	6;1	Lamin-B1	LMNB1	sp|P20700|LMNB1_HUMAN Lamin-B1 OS=Homo sapiens OX=9606 GN=LMNB1 PE=1 SV=2	2	6	6	6	12.3	66.408	0	20.798	1.1996	36673000	16694000	19979000	DAALATALGDKK;LAQALHEMR;LQEKEELR;LREYEAALNSK;LVEVDSGR;SLEGDLEDLKDQIAQLEASLAAAK
O00567	O00567	4	4	4	Nucleolar protein 56	NOP56	sp|O00567|NOP56_HUMAN Nucleolar protein 56 OS=Homo sapiens OX=9606 GN=NOP56 PE=1 SV=4	1	4	4	4	10.1	66.049	0	9.6758	1.1994	19453000	7438400	12015000	AQLGLGHSYSR;LIAHAGSLTNLAK;MSQVAPSLSALIGEAVGAR;STPKEETVNDPEEAGHR
Q7L0Y3	Q7L0Y3	8	8	8	Mitochondrial ribonuclease P protein 1	TRMT10C	sp|Q7L0Y3|TM10C_HUMAN tRNA methyltransferase 10 homolog C OS=Homo sapiens OX=9606 GN=TRMT10C PE=1 SV=2	1	8	8	8	22.3	47.346	0	15.719	1.1985	26670000	11799000	14871000	EVPEHITEEELK;HTGFLEISQHSQEFINR;LLETTEEDKQK;NLTLDQMIR;NVDPFHIYFCNLK;SHVDLFPK;TLMECVSNTAK;YLQWEIGNK
O00232	O00232	2	2	2	26S proteasome non-ATPase regulatory subunit 12	PSMD12	sp|O00232|PSD12_HUMAN 26S proteasome non-ATPase regulatory subunit 12 OS=Homo sapiens OX=9606 GN=PSMD12 PE=1 SV=3	1	2	2	2	4.8	52.904	0	14.047	1.1981	16477000	7672400	8804400	FFQEENTEK;LQEVIETLLSLEK
Q96AG4	Q96AG4	3	3	3	Leucine-rich repeat-containing protein 59	LRRC59	sp|Q96AG4|LRC59_HUMAN Leucine-rich repeat-containing protein 59 OS=Homo sapiens OX=9606 GN=LRRC59 PE=1 SV=1	1	3	3	3	11.4	34.93	0	6.1144	1.1974	22410000	8971300	13438000	ATILDLSCNK;LVNLQHLDLLNNK;LVTLPVSFAQLK
Q08211	Q08211	21	21	21	ATP-dependent RNA helicase A	DHX9	sp|Q08211|DHX9_HUMAN ATP-dependent RNA helicase A OS=Homo sapiens OX=9606 GN=DHX9 PE=1 SV=4	1	21	21	21	20.2	140.96	0	68.771	1.196	290600000	127290000	163320000	AAECNIVVTQPR;AIEPPPLDAVIEAEHTLR;DINTDFLLVVLR;DVVQAYPEVR;ELDALDANDELTPLGR;ETPFELIEALLK;GISHVIVDEIHER;GMTLVTPLQLLLFASK;HLEMNPHFGSHR;KVFDPVPVGVTK;LAQFEPSQR;LGGIGQFLAK;LNQYFQK;QLYHLGVVEAYSGLTK;RISAVSVAER;TPLHEIALSIK;TTQVPQFILDDFIQNDR;VRPGFCFHLCSR;YGDGPRPPK;YPSPFFVFGEK;YQILPLHSQIPR
O00443	O00443	2	2	2	Phosphatidylinositol 4-phosphate 3-kinase C2 domain-containing subunit alpha	PIK3C2A	sp|O00443|P3C2A_HUMAN Phosphatidylinositol 4-phosphate 3-kinase C2 domain-containing subunit alpha OS=Homo sapiens OX=9606 GN=PIK3C2A PE=1 SV=2	1	2	2	2	1.2	190.68	0.0052174	1.5314	1.1959	48343000	28713000	19630000	PSLVAKELNIK;QDMLALQMIK
P04080	P04080	5	5	5	Cystatin-B	CSTB	sp|P04080|CYTB_HUMAN Cystatin-B OS=Homo sapiens OX=9606 GN=CSTB PE=1 SV=2	1	5	5	5	79.6	11.139	0	29.078	1.1945	201220000	88742000	112480000	AKHDELTYF;MMCGAPSATQPATAETQHIADQVR;SQVVAGTNYFIK;VFQSLPHENKPLTLSNYQTNK;VHVGDEDFVHLR
Q92945	Q92945	4	4	4	Far upstream element-binding protein 2	KHSRP	sp|Q92945|FUBP2_HUMAN Far upstream element-binding protein 2 OS=Homo sapiens OX=9606 GN=KHSRP PE=1 SV=4	1	4	4	4	7.3	73.114	0	9.6651	1.1934	13165000	6022100	7143100	IGGGIDVPVPR;IGQQPQQPGAPPQQDYTK;IINDLLQSLR;SVSLTGAPESVQK
Q9H583	Q9H583	3	3	3	HEAT repeat-containing protein 1;HEAT repeat-containing protein 1, N-terminally processed	HEATR1	sp|Q9H583|HEAT1_HUMAN HEAT repeat-containing protein 1 OS=Homo sapiens OX=9606 GN=HEATR1 PE=1 SV=3	1	3	3	3	1.6	242.37	0	6.9309	1.1915	12087000	5450500	6636300	GTLITHCYK;LVPDLLAIVQR;SPQILVPTLFNLLSR
O75534	O75534	16	16	16	Cold shock domain-containing protein E1	CSDE1	sp|O75534|CSDE1_HUMAN Cold shock domain-containing protein E1 OS=Homo sapiens OX=9606 GN=CSDE1 PE=1 SV=2	1	16	16	16	23.1	88.884	0	81.393	1.1881	145930000	65703000	80230000	ATNIEVLSNTFQFTNEAR;EAEDGIIAYDDCGVK;EKEAEDGIIAYDDCGVK;FQLCVLGQNAQTMAYNITPLR;GPDNSMGFGAER;IKVDFVIPK;LLGYVATLK;LLTSYGFIQCSER;LTIAFQAK;NITLDDASAPR;NQNDPLPGR;QRPGQQVATCVR;SKVTLLEGDHVR;THSVNGITEEADPTIYSGK;VGDDVEFEVSSDRR;VTLLEGDHVR
Q9H0U4;Q92928;P62820	Q9H0U4;Q92928;P62820	3;2;2	2;1;1	2;1;1	Ras-related protein Rab-1B;Putative Ras-related protein Rab-1C;Ras-related protein Rab-1A	RAB1B;RAB1C;RAB1A	sp|Q9H0U4|RAB1B_HUMAN Ras-related protein Rab-1B OS=Homo sapiens OX=9606 GN=RAB1B PE=1 SV=1;sp|Q92928|RAB1C_HUMAN Putative Ras-related protein Rab-1C OS=Homo sapiens OX=9606 GN=RAB1C PE=5 SV=2;sp|P62820|RAB1A_HUMAN Ras-related protein Rab-1A OS=Homo sapien	3	3	2	2	20.9	22.171	0	3.3346	1.186	3913600	1739300	2174400	EFADSLGIPFLETSAK;LLLIGDSGVGK;MGPGAASGGERPNLK
Q9BXJ9	Q9BXJ9	13	13	11	N-alpha-acetyltransferase 15, NatA auxiliary subunit	NAA15	sp|Q9BXJ9|NAA15_HUMAN N-alpha-acetyltransferase 15, NatA auxiliary subunit OS=Homo sapiens OX=9606 GN=NAA15 PE=1 SV=1	1	13	13	11	18.4	101.27	0	21.503	1.1764	196930000	94912000	102020000	EALEHLCTYEK;FAEHGETLAMK;FKECLDK;LEDAADVYR;LHDNPLTDENKEHEADTANMSDK;MVYYLDPSSQK;RLPLNFLSGEK;SHVCWHVYGLLQR;SYVDLLKLEDVLR;VAIIEELVVGYETSLK;WDKDNLQILR;WMDEAQALDTADR;YQLLQLRPAQR
P62888	P62888	6	6	6	60S ribosomal protein L30	RPL30	sp|P62888|RL30_HUMAN 60S ribosomal protein L30 OS=Homo sapiens OX=9606 GN=RPL30 PE=1 SV=2	1	6	6	6	58.3	12.784	0	17.688	1.1757	117380000	51483000	65900000	KSLESINSR;LVILANNCPALR;SEIEYYAMLAK;SLESINSR;TGVHHYSGNNIELGTACGK;VCTLAIIDPGDSDIIR
Q92973;O14787	Q92973;O14787	3;2	3;2	3;2	Transportin-1;Transportin-2	TNPO1;TNPO2	sp|Q92973|TNPO1_HUMAN Transportin-1 OS=Homo sapiens OX=9606 GN=TNPO1 PE=1 SV=2;sp|O14787|TNPO2_HUMAN Transportin-2 OS=Homo sapiens OX=9606 GN=TNPO2 PE=1 SV=3	2	3	3	3	3.7	102.35	0	3.9353	1.1754	7784100	3936800	3847300	ALVMLLEVR;ESQSPDTTIQR;NIRDNEEKDSAFR
Q9Y6E2;Q7L1Q6	Q9Y6E2;Q7L1Q6	2;1	2;1	2;1	Basic leucine zipper and W2 domain-containing protein 2;Basic leucine zipper and W2 domain-containing protein 1	BZW2;BZW1	sp|Q9Y6E2|5MP1_HUMAN eIF5-mimic protein 1 OS=Homo sapiens OX=9606 GN=BZW2 PE=1 SV=1;sp|Q7L1Q6|5MP2_HUMAN eIF5-mimic protein 2 OS=Homo sapiens OX=9606 GN=BZW1 PE=1 SV=1	2	2	2	2	3.8	48.162	0.0018622	1.9067	1.1717	4432400	1935200	2497200	IVVLFYK;LLELFPVNR
Q9Y224	Q9Y224	4	4	4	UPF0568 protein C14orf166	C14orf166	sp|Q9Y224|RTRAF_HUMAN RNA transcription, translation and transport factor protein OS=Homo sapiens OX=9606 GN=RTRAF PE=1 SV=1	1	4	4	4	19.3	28.068	0	24.232	1.1706	13677000	6096900	7580500	AGVMALANLLQIQR;HDDYLVMLK;LLHIEELR;NAEPLINLDVNNPDFK
P02794	P02794	9	9	9	Ferritin heavy chain;Ferritin heavy chain, N-terminally processed	FTH1	sp|P02794|FRIH_HUMAN Ferritin heavy chain OS=Homo sapiens OX=9606 GN=FTH1 PE=1 SV=2	1	9	9	9	55.7	21.225	0	32.801	1.1665	262480000	120750000	141730000	ELGDHVTNLR;IFLQDIK;KPDCDDWESGLNAMECALHLEK;MGAPESGLAEYLFDK;NVNQSLLELHK;QNYHQDSEAAINR;TTASTSQVR;YFLHQSHEER;YFLHQSHEEREHAEK
O95487	O95487	1	1	1	Protein transport protein Sec24B	SEC24B	sp|O95487|SC24B_HUMAN Protein transport protein Sec24B OS=Homo sapiens OX=9606 GN=SEC24B PE=1 SV=2	1	1	1	1	1.1	137.42	0.0018975	2.0915	1.1658	2362700	1070700	1292000	SAPAGSSHPAASAR
P36404	P36404	4	4	4	ADP-ribosylation factor-like protein 2	ARL2	sp|P36404|ARL2_HUMAN ADP-ribosylation factor-like protein 2 OS=Homo sapiens OX=9606 GN=ARL2 PE=1 SV=4	1	4	4	4	23.4	20.878	0	6.145	1.1658	3212200	1189100	2023100	ELQSLLVEER;EVLELDSIR;LLMLGLDNAGK;QDLPGALSSNAIR
Q9BQG0	Q9BQG0	5	5	5	Myb-binding protein 1A	MYBBP1A	sp|Q9BQG0|MBB1A_HUMAN Myb-binding protein 1A OS=Homo sapiens OX=9606 GN=MYBBP1A PE=1 SV=2	1	5	5	5	4.6	148.85	0	6.5659	1.1652	4612900	2315300	2297500	FCLFHSFFVTK;GNTAEGCVHETQEK;LALKEDKFPR;NSPLTVPMFLSLFSR;VLDLVEVLVTK
P46459	P46459	4	4	4	Vesicle-fusing ATPase	NSF	sp|P46459|NSF_HUMAN Vesicle-fusing ATPase OS=Homo sapiens OX=9606 GN=NSF PE=1 SV=3	1	4	4	4	5.8	82.593	0	6.9895	1.1647	12489000	6142500	6346200	AENSSLNLIGK;LLDYVPIGPR;LQILHIHTAR;NFSGAELEGLVR
P35080	P35080	4	4	4	Profilin-2	PFN2	sp|P35080|PROF2_HUMAN Profilin-2 OS=Homo sapiens OX=9606 GN=PFN2 PE=1 SV=3	1	4	4	4	36.4	15.046	0	37.706	1.1639	82932000	36788000	46144000	DREGFFTNGLTLGAK;DSLYVDGDCTMDIR;SQGGEPTYNVAVGR;VLVFVMGK
P22087;A6NHQ2	P22087	3;1	3;1	3;1	rRNA 2-O-methyltransferase fibrillarin	FBL	sp|P22087|FBRL_HUMAN rRNA 2-O-methyltransferase fibrillarin OS=Homo sapiens OX=9606 GN=FBL PE=1 SV=2	2	3	3	3	13.7	33.784	0	5.2507	1.1628	18473000	9274200	9199200	DHAVVVGVYRPPPK;IVALNAHTFLR;LAAAILGGVDQIHIKPGAK
Q96EY1	Q96EY1	6	6	6	DnaJ homolog subfamily A member 3, mitochondrial	DNAJA3	sp|Q96EY1|DNJA3_HUMAN DnaJ homolog subfamily A member 3, mitochondrial OS=Homo sapiens OX=9606 GN=DNAJA3 PE=1 SV=2	1	6	6	6	17.1	52.488	0	10.902	1.1626	25917000	13150000	12767000	DGADIHSDLFISIAQALLGGTAR;FSQLAEAYEVLSDEVK;FSQLAEAYEVLSDEVKR;GGPTVDPEELFR;INSYGYGDHYIHIK;VMIPVPAGVEDGQTVR
P12004	P12004	6	6	6	Proliferating cell nuclear antigen	PCNA	sp|P12004|PCNA_HUMAN Proliferating cell nuclear antigen OS=Homo sapiens OX=9606 GN=PCNA PE=1 SV=1	1	6	6	6	28	28.768	0	40.458	1.1624	37876000	18342000	19534000	AEDNADTLALVFEAPNQEK;CAGNEDIITLR;DLSHIGDAVVISCAK;NLAMGVNLTSMSK;SEGFDTYR;YLNFFTK
Q99878;Q96KK5;Q9BTM1;Q16777;Q6FI13;P20671;P0C0S8;Q93077;Q7L7L0;P04908;Q96QV6;P16104	Q99878;Q96KK5;Q9BTM1;Q16777;Q6FI13;P20671;P0C0S8;Q93077;Q7L7L0;P04908;Q96QV6;P16104	5;5;5;5;5;5;5;4;4;4;3;3	5;5;5;5;5;5;5;4;4;4;3;3	3;3;3;3;3;3;3;2;2;2;1;1	Histone H2A type 1-J;Histone H2A type 1-H;Histone H2A.J;Histone H2A type 2-C;Histone H2A type 2-A;Histone H2A type 1-D;Histone H2A type 1;Histone H2A type 1-C;Histone H2A type 3;Histone H2A type 1-B/E;Histone H2A type 1-A;Histone H2AX	HIST1H2AJ;HIST1H2AH;H2AFJ;HIST2H2AC;HIST2H2AA3;HIST1H2AD;HIST1H2AG;HIST1H2AC;HIST3H2A;HIST1H2AB;HIST1H2AA;H2AFX	sp|Q99878|H2A1J_HUMAN Histone H2A type 1-J OS=Homo sapiens OX=9606 GN=H2AC14 PE=1 SV=3;sp|Q96KK5|H2A1H_HUMAN Histone H2A type 1-H OS=Homo sapiens OX=9606 GN=H2AC12 PE=1 SV=3;sp|Q9BTM1|H2AJ_HUMAN Histone H2A.J OS=Homo sapiens OX=9606 GN=H2AJ PE=1 SV=1;sp|Q1	12	5	5	3	35.9	13.936	0	13.677	1.1618	232430000	100490000	131940000	AGLQFPVGR;HLQLAIR;HLQLAIRNDEELNK;NDEELNKLLGK;VTIAQGGVLPNIQAVLLPK
Q14258	Q14258	4	4	4	E3 ubiquitin/ISG15 ligase TRIM25	TRIM25	sp|Q14258|TRI25_HUMAN E3 ubiquitin/ISG15 ligase TRIM25 OS=Homo sapiens OX=9606 GN=TRIM25 PE=1 SV=2	1	4	4	4	8.1	70.973	0	8.0713	1.1585	5944600	2032200	3912400	ALLDASETTSTR;FDTIYQILLK;NTVLCNVVEQFLQADLAR;VILDYNTAHNK
Q16527	Q16527	2	2	2	Cysteine and glycine-rich protein 2	CSRP2	sp|Q16527|CSRP2_HUMAN Cysteine and glycine-rich protein 2 OS=Homo sapiens OX=9606 GN=CSRP2 PE=1 SV=3	1	2	2	2	13	20.954	0	2.5775	1.1525	1085900	522080	563790	CGDSVYAAEK;GYGYGQGAGTLNMDR
P08708	P08708	6	6	6	40S ribosomal protein S17	RPS17	sp|P08708|RS17_HUMAN 40S ribosomal protein S17 OS=Homo sapiens OX=9606 GN=RPS17 PE=1 SV=2	1	6	6	6	40	15.55	0	48.932	1.1513	116440000	54642000	61797000	IAGYVTHLMK;LGNDFHTNK;LGNDFHTNKR;LLDFGSLSNLQVTQPTVGMNFK;VCEEIAIIPSK;VCEEIAIIPSKK
Q92552	Q92552	3	3	3	28S ribosomal protein S27, mitochondrial	MRPS27	sp|Q92552|RT27_HUMAN 28S ribosomal protein S27, mitochondrial OS=Homo sapiens OX=9606 GN=MRPS27 PE=1 SV=3	1	3	3	3	10.6	47.611	0	2.6099	1.1476	4936400	2157700	2778700	ALTSADGASEEQSQNDEDNQGSEK;EALDVLGAVLK;HSPNCWYLR
P62333	P62333	3	3	3	26S protease regulatory subunit 10B	PSMC6	sp|P62333|PRS10_HUMAN 26S proteasome regulatory subunit 10B OS=Homo sapiens OX=9606 GN=PSMC6 PE=1 SV=1	1	3	3	3	8.5	44.172	0	9.164	1.1472	6796600	2951600	3845000	ALQSVGQIVGEVLK;DKALQDYR;HGEIDYEAIVK
Q06210;O94808	Q06210	6;2	6;2	6;2	Glutamine--fructose-6-phosphate aminotransferase [isomerizing] 1	GFPT1	sp|Q06210|GFPT1_HUMAN Glutamine--fructose-6-phosphate aminotransferase [isomerizing] 1 OS=Homo sapiens OX=9606 GN=GFPT1 PE=1 SV=3	2	6	6	6	10.6	78.806	0	13.64	1.1467	16192000	8000200	8191500	CQNALQQVVAR;ESQDTSFTTLVER;GYDVDFPR;SVHFPGQAVGTR;VIQQLEGAFALVFK;WATHGEPSPVNSHPQR
P15924	P15924	9	9	9	Desmoplakin	DSP	sp|P15924|DESP_HUMAN Desmoplakin OS=Homo sapiens OX=9606 GN=DSP PE=1 SV=3	1	9	9	9	3.3	331.77	0	14.552	1.145	32877000	14246000	18631000	AITGFDDPFSGK;ALCDYKQDQK;FGDSNTVMR;GAGSIAGASASPK;IQSQFTDAQK;NQCTQVVQER;RVEEDIQQQK;TVSVSEAIKK;YEVTSGGGGTSR
O43747	O43747	3	3	3	AP-1 complex subunit gamma-1	AP1G1	sp|O43747|AP1G1_HUMAN AP-1 complex subunit gamma-1 OS=Homo sapiens OX=9606 GN=AP1G1 PE=1 SV=5	1	3	3	3	4.4	91.35	0	4.6187	1.1407	5199900	2210300	2989600	NVGNAILYETVLTIMDIK;VLAINILGR;YVALTSLLK
Q9UI09	Q9UI09	3	3	3	NADH dehydrogenase [ubiquinone] 1 alpha subcomplex subunit 12	NDUFA12	sp|Q9UI09|NDUAC_HUMAN NADH dehydrogenase [ubiquinone] 1 alpha subcomplex subunit 12 OS=Homo sapiens OX=9606 GN=NDUFA12 PE=1 SV=1	1	3	3	3	21.4	17.114	0	4.5875	1.1389	18410000	8563300	9846200	GLQQITGHGGLR;MELVQVLK;YYEDNKQFFGR
P63151;Q66LE6;Q00005;Q9Y2T4	P63151;Q66LE6	7;4;3;1	7;4;3;1	7;4;3;1	Serine/threonine-protein phosphatase 2A 55 kDa regulatory subunit B alpha isoform;Serine/threonine-protein phosphatase 2A 55 kDa regulatory subunit B delta isoform	PPP2R2A;PPP2R2D	sp|P63151|2ABA_HUMAN Serine/threonine-protein phosphatase 2A 55 kDa regulatory subunit B alpha isoform OS=Homo sapiens OX=9606 GN=PPP2R2A PE=1 SV=1;sp|Q66LE6|2ABD_HUMAN Serine/threonine-protein phosphatase 2A 55 kDa regulatory subunit B delta isoform OS=Ho	4	7	7	7	17.9	51.691	0	25.578	1.1382	73935000	35333000	38602000	DITLEASR;GEYNVYSTFQSHEPEFDYLK;ILHTAWHPK;INLWHLEITDR;SFFSEIISSISDVK;SLEIEEK;VVIFQQEQENK
P78527	P78527	91	91	91	DNA-dependent protein kinase catalytic subunit	PRKDC	sp|P78527|PRKDC_HUMAN DNA-dependent protein kinase catalytic subunit OS=Homo sapiens OX=9606 GN=PRKDC PE=1 SV=3	1	91	91	91	25.9	469.08	0	323.31	1.1289	1147200000	519800000	627380000	AALSALESFLK;AGLLHNILPSQSTDLHHSVGTELLSLVYK;APGLGAFR;AQEPESGLSEETQVK;ATQMPEGGQGAPPMYQLYK;ATQQQHDFTLTQTADGR;AVAFFLESIAMHDIIAAEK;CGAALAGHQLIR;CKIPALDLLIK;DFGLLVFVR;DILPCLDGYLK;DLCNTHLMR;DLLLNTMSQEEK;DYVDLFR;ECREEILK;ELLNPVVEFVSHPSTTCR;EMKPVIFLDVFLPR;EQQHVMEELFQSSFR;FLCIFLEK;FMNAVFFLLPK;FYGELALK;FYGELALKK;FYQGFLFSEKPEK;GFPPSASLCLLDLVK;GHDEREHPFLVK;GIFTSEIGTK;GLSSLLCNFTK;GQAVTLLPFFTSLTGGSLEELRR;GYGLFAG…
P06753;CON__Q3SX28;P67936;P09493;P07951	P06753;CON__Q3SX28;P67936;P09493;P07951	6;3;3;3;3	6;3;3;3;3	6;3;3;3;3	Tropomyosin alpha-3 chain;Tropomyosin alpha-4 chain;Tropomyosin alpha-1 chain;Tropomyosin beta chain	TPM3;TPM4;TPM1;TPM2	sp|P06753|TPM3_HUMAN Tropomyosin alpha-3 chain OS=Homo sapiens OX=9606 GN=TPM3 PE=1 SV=2;;sp|P67936|TPM4_HUMAN Tropomyosin alpha-4 chain OS=Homo sapiens OX=9606 GN=TPM4 PE=1 SV=3;sp|P09493|TPM1_HUMAN Tropomyosin alpha-1 chain OS=Homo sapiens OX=9606 GN=TPM	5	6	6	6	24.2	32.95	0	12.816	1.1272	38812000	18683000	20129000	AADAEAEVASLNR;IQLVEEELDRAQER;KLVIIEGDLERTEER;LEEAEKAADESER;RIQLVEEELDRAQER;YSQKEDKYEEEIK
P51665	P51665	5	5	5	26S proteasome non-ATPase regulatory subunit 7	PSMD7	sp|P51665|PSMD7_HUMAN 26S proteasome non-ATPase regulatory subunit 7 OS=Homo sapiens OX=9606 GN=PSMD7 PE=1 SV=2	1	5	5	5	17	37.025	0	15.764	1.1268	16558000	7816000	8741600	DIKDTTVGTLSQR;ITNQVHGLK;IVGWYHTGPK;SVVALHNLINNK;VVGVLLGSWQK
Q16795	Q16795	3	3	3	NADH dehydrogenase [ubiquinone] 1 alpha subcomplex subunit 9, mitochondrial	NDUFA9	sp|Q16795|NDUA9_HUMAN NADH dehydrogenase [ubiquinone] 1 alpha subcomplex subunit 9, mitochondrial OS=Homo sapiens OX=9606 GN=NDUFA9 PE=1 SV=2	1	3	3	3	7.4	42.509	0	3.0341	1.1212	6374300	3685000	2689300	IPQAIAQLSK;NFDFEDVFVK;YLLFHLVK
Q92878	Q92878	5	5	5	DNA repair protein RAD50	RAD50	sp|Q92878|RAD50_HUMAN DNA repair protein RAD50 OS=Homo sapiens OX=9606 GN=RAD50 PE=1 SV=1	1	5	5	5	3.7	153.89	0	7.7864	1.1201	5786000	2715100	3070900	CSVSSLGFNVH;DVNGELIAVQR;NIDQCSEIVK;TLDQAIMK;WLQDNLTLR
P63010	P63010	9	2	2	AP-2 complex subunit beta	AP2B1	sp|P63010|AP2B1_HUMAN AP-2 complex subunit beta OS=Homo sapiens OX=9606 GN=AP2B1 PE=1 SV=1	1	9	2	2	11.3	104.55	0	3.2453	1.1179	12572000	6060800	6511600	CVSTLLDLIQTK;DDREAQSICER;ECHLNADTVSSK;FLELLPK;LASQANIAQVLAELK;LSHANSAVVLSAVK;NVEGQDMLYQSLK;VDKITEYLCEPLRK;YNDPIYVK
Q8TC12	Q8TC12	2	2	2	Retinol dehydrogenase 11	RDH11	sp|Q8TC12|RDH11_HUMAN Retinol dehydrogenase 11 OS=Homo sapiens OX=9606 GN=RDH11 PE=1 SV=2	1	2	2	2	7.5	35.386	0	10.104	1.1175	11227000	4976600	6250100	DVEKGELVAK;EIQTTTGNQQVLVR
P46940;Q86VI3	P46940	28;1	28;1	28;1	Ras GTPase-activating-like protein IQGAP1	IQGAP1	sp|P46940|IQGA1_HUMAN Ras GTPase-activating-like protein IQGAP1 OS=Homo sapiens OX=9606 GN=IQGAP1 PE=1 SV=1	2	28	28	28	22.9	189.25	0	108	1.1138	303850000	143410000	160440000	ATFYGEQVDYYK;ATGLHFR;CIYCIHALSLYLFK;EEYLLLR;FLSAIVSSVDKIPYGMR;FQPGETLTEILETPATSEQEAEHQR;GVLLEIEDLQVNQFK;IFYPETTDIYDRK;IIGNLLYYR;ILAIGLINEALDEGDAQK;ITLQDVVSHSK;LAAVALINAAIQK;LEGVLAEVAQHYQDTLIR;LGNFFSPK;LPYDVTPEQALAHEEVK;LQQTYAALNSK;LTAEEMDER;MFLGDNAHLSIINEYLSQSYQK;MREEVITLIR;QNVAYEYLCHLEEAKR;RLIVDVIR;SAADEVDGLGVARPHYGSVLDNER;SNQQLENDLNLMDIK;SVKEDSNLTLQEK;TALQEEIK;TLINAEDPPMVVVR;VDQIQEIVTGNPTVIK;YQ…
Q9UL33	Q9UL33	2	2	2	Trafficking protein particle complex subunit 2-like protein	TRAPPC2L	sp|Q9UL33|TPC2L_HUMAN Trafficking protein particle complex subunit 2-like protein OS=Homo sapiens OX=9606 GN=TRAPPC2L PE=1 SV=1	1	2	2	2	20.7	16.145	0	5.8933	1.1136	5283000	2805100	2477900	ELYLGLLYPTEDYK;FHYMVHTSLDVVDEK
Q53H12	Q53H12	3	3	3	Acylglycerol kinase, mitochondrial	AGK	sp|Q53H12|AGK_HUMAN Acylglycerol kinase, mitochondrial OS=Homo sapiens OX=9606 GN=AGK PE=1 SV=2	1	3	3	3	10.7	47.137	0	5.9514	1.1106	7494500	3564800	3929700	GETVPLDVLQIK;IPIGFIPLGETSSLSHTLFAESGNK;YWYLGPLK
P22102	P22102	9	9	9	Trifunctional purine biosynthetic protein adenosine-3;Phosphoribosylamine--glycine ligase;Phosphoribosylformylglycinamidine cyclo-ligase;Phosphoribosylglycinamide formyltransferase	GART	sp|P22102|PUR2_HUMAN Trifunctional purine biosynthetic protein adenosine-3 OS=Homo sapiens OX=9606 GN=GART PE=1 SV=1	1	9	9	9	13	107.77	0	30.07	1.1078	126160000	55715000	70442000	DIQQHKEEAWVIGSVVAR;ESGVDIAAGNMLVK;FGDPECQVILPLLK;GVEITGFPEAQALGLEVFHAGTALK;IYSHSLLPVLR;QVLVAPGNAGTACSEK;RGDTVATLSER;VDLGGFAGLFDLK;VLIIGSGGR
O14818;Q8TAA3	O14818;Q8TAA3	3;2	3;2	3;2	Proteasome subunit alpha type-7;Proteasome subunit alpha type-7-like	PSMA7;PSMA8	sp|O14818|PSA7_HUMAN Proteasome subunit alpha type-7 OS=Homo sapiens OX=9606 GN=PSMA7 PE=1 SV=1;sp|Q8TAA3|PSMA8_HUMAN Proteasome subunit alpha-type 8 OS=Homo sapiens OX=9606 GN=PSMA8 PE=2 SV=3	2	3	3	3	13.3	27.887	0	3.2874	1.1077	5084800	2341300	2743400	ALLEVVQSGGK;LTVEDPVTVEYITR;NIELAVMR
O95347	O95347	2	2	2	Structural maintenance of chromosomes protein 2	SMC2	sp|O95347|SMC2_HUMAN Structural maintenance of chromosomes protein 2 OS=Homo sapiens OX=9606 GN=SMC2 PE=1 SV=2	1	2	2	2	1.7	135.65	0	3.1994	1.1064	5091300	2607300	2484000	ALEEELAGLK;DQEALEAVKR
P51991	P51991	11	11	11	Heterogeneous nuclear ribonucleoprotein A3	HNRNPA3	sp|P51991|ROA3_HUMAN Heterogeneous nuclear ribonucleoprotein A3 OS=Homo sapiens OX=9606 GN=HNRNPA3 PE=1 SV=2	1	11	11	11	36	39.594	0	39.891	1.1062	104100000	51110000	52986000	EDSVKPGAHLTVK;EDTEEYNLR;GFAFVTFDDHDTVDK;IETIEVMEDR;IFVGGIKEDTEEYNLR;KIFVGGIKEDTEEYNLR;MEVKPPPGRPQPDSGR;RGEEGHDPKEPEQLR;SSGSPYGGGYGSGGGSGGYGSR;WGTLTDCVVMRDPQTK;YHTINGHNCEVK
Q9NRN7	Q9NRN7	6	6	6	L-aminoadipate-semialdehyde dehydrogenase-phosphopantetheinyl transferase	AASDHPPT	sp|Q9NRN7|ADPPT_HUMAN L-aminoadipate-semialdehyde dehydrogenase-phosphopantetheinyl transferase OS=Homo sapiens OX=9606 GN=AASDHPPT PE=1 SV=2	1	6	6	6	20.1	35.776	0	15.576	1.1057	35245000	17948000	17297000	AEWLLAVR;FTNKEWETIR;HQDVPSQDDSKPTQR;IDEHHFVAVALR;IGQFVFAR;LNIPWNHIR
P37108	P37108	4	4	4	Signal recognition particle 14 kDa protein	SRP14	sp|P37108|SRP14_HUMAN Signal recognition particle 14 kDa protein OS=Homo sapiens OX=9606 GN=SRP14 PE=1 SV=2	1	4	4	4	34.6	14.57	0	20.739	1.1013	17366000	8041800	9323700	FQMAYSNLLR;KGTVEGFEPADNK;TSGSVYITLK;VLLESEQFLTELTR
P59998	P59998	2	2	2	Actin-related protein 2/3 complex subunit 4	ARPC4	sp|P59998|ARPC4_HUMAN Actin-related protein 2/3 complex subunit 4 OS=Homo sapiens OX=9606 GN=ARPC4 PE=1 SV=3	1	2	2	2	11.3	19.667	0	3.374	1.1012	928610	392400	536210	AENFFILR;ELLLQPVTISR
Q9H2U1	Q9H2U1	4	4	4	ATP-dependent RNA helicase DHX36	DHX36	sp|Q9H2U1|DHX36_HUMAN ATP-dependent DNA/RNA helicase DHX36 OS=Homo sapiens OX=9606 GN=DHX36 PE=1 SV=2	1	4	4	4	5.2	114.76	0	9.4635	1.1	22224000	9668300	12555000	ASLLDDYQLPEILR;DCAVLSAIIDLIK;TDGLVAVHPK;TTQVTQFILDNYIER
P62701;P22090;Q8TD47	P62701	17;8;7	17;8;7	17;8;7	40S ribosomal protein S4, X isoform	RPS4X	sp|P62701|RS4X_HUMAN 40S ribosomal protein S4, X isoform OS=Homo sapiens OX=9606 GN=RPS4X PE=1 SV=2	3	17	17	17	54	29.597	0	54.72	1.094	566050000	264670000	301380000	DANGNSFATR;ECLPLIIFLR;ERHPGSFDVVHVK;FDTGNLCMVTGGANLGR;GNKPWISLPR;HPGSFDVVHVK;IGVITNR;LKYALTGDEVKK;LRECLPLIIFLR;LSNIFVIGK;LTGVFAPR;LTGVFAPRPSTGPHK;TDITYPAGFMDVISIDK;VNDTIQIDLETGK;YALTGDEVK;YALTGDEVKK;YPDPLIK
P61964	P61964	4	4	4	WD repeat-containing protein 5	WDR5	sp|P61964|WDR5_HUMAN WD repeat-containing protein 5 OS=Homo sapiens OX=9606 GN=WDR5 PE=1 SV=1	1	4	4	4	13.2	36.588	0	9.0043	1.0936	16040000	8324000	7716000	ATEEKKPETEAAR;FTLAGHTK;IWDTASGQCLK;YILAATLDNTLK
Q9UNM6	Q9UNM6	8	8	8	26S proteasome non-ATPase regulatory subunit 13	PSMD13	sp|Q9UNM6|PSD13_HUMAN 26S proteasome non-ATPase regulatory subunit 13 OS=Homo sapiens OX=9606 GN=PSMD13 PE=1 SV=2	1	8	8	8	23.9	42.945	0	20.719	1.093	24148000	11060000	13088000	ALSVGLVK;DLPVSEQQER;LNIGDLQVTK;LYENFISEFEHR;QMTDPNVALTFLEK;VLDLQQIK;VNPLSLVEIILHVVR;YYQTIGNHASYYK
P84103	P84103	2	2	2	Serine/arginine-rich splicing factor 3	SRSF3	sp|P84103|SRSF3_HUMAN Serine/arginine-rich splicing factor 3 OS=Homo sapiens OX=9606 GN=SRSF3 PE=1 SV=1	1	2	2	2	10.4	19.329	0	2.5985	1.0918	1257900	652380	605520	AFGYYGPLR;DSCPLDCK
Q5U5X0	Q5U5X0	2	2	2	Complex III assembly factor LYRM7	LYRM7	sp|Q5U5X0|LYRM7_HUMAN Complex III assembly factor LYRM7 OS=Homo sapiens OX=9606 GN=LYRM7 PE=1 SV=1	1	2	2	2	24	11.955	0	4.771	1.0903	11513000	5029200	6484000	IGSDVELLLR;TSVIQGIHTDHNTLK
Q15046	Q15046	3	3	3	Lysine--tRNA ligase	KARS	sp|Q15046|SYK_HUMAN Lysine--tRNA ligase OS=Homo sapiens OX=9606 GN=KARS1 PE=1 SV=3	1	3	3	3	6.9	68.047	0	5.9987	1.09	10159000	4807600	5351100	NYKSEEEFIHINNK;YLDLILNDFVR;YSHLQPGDHLTDITLK
P63261	P63261	21	21	1	Actin, cytoplasmic 2;Actin, cytoplasmic 2, N-terminally processed	ACTG1	sp|P63261|ACTG_HUMAN Actin, cytoplasmic 2 OS=Homo sapiens OX=9606 GN=ACTG1 PE=1 SV=1	1	21	21	1	72	41.792	0	169.18	1.0881	1.894e+09	911390000	982560000	AGFAGDDAPR;AVFPSIVGRPR;CDVDIRK;CPEALFQPSFLGMESCGIHETTFNSIMK;DLTDYLMK;DLYANTVLSGGTTMYPGIADR;DSYVGDEAQSK;DSYVGDEAQSKR;EEEIAALVIDNGSGMCK;EITALAPSTMK;GYSFTTTAER;HQGVMVGMGQK;IIAPPER;IWHHTFYNELR;KDLYANTVLSGGTTMYPGIADR;LCYVALDFEQEMATAASSSSLEK;QEYDESGPSIVHR;RGILTLK;SYELPDGQVITIGNER;TTGIVMDSGDGVTHTVPIYEGYALPHAILR;VAPEEHPVLLTEAPLNPK
P43243	P43243	13	13	13	Matrin-3	MATR3	sp|P43243|MATR3_HUMAN Matrin-3 OS=Homo sapiens OX=9606 GN=MATR3 PE=1 SV=2	1	13	13	13	23	94.622	0	59.683	1.0874	161580000	73407000	88174000	DLDELSRYPEDK;DLSAAGIGLLAAATQSLSMPASLGR;GDADQASNILASFGLSAR;GNLGAGNGNLQGPR;GYPHLCSICDLPVHSNK;IGPYQPNVPVGIDYVIPK;ITPENLPQILLQLK;MDYEDDRLR;SFQQSSLSR;SQAFIEMETR;VIHLSNLPHSGYSDSAVLK;VVHIMDFQR;YQLLQLVEPFGVISNHLILNK
Q15436	Q15436	3	3	2	Protein transport protein Sec23A	SEC23A	sp|Q15436|SC23A_HUMAN Protein transport protein Sec23A OS=Homo sapiens OX=9606 GN=SEC23A PE=1 SV=2	1	3	3	2	5.6	86.16	0	8.2093	1.0866	5035700	2186600	2849100	GPQVQQPPPSNR;IDMNLTDLLGELQR;TTYLEFIQQNEERDGVR
O14980	O14980	27	27	27	Exportin-1	XPO1	sp|O14980|XPO1_HUMAN Exportin-1 OS=Homo sapiens OX=9606 GN=XPO1 PE=1 SV=1	1	27	27	27	31.9	123.38	0	134.36	1.0855	445700000	208870000	236830000	AIIASNIMYIVGQYPR;AVGHPFVIQLGR;DFEEYPEHR;DFLVQIK;DTDSINLYK;EFAGEDTSDLFLEER;ETLVYLTHLDYVDTER;FLVTVIK;FLVTVIKDLLGLCEQK;HWPTFISDIVGASR;ISTSLNPGNPVNNQIFLQEYVANLLK;IYLDMLNVYK;LDINLLDNVVNCLYHGEGAQQR;LFVTGLFSLNQDIPAFK;LISGWVSR;LISTLIYK;LLSEEVFDFSSGQITQVK;LNMILVQILK;LVLDSIIWAFK;MAQEVLTHLK;NVDILKDPETVK;SAFPHLQDAQVK;TSESLCQNNMVILK;TSSDPTCVEKEK;YMLLPNQVWDSIIQQATK;YVVGLIIK;YYGLQILENVIK
Q10567	Q10567	9	9	2	AP-1 complex subunit beta-1	AP1B1	sp|Q10567|AP1B1_HUMAN AP-1 complex subunit beta-1 OS=Homo sapiens OX=9606 GN=AP1B1 PE=1 SV=3	1	9	9	2	12.6	104.61	0	35.049	1.0834	88313000	40497000	47816000	CVSTLLDLIQTK;DCPLNAEAASSK;DDREAQSICER;LAPPLVTLLSAEPELQYVALR;LASQANIAQVLAELK;LSHANSAVVLSAVK;NVEGQDMLYQSLK;VDKITEYLCEPLRK;YNDPIYVK
P39748	P39748	3	3	3	Flap endonuclease 1	FEN1	sp|P39748|FEN1_HUMAN Flap endonuclease 1 OS=Homo sapiens OX=9606 GN=FEN1 PE=1 SV=1	1	3	3	3	10	42.592	0	7.2979	1.0807	7932000	3381500	4550400	KLPIQEFHLSR;LIADVAPSAIR;QLQQAQAAGAEQEVEK
P22314	P22314	6	6	6	Ubiquitin-like modifier-activating enzyme 1	UBA1	sp|P22314|UBA1_HUMAN Ubiquitin-like modifier-activating enzyme 1 OS=Homo sapiens OX=9606 GN=UBA1 PE=1 SV=3	1	6	6	6	7.8	117.85	0	15.507	1.0759	50015000	23180000	26835000	ALPAVQQNNLDEDLIR;KPLLESGTLGTK;LDQPMTEIVSR;LKSDTAAAAVR;NEEDAAELVALAQAVNAR;YFLVGAGAIGCELLK
Q14103	Q14103	11	11	10	Heterogeneous nuclear ribonucleoprotein D0	HNRNPD	sp|Q14103|HNRPD_HUMAN Heterogeneous nuclear ribonucleoprotein D0 OS=Homo sapiens OX=9606 GN=HNRNPD PE=1 SV=1	1	11	11	10	33.5	38.434	0	38.891	1.075	128130000	62342000	65789000	DLKDYFSK;ESESVDKVMDQK;FGEVVDCTLK;GFCFITFKEEEPVKK;GFGFVLFK;HSEAATAQREEWK;IDASKNEEDEGHSNSSPR;IFVGGLSPDTPEEK;MFIGGLSWDTTK;MFIGGLSWDTTKK;YHNVGLSK
Q12905	Q12905	3	3	3	Interleukin enhancer-binding factor 2	ILF2	sp|Q12905|ILF2_HUMAN Interleukin enhancer-binding factor 2 OS=Homo sapiens OX=9606 GN=ILF2 PE=1 SV=2	1	3	3	3	11.3	43.062	0	8.3623	1.0724	8127800	3695000	4432800	ILPTLEAVAALGNK;NQDLAPNSAEQASILSLVTK;VLQSALAAIR
P23368	P23368	2	2	2	NAD-dependent malic enzyme, mitochondrial	ME2	sp|P23368|MAOM_HUMAN NAD-dependent malic enzyme, mitochondrial OS=Homo sapiens OX=9606 GN=ME2 PE=1 SV=1	1	2	2	2	4.6	65.443	0	2.1916	1.0712	24618000	12294000	12324000	ALTSQLTDEELAQGR;HISDSVFLEAAK
Q9NTJ3	Q9NTJ3	4	4	4	Structural maintenance of chromosomes protein 4	SMC4	sp|Q9NTJ3|SMC4_HUMAN Structural maintenance of chromosomes protein 4 OS=Homo sapiens OX=9606 GN=SMC4 PE=1 SV=2	1	4	4	4	3	147.18	0	6.4644	1.0656	10049000	4139100	5909400	DNTSVYHISGK;NLLQELK;RVEILNEHR;VIQENEHALQK
P61160	P61160	2	2	2	Actin-related protein 2	ACTR2	sp|P61160|ARP2_HUMAN Actin-related protein 2 OS=Homo sapiens OX=9606 GN=ACTR2 PE=1 SV=1	1	2	2	2	7.9	44.76	0	3.7299	1.0632	11241000	5305100	5936100	GYAFNHSADFETVR;HIVLSGGSTMYPGLPSR
P24941;Q00526	P24941	7;3	5;1	5;1	Cyclin-dependent kinase 2	CDK2	sp|P24941|CDK2_HUMAN Cyclin-dependent kinase 2 OS=Homo sapiens OX=9606 GN=CDK2 PE=1 SV=2	2	7	5	5	27.9	33.929	0	9.2896	1.0628	15755000	7959700	7795100	ALFPGDSEIDQLFR;APEILLGCK;DLKPQNLLINTEGAIK;ELNHPNIVK;FMDASALTGIPLPLIK;IGEGTYGVVYK;LADFGLAR
Q96MX6	Q96MX6	4	4	4	WD repeat-containing protein 92	WDR92	sp|Q96MX6|DAA10_HUMAN Dynein axonemal assembly factor 10 OS=Homo sapiens OX=9606 GN=DNAAF10 PE=1 SV=1	1	4	4	4	14.6	39.74	0	8.6208	1.0595	9571200	4839900	4731300	GFNYTVFDCK;GTGVIQLYEIQHGDLK;SAFEKPQIIAHIQK;VVCAGYDNGDIK
O75116	O75116	7	5	5	Rho-associated protein kinase 2	ROCK2	sp|O75116|ROCK2_HUMAN Rho-associated protein kinase 2 OS=Homo sapiens OX=9606 GN=ROCK2 PE=1 SV=4	1	7	5	5	5.4	160.9	0	5.2521	1.0591	10659000	5344600	5313900	CSLLDCDLK;GAFGEVQLVR;LKDEEISAAAIK;LKDVQEQLSR;NLICAFLTDR;SQGGDGFYGR;VIQQSLEQEEAEHK
Q9UQE7	Q9UQE7	10	10	10	Structural maintenance of chromosomes protein 3	SMC3	sp|Q9UQE7|SMC3_HUMAN Structural maintenance of chromosomes protein 3 OS=Homo sapiens OX=9606 GN=SMC3 PE=1 SV=2	1	10	10	10	11.1	141.54	0	20.312	1.0574	27028000	11999000	15028000	AKDLQDELAGNSEQR;EENAEQQALAAK;IKLEGIITR;ILMEFNK;INQMATAPDSQR;KGDVEGSQSQDEGEGSGESER;KLEQCNTELKK;LHTLEEEKEELAQYQK;NLEQYNKLDQDLNEVK;SEDLDNSIDKTEAGIK
Q99729	Q99729	3	3	3	Heterogeneous nuclear ribonucleoprotein A/B	HNRNPAB	sp|Q99729|ROAA_HUMAN Heterogeneous nuclear ribonucleoprotein A/B OS=Homo sapiens OX=9606 GN=HNRNPAB PE=1 SV=2	1	3	3	3	10.8	36.224	0	14.383	1.0568	18505000	10100000	8405200	EVYQQQQYGSGGR;GFGFILFK;GFVFITFKEEEPVKK
P15531	P15531	9	9	6	Nucleoside diphosphate kinase A	NME1	sp|P15531|NDKA_HUMAN Nucleoside diphosphate kinase A OS=Homo sapiens OX=9606 GN=NME1 PE=1 SV=1	1	9	9	6	64.5	17.149	0	61.425	1.0563	360690000	184920000	175780000	DRPFFAGLVK;EHYVDLK;FMQASEDLLK;FMQASEDLLKEHYVDLK;GDFCIQVGR;NIIHGSDSVESAEK;TFIAIKPDGVQR;VMLGETNPADSKPGTIR;YMHSGPVVAMVWEGLNVVK
P62805	P62805	9	9	9	Histone H4	HIST1H4A	sp|P62805|H4_HUMAN Histone H4 OS=Homo sapiens OX=9606 GN=H4-16 PE=1 SV=2	1	9	9	9	45.6	11.367	0	34.899	1.0543	1358900000	683300000	675630000	DAVTYTEHAK;DNIQGITK;DNIQGITKPAIR;ISGLIYEETR;KTVTAMDVVYALK;KTVTAMDVVYALKR;RISGLIYEETR;TVTAMDVVYALK;TVTAMDVVYALKR
Q9H9Y6	Q9H9Y6	2	2	2	DNA-directed RNA polymerase I subunit RPA2	POLR1B	sp|Q9H9Y6|RPA2_HUMAN DNA-directed RNA polymerase I subunit RPA2 OS=Homo sapiens OX=9606 GN=POLR1B PE=1 SV=2	1	2	2	2	1.9	128.23	0	3.7133	1.0539	5260000	2843400	2416600	ELFFLPLGFALK;GFAHGSVYK
P08559;P29803	P08559;P29803	2;1	2;1	2;1	Pyruvate dehydrogenase E1 component subunit alpha, somatic form, mitochondrial;Pyruvate dehydrogenase E1 component subunit alpha, testis-specific form, mitochondrial	PDHA1;PDHA2	sp|P08559|ODPA_HUMAN Pyruvate dehydrogenase E1 component subunit alpha, somatic form, mitochondrial OS=Homo sapiens OX=9606 GN=PDHA1 PE=1 SV=3;sp|P29803|ODPAT_HUMAN Pyruvate dehydrogenase E1 component subunit alpha, testis-specific form, mitochondrial OS=H	2	2	2	2	4.6	43.295	0	4.0252	1.0538	4615400	2036400	2579000	FAAAYCR;GPILMELQTYR
P53621	P53621	32	32	32	Coatomer subunit alpha;Xenin;Proxenin	COPA	sp|P53621|COPA_HUMAN Coatomer subunit alpha OS=Homo sapiens OX=9606 GN=COPA PE=1 SV=2	1	32	32	32	29.5	138.34	0	60.955	1.0477	189220000	88939000	100280000	ALDDKNCWEK;ASNLENSTYDLYTIPK;AWEVDTCR;CLFTLLGHLDYIR;CPLSGACYSPEFK;DADSQNPDAPEGK;DADSQNPDAPEGKR;DVAVMQLR;GFFEGTIASK;GHYNNVSCAVFHPR;HAIVICNR;KYDEVLHMVR;LLELGPKPEVAQQTR;LLHDQVGVIQFGPYK;LNDLIQR;LSFLYLITGNLEK;LVGQSIIAYLQK;MCTLIDKFDEHDGPVR;MHSLLIK;NLSPGAVESDVR;QELILSNSEDK;QLDFNSSK;QLFLQTYAR;RLLELGPKPEVAQQTR;SLAYLTAATHGLDEEAESLKETFDPEKETIPDIDPNAK;SSGLTAVWVAR;TALNLFFK;TGVQTFR;TLDLPIYVTR;VLTIDPTEFK;VTTVTEI…
P54577	P54577	14	14	14	Tyrosine--tRNA ligase, cytoplasmic;Tyrosine--tRNA ligase, cytoplasmic, N-terminally processed	YARS	sp|P54577|SYYC_HUMAN Tyrosine--tRNA ligase, cytoplasmic OS=Homo sapiens OX=9606 GN=YARS1 PE=1 SV=4	1	14	14	14	39.2	59.143	0	67.461	1.0463	163600000	80301000	83299000	APWELLELR;GDAPSPEEK;GVESQGMLLCASIEGINR;IDVGEAEPR;IITVEKHPDADSLYVEK;LASAAYPDPSK;LSSVVTQHDSK;LVVVLCNLKPQK;MSSSEEESKIDLLDRK;QVEHPLLSGLLYPGLQALDEEYLK;QVEPLDPPAGSAPGEHVFVK;SEFVILRDEK;TVVSGLVQFVPKEELQDR;TYTAYVDLEKDFAAEVVHPGDLK
P49674;P48730	P49674;P48730	6;4	6;4	6;4	Casein kinase I isoform epsilon;Casein kinase I isoform delta	CSNK1E;CSNK1D	sp|P49674|KC1E_HUMAN Casein kinase I isoform epsilon OS=Homo sapiens OX=9606 GN=CSNK1E PE=1 SV=1;sp|P48730|KC1D_HUMAN Casein kinase I isoform delta OS=Homo sapiens OX=9606 GN=CSNK1D PE=1 SV=2	2	6	6	6	15.1	47.315	0	9.8592	1.0452	16492000	7775000	8717200	FDDKPDYSYLR;IEYIHSK;NPEDVDRER;SAAEPVASTPASR;TKHPQLHIESK;TVLLLADQMISR
O43837	O43837	4	4	4	Isocitrate dehydrogenase [NAD] subunit beta, mitochondrial	IDH3B	sp|O43837|IDH3B_HUMAN Isocitrate dehydrogenase [NAD] subunit beta, mitochondrial OS=Homo sapiens OX=9606 GN=IDH3B PE=1 SV=2	1	4	4	4	12.2	42.183	0	14.66	1.044	11736000	5965800	5770500	EQTEGEYSSLEHESAR;GELASYDMR;HNNLDLVIIR;KLDLFANVVHVK
Q15005	Q15005	5	5	5	Signal peptidase complex subunit 2	SPCS2	sp|Q15005|SPCS2_HUMAN Signal peptidase complex subunit 2 OS=Homo sapiens OX=9606 GN=SPCS2 PE=1 SV=3	1	5	5	5	25.7	25.003	0	7.7075	1.0438	6046700	2870500	3176100	FDDKYTLK;LHDSLAIER;SGGSGGCSGAGGASNCGTGSGR;SIFLVAHR;YVENFGLIDGR
P18621	P18621	4	4	4	60S ribosomal protein L17	RPL17	sp|P18621|RL17_HUMAN 60S ribosomal protein L17 OS=Homo sapiens OX=9606 GN=RPL17 PE=1 SV=3	1	4	4	4	19.6	21.397	0	4.7318	1.0428	11210000	5318600	5891500	EQIVPKPEEEVAQK;EQIVPKPEEEVAQKK;KSAEFLLHMLK;YSLDPENPTK
P98170	P98170	6	6	6	E3 ubiquitin-protein ligase XIAP	XIAP	sp|P98170|XIAP_HUMAN E3 ubiquitin-protein ligase XIAP OS=Homo sapiens OX=9606 GN=XIAP PE=1 SV=2	1	6	6	6	14.9	56.684	0	26.983	1.0421	34992000	17616000	17377000	CFSCHAAVDR;DHFALDRPSETHADYLLR;DSMQDESSQTSLQK;NPSMADYEAR;SLEVLVADLVNAQK;VENYLGSR
Q9Y2Z4	Q9Y2Z4	2	2	2	Tyrosine--tRNA ligase, mitochondrial	YARS2	sp|Q9Y2Z4|SYYM_HUMAN Tyrosine--tRNA ligase, mitochondrial OS=Homo sapiens OX=9606 GN=YARS2 PE=1 SV=2	1	2	2	2	5.9	53.198	0	2.3961	1.0351	3381700	1526300	1855300	AHSGAQGLLAAQK;QHLVDFLAAVGGHFR
Q6UXN9	Q6UXN9	2	2	2	WD repeat-containing protein 82	WDR82	sp|Q6UXN9|WDR82_HUMAN WD repeat-containing protein 82 OS=Homo sapiens OX=9606 GN=WDR82 PE=1 SV=1	1	2	2	2	7	35.079	0	6.4627	1.0348	16007000	8002800	8004300	YLSLHDNK;YTHAANTVVYSSNK
P61163;P42025	P61163	4;1	4;1	4;1	Alpha-centractin	ACTR1A	sp|P61163|ACTZ_HUMAN Alpha-centractin OS=Homo sapiens OX=9606 GN=ACTR1A PE=1 SV=1	2	4	4	4	16.8	42.613	0	16.177	1.0342	10221000	5096300	5124700	AQYYLPDGSTIEIGPSR;DQLQTFSEEHPVLLTEAPLNPR;IWQYVYSK;TLFSNIVLSGGSTLFK
Q9BWF3;Q9BQ04	Q9BWF3;Q9BQ04	7;5	7;5	7;5	RNA-binding protein 4;RNA-binding protein 4B	RBM4;RBM4B	sp|Q9BWF3|RBM4_HUMAN RNA-binding protein 4 OS=Homo sapiens OX=9606 GN=RBM4 PE=1 SV=1;sp|Q9BQ04|RBM4B_HUMAN RNA-binding protein 4B OS=Homo sapiens OX=9606 GN=RBM4B PE=1 SV=1	2	7	7	7	19	40.313	0	7.8181	1.0325	19480000	8954100	10525000	AEDAVEAIR;GLDNTEFQGK;LFIGNLPR;MHVQLSTSR;VADLTEQYNEQYGAVR;VLECDIIK;YEREQYADR
P04843	P04843	8	8	8	Dolichyl-diphosphooligosaccharide--protein glycosyltransferase subunit 1	RPN1	sp|P04843|RPN1_HUMAN Dolichyl-diphosphooligosaccharide--protein glycosyltransferase subunit 1 OS=Homo sapiens OX=9606 GN=RPN1 PE=1 SV=1	1	8	8	8	16.5	68.569	0	24.613	1.0303	94719000	43420000	51298000	ALTSEIALLQSR;FPLFGGWK;HFDETVNR;IDHILDAL;LKTEGSDLCDR;NLVEQHIQDIVVHYTFNK;THYIVGYNLPSYEYLYNLGDQYALK;TVDLSSHLAK
P23528	P23528	9	9	8	Cofilin-1	CFL1	sp|P23528|COF1_HUMAN Cofilin-1 OS=Homo sapiens OX=9606 GN=CFL1 PE=1 SV=3	1	9	9	8	54.8	18.502	0	22.974	1.0298	73934000	35337000	38597000	ASGVAVSDGVIK;AVLFCLSEDKK;EILVGDVGQTVDDPYATFVK;HELQANCYEEVK;HELQANCYEEVKDR;KAVLFCLSEDKK;LGGSAVISLEGKPL;NIILEEGKEILVGDVGQTVDDPYATFVK;YALYDATYETK
Q96QK1	Q96QK1	7	7	7	Vacuolar protein sorting-associated protein 35	VPS35	sp|Q96QK1|VPS35_HUMAN Vacuolar protein sorting-associated protein 35 OS=Homo sapiens OX=9606 GN=VPS35 PE=1 SV=2	1	7	7	7	11.3	91.706	0	36.627	1.028	23018000	11625000	11393000	HASNMLGELR;ILVGTNLVR;LFDIFSQQVATVIQSR;LNLEHIATSSAVSK;LSQLEGVNVER;QIVLTGILEQVVNCR;SEDPDQQYLILNTAR
Q9BQA1	Q9BQA1	5	5	5	Methylosome protein 50	WDR77	sp|Q9BQA1|MEP50_HUMAN Methylosome protein 50 OS=Homo sapiens OX=9606 GN=WDR77 PE=1 SV=1	1	5	5	5	21.9	36.724	0	24.695	1.0261	35329000	17265000	18064000	AHAAQVTCVAASPHK;ILLWDTR;SDGALLLGASSLSGR;VWDLAQQVVLSSYR;YEHDDIVSTVSVLSSGTQAVSGSK
P11586	P11586	17	17	17	C-1-tetrahydrofolate synthase, cytoplasmic;Methylenetetrahydrofolate dehydrogenase;Methenyltetrahydrofolate cyclohydrolase;Formyltetrahydrofolate synthetase;C-1-tetrahydrofolate synthase, cytoplasmic, N-terminally processed	MTHFD1	sp|P11586|C1TC_HUMAN C-1-tetrahydrofolate synthase, cytoplasmic OS=Homo sapiens OX=9606 GN=MTHFD1 PE=1 SV=4	1	17	17	17	20.6	101.53	0	59.477	1.0253	342600000	163350000	179250000	AAEEIGIK;AAQAPSSFQLLYDLK;EIGLLSEEVELYGETK;FSDIQIR;IYGADDIELLPEAQHK;KITIGQAPTEK;KVVGDVAYDEAKER;LVPSVNGVR;RFSDIQIR;STTTIGLVQALGAHLYQNVFACVR;TDPTTLTDEEINR;TDTESELDLISR;THLSLSHNPEQK;TPVPSDIDISR;VLLSALER;VVGDVAYDEAKER;YSGLCPHVVVLVATVR
P50991	P50991	15	15	15	T-complex protein 1 subunit delta	CCT4	sp|P50991|TCPD_HUMAN T-complex protein 1 subunit delta OS=Homo sapiens OX=9606 GN=CCT4 PE=1 SV=4	1	15	15	15	40.1	57.924	0	106.45	1.0234	457330000	222440000	234890000	AFADAMEVIPSTLAENAGLNPISTVTELR;ALIAGGGAPEIELALR;AQDIEAGDGTTSVVIIAGSLLDSCTK;AYILNLVK;DALSDLALHFLNK;FSNISAAK;GAYQDRDKPAQIR;GIHPTIISESFQK;IDDVVNTR;IGLIQFCLSAPK;QMQVLHPAAR;TDMDNQIVVSDYAQMDR;TLSGMESYCVR;VIDPATATSVDLR;VVSQYSSLLSPMSVNAVMK
Q08209	Q08209	1	1	1	Serine/threonine-protein phosphatase 2B catalytic subunit alpha isoform	PPP3CA	sp|Q08209|PP2BA_HUMAN Protein phosphatase 3 catalytic subunit alpha OS=Homo sapiens OX=9606 GN=PPP3CA PE=1 SV=1	1	1	1	1	2.1	58.687	0.0035874	1.6814	1.0207	7916500	3724300	4192300	TQEHFTHNTVR
P06733;P13929;P09104	P06733	29;3;3	29;3;3	29;3;3	Alpha-enolase	ENO1	sp|P06733|ENOA_HUMAN Alpha-enolase OS=Homo sapiens OX=9606 GN=ENO1 PE=1 SV=2	3	29	29	29	71	47.168	0	228.94	1.0205	745720000	367770000	377940000	AAVPSGASTGIYEALELR;DATNVGDEGGFAPNILENK;DATNVGDEGGFAPNILENKEGLELLK;DYPVVSIEDPFDQDDWGAWQK;EGLELLK;FGANAILGVSLAVCK;FTASAGIQVVGDDLTVTNPK;GNPTVEVDLFTSK;HIADLAGNSEVILPVPAFNVINGGSHAGNK;IDKLMIEMDGTENK;IEEELGSK;IGAEVYHNLK;KLNVTEQEK;KLNVTEQEKIDK;LAMQEFMILPVGAANFR;LAQANGWGVMVSHR;LMIEMDGTENK;LNVTEQEK;LNVTEQEKIDK;NFRNPLAK;SCNCLLLK;SFIKDYPVVSIEDPFDQDDWGAWQK;SGETEDTFIADLVVGLCTGQIK;SGKYDLDFK;SGKYDLDFKSPDDPSR;TIA…
O94973;O95782	O94973	9;4	9;4	9;4	AP-2 complex subunit alpha-2	AP2A2	sp|O94973|AP2A2_HUMAN AP-2 complex subunit alpha-2 OS=Homo sapiens OX=9606 GN=AP2A2 PE=1 SV=2	2	9	9	9	15.3	103.96	0	33.289	1.0202	68991000	36959000	32032000	ACNQLGQFLQHR;FVNLFPEVKPTIQDVLR;IIGFGSALLEEVDPNPANFVGAGIIHTK;NADVELQQR;NAVLFEAISLIIHHDSEPNLLVR;VAILAEK;VGGYILGEFGNLIAGDPR;VLVAGDTMDSVK;YGGTFQNVSVQLPITLNK
P55769	P55769	3	3	3	NHP2-like protein 1;NHP2-like protein 1, N-terminally processed	NHP2L1	sp|P55769|NH2L1_HUMAN NHP2-like protein 1 OS=Homo sapiens OX=9606 GN=SNU13 PE=1 SV=3	1	3	3	3	25	14.173	0	9.1865	1.0189	16401000	7343200	9058100	LLDLVQQSCNYK;QQIQSIQQSIER;TEADVNPK
P55060	P55060	22	22	22	Exportin-2	CSE1L	sp|P55060|XPO2_HUMAN Exportin-2 OS=Homo sapiens OX=9606 GN=CSE1L PE=1 SV=3	1	22	22	22	34.7	110.42	0	112.68	1.0184	263230000	115650000	147580000	AADEEAFEDNSEEYIRR;ALTLPGSSENEYIMK;ATIELCSTHANDASALR;EHDPVGQMVNNPK;EHLLVSIPLLINHLQAESIVVHTYAAHALER;FLESVEGNQNYPLLLLTLLEK;GSNTIASAAADKIPGLLGVFQK;HGITQANELVNLTEFFVNHILPDLK;IHLAQSLHK;ILFSSLILISK;IPGLLGVFQK;IVEDEPNKICEADR;LLQTDDEEEAGLLELLK;LLTECPPMMDTEYTK;LVLDAFALPLTNLFK;MELSDANLQTLTEYLKK;NLFEDQNTLTSICEK;QIFILLFQR;TGNIPALVR;YDEEFQR;YDLLVSNAIQFLASVCERPHYK;YGALALQEIFDGIQPK
Q9NSE4	Q9NSE4	4	4	4	Isoleucine--tRNA ligase, mitochondrial	IARS2	sp|Q9NSE4|SYIM_HUMAN Isoleucine--tRNA ligase, mitochondrial OS=Homo sapiens OX=9606 GN=IARS2 PE=1 SV=2	1	4	4	4	6	113.79	0	20.533	1.0181	36932000	16919000	20013000	SCQTALVEILDVIVR;TALAEAELEYNPEHVSR;TKDEYLINSQTTEHIVK;VWGVPIPVFHHK
O94905	O94905	6	6	4	Erlin-2	ERLIN2	sp|O94905|ERLN2_HUMAN Erlin-2 OS=Homo sapiens OX=9606 GN=ERLIN2 PE=1 SV=1	1	6	6	4	21.8	37.839	0	33.539	1.018	25209000	12598000	12611000	ADAECYTAMK;IEEGHIGVYYR;IEVVNFLVPNAVYDIVK;ISEIEDAAFLAR;SVQTTLQTDEVK;VTKPNIPEAIRR
P60660;P14649	P60660	5;2	5;2	5;2	Myosin light polypeptide 6	MYL6	sp|P60660|MYL6_HUMAN Myosin light polypeptide 6 OS=Homo sapiens OX=9606 GN=MYL6 PE=1 SV=2	2	5	5	5	42.4	16.93	0	26.45	1.0167	102740000	49567000	53178000	ALGQNPTNAEVLK;HVLVTLGEK;ILYSQCGDVMR;NKDQGTYEDYVEGLR;VLDFEHFLPMLQTVAK
Q6P2Q9	Q6P2Q9	8	8	8	Pre-mRNA-processing-splicing factor 8	PRPF8	sp|Q6P2Q9|PRP8_HUMAN Pre-mRNA-processing-splicing factor 8 OS=Homo sapiens OX=9606 GN=PRPF8 PE=1 SV=2	1	8	8	8	3.2	273.6	0	27.367	1.0158	46684000	23588000	23096000	EAVVNTQELLDLLVK;EQSQLTATQTR;FGDLILK;GYLPSHYER;IDLTLLNR;ISLIQIFR;LLILALER;WLGNLLAR
P63104	P63104	12	10	9	14-3-3 protein zeta/delta	YWHAZ	sp|P63104|1433Z_HUMAN 14-3-3 protein zeta/delta OS=Homo sapiens OX=9606 GN=YWHAZ PE=1 SV=1	1	12	10	9	49.8	27.745	0	107.24	1.0152	140760000	69366000	71397000	DICNDVLSLLEK;DSTLIMQLLR;EMQPTHPIR;FLIPNASQAESK;GIVDQSQQAYQEAFEISK;GIVDQSQQAYQEAFEISKK;MDKNELVQK;NLLSVAYK;SVTEQGAELSNEER;VVSSIEQK;YDDMAACMK;YLAEVAAGDDKK
Q14690	Q14690	5	5	5	Protein RRP5 homolog	PDCD11	sp|Q14690|RRP5_HUMAN Protein RRP5 homolog OS=Homo sapiens OX=9606 GN=PDCD11 PE=1 SV=3	1	5	5	5	2.7	208.7	0	5.6916	1.011	12018000	7020200	4998100	GQEEVEMPSKEK;IPLLLTSLSFK;VLCLSQSEGR;VTNVDEEKQR;YLPISHPR
P68133;P68032;P63267;P62736	P68133;P68032;P63267;P62736	12;12;11;11	1;1;1;1	1;1;1;1	Actin, alpha skeletal muscle;Actin, alpha cardiac muscle 1;Actin, gamma-enteric smooth muscle;Actin, aortic smooth muscle	ACTA1;ACTC1;ACTG2;ACTA2	sp|P68133|ACTS_HUMAN Actin, alpha skeletal muscle OS=Homo sapiens OX=9606 GN=ACTA1 PE=1 SV=1;sp|P68032|ACTC_HUMAN Actin, alpha cardiac muscle 1 OS=Homo sapiens OX=9606 GN=ACTC1 PE=1 SV=1;sp|P63267|ACTH_HUMAN Actin, gamma-enteric smooth muscle OS=Homo sapie	4	12	1	1	31.6	42.051	0	3.11	1.0089	112540000	51916000	60623000	AGFAGDDAPR;AVFPSIVGRPR;DLTDYLMK;DSYVGDEAQSK;DSYVGDEAQSKR;EITALAPSTMK;HQGVMVGMGQK;IIAPPER;IWHHTFYNELR;RGILTLK;SYELPDGQVITIGNER;YPIEHGIITNWDDMEK
Q13616	Q13616	5	5	5	Cullin-1	CUL1	sp|Q13616|CUL1_HUMAN Cullin-1 OS=Homo sapiens OX=9606 GN=CUL1 PE=1 SV=2	1	5	5	5	8.4	89.677	0	6.6401	1.0085	18223000	8560900	9662600	AGIQQVYTR;CGEAALNDPK;HLEIFHTEFQNLLDADKNEDLGR;LLETHIHNQGLAAIEK;SPELLAR
P62269	P62269	7	7	7	40S ribosomal protein S18	RPS18	sp|P62269|RS18_HUMAN 40S ribosomal protein S18 OS=Homo sapiens OX=9606 GN=RPS18 PE=1 SV=3	1	7	7	7	31.6	17.718	0	17.608	1.0084	76997000	38058000	38939000	AGELTEDEVER;IAFAITAIK;IPDWFLNR;KIAFAITAIK;RAGELTEDEVER;VITIMQNPR;VLNTNIDGR
Q9UNE7	Q9UNE7	5	5	5	E3 ubiquitin-protein ligase CHIP	STUB1	sp|Q9UNE7|CHIP_HUMAN E3 ubiquitin-protein ligase CHIP OS=Homo sapiens OX=9606 GN=STUB1 PE=1 SV=2	1	5	5	5	19.1	34.856	0	7.3102	1.0019	18287000	8562300	9725000	DIEEHLQR;ERELEECQR;LNFGDDIPSALR;RIHQESELHSYLSR;SPLTQEQLIPNLAMK
P56192	P56192	16	16	16	Methionine--tRNA ligase, cytoplasmic	MARS	sp|P56192|SYMC_HUMAN Methionine--tRNA ligase, cytoplasmic OS=Homo sapiens OX=9606 GN=MARS1 PE=1 SV=2	1	16	16	16	23.2	101.11	0	39.14	0.99767	313060000	159400000	153660000	ADKNEVAAEVAK;ALEEGLTPQEICDKYHIIHADIYR;ALTHIDHSLSR;FFGGYVPEMVLTPDDQR;ITQDIFQQLLK;KGEDVLGSVR;LEEWLGR;LFVSDGVPGCLPVLAAAGR;LINAVELK;LLAHVTLELQHYHQLLEK;NNSELLNNLGNFINR;QLAVAEGKPPEAPK;SILTISR;TLPGSDWTPNAQFITR;VPVLQLDSGNYLFSTSAICR;YHIIHADIYR
O43143;O60231;Q14562	O43143	19;1;1	19;1;1	19;1;1	Pre-mRNA-splicing factor ATP-dependent RNA helicase DHX15	DHX15	sp|O43143|DHX15_HUMAN ATP-dependent RNA helicase DHX15 OS=Homo sapiens OX=9606 GN=DHX15 PE=1 SV=2	3	19	19	19	27.7	90.932	0	55.988	0.99573	227410000	111090000	116320000	ALVTGYFMQVAHLER;ASTNAMLISAGLPPLK;EAMNDPLLER;EVDDLGPEVGDIK;FAHIDGDHLTLLNVYHAFK;FTDILVR;HQSFVLVGETGSGK;HRLDLGEDYPSGK;IFEPPPPK;IIPLYSTLPPQQQQR;IRVESLLVTAISK;LDLGEDYPSGK;SLMSADNVR;SNLGSVVLQLK;TCTDIKPEWLVK;TLATDILMGVLK;VIVMSATLDAGK;YGVIILDEAHER;YMTDGMLLR
P48729;Q8N752	P48729	5;2	5;2	5;2	Casein kinase I isoform alpha	CSNK1A1	sp|P48729|KC1A_HUMAN Casein kinase I isoform alpha OS=Homo sapiens OX=9606 GN=CSNK1A1 PE=1 SV=2	2	5	5	5	17.5	38.914	0	23.578	0.99553	9026900	3593700	5433300	AAQQAASSSGQGQQAQTPTGK;AEFIVGGK;FEEAPDYMYLR;HPQLLYESK;LFLIDFGLAK
P12956	P12956	11	11	11	X-ray repair cross-complementing protein 6	XRCC6	sp|P12956|XRCC6_HUMAN X-ray repair cross-complementing protein 6 OS=Homo sapiens OX=9606 GN=XRCC6 PE=1 SV=2	1	11	11	11	18.6	69.842	0	17.289	0.99492	94899000	47427000	47472000	ALKPPPIK;DTGIFLDLMHLK;EVAALCR;IISSDRDLLAVVFYGTEK;IISSDRDLLAVVFYGTEKDK;ILELDQFK;IMATPEQVGK;KPGGFDISLFYR;NIYVLQELDNPGAK;QIILEKEETEELKR;SGWESYYK
Q9Y230	Q9Y230	16	16	16	RuvB-like 2	RUVBL2	sp|Q9Y230|RUVB2_HUMAN RuvB-like 2 OS=Homo sapiens OX=9606 GN=RUVBL2 PE=1 SV=3	1	16	16	16	41.9	51.156	0	89.292	0.99422	317390000	158230000	159170000	ARDYDAMGSQTK;AVLIAGQPGTGK;DKVQAGDVITIDK;EVVHTVSLHEIDVINSR;FVQCPDGELQK;GTEVQVDDIKR;GTSYQSPHGIPIDLLDR;IGLETSLR;KGTEVQVDDIKR;LLIVSTTPYSEKDTK;QASQGMVGQLAAR;RAAGVVLEMIR;TQGFLALFSGDTGEIK;TTEMETIYDLGTK;VYSLFLDESR;YAIQLITAASLVCR
P16403;P10412;P16402;P22492;Q02539	P16403;P10412;P16402;P22492;Q02539	5;5;5;3;3	5;5;5;3;3	5;5;5;3;3	Histone H1.2;Histone H1.4;Histone H1.3;Histone H1t;Histone H1.1	HIST1H1C;HIST1H1E;HIST1H1D;HIST1H1T;HIST1H1A	sp|P16403|H12_HUMAN Histone H1.2 OS=Homo sapiens OX=9606 GN=H1-2 PE=1 SV=2;sp|P10412|H14_HUMAN Histone H1.4 OS=Homo sapiens OX=9606 GN=H1-4 PE=1 SV=2;sp|P16402|H13_HUMAN Histone H1.3 OS=Homo sapiens OX=9606 GN=H1-3 PE=1 SV=2;sp|P22492|H1T_HUMAN Histone H1t	5	5	5	5	17.8	21.364	0	11.419	0.99338	45315000	23965000	21350000	ALAAAGYDVEK;ALAAAGYDVEKNNSR;KALAAAGYDVEK;KASGPPVSELITK;SGVSLAALKK
P78371	P78371	16	16	16	T-complex protein 1 subunit beta	CCT2	sp|P78371|TCPB_HUMAN T-complex protein 1 subunit beta OS=Homo sapiens OX=9606 GN=CCT2 PE=1 SV=4	1	16	16	16	41.3	57.488	0	59.978	0.98984	265950000	135850000	130100000	AAHSEGNTTAGLDMR;ASLSLAPVNIFK;DASLMVTNDGATILK;EAESLIAK;EALLSSAVDHGSDEVK;EAVAMESYAK;GATQQILDEAER;GSGNLEAIHIIK;ILIANTGMDTDKIK;KIHPQTIIAGWR;LALVTGGEIASTFDHPELVK;LAVEAVLR;LGGSLADSYLDEGFLLDKK;LTSFIGAIAIGDLVK;VAEIEHAEKEK;VQDDEVGDGTTSVTVLAAELLR
Q86SZ2	Q86SZ2	3	3	3	Trafficking protein particle complex subunit 6B	TRAPPC6B	sp|Q86SZ2|TPC6B_HUMAN Trafficking protein particle complex subunit 6B OS=Homo sapiens OX=9606 GN=TRAPPC6B PE=1 SV=1	1	3	3	3	17.1	17.983	0	3.5581	0.98843	7207500	3327200	3880300	LLTQMSAGK;VGQGLIER;YLAFTCGLIR
O43592	O43592	3	3	3	Exportin-T	XPOT	sp|O43592|XPOT_HUMAN Exportin-T OS=Homo sapiens OX=9606 GN=XPOT PE=1 SV=2	1	3	3	3	4.6	109.96	0	5.9121	0.98654	26745000	9635900	17110000	DLQEFIPLINQITAK;FFCFQVLEHQVK;QASLADCLNHAVGFASR
Q13642	Q13642	12	12	12	Four and a half LIM domains protein 1	FHL1	sp|Q13642|FHL1_HUMAN Four and a half LIM domains protein 1 OS=Homo sapiens OX=9606 GN=FHL1 PE=1 SV=4	1	12	12	12	36.8	36.263	0	71.79	0.98512	278630000	140290000	138340000	AEKFDCHYCR;AIVAGDQNVEYK;CLHPLANETFVAK;DCFTCSNCK;FCANTCVECR;FDCHYCR;FDCHYCRDPLQGK;FTAVEDQYYCVDCYK;FWHDTCFR;GEDFYCVTCHETK;QVIGTGSFFPK;YVQKDGHHCCLK
P11216	P11216	6	2	2	Glycogen phosphorylase, brain form	PYGB	sp|P11216|PYGB_HUMAN Glycogen phosphorylase, brain form OS=Homo sapiens OX=9606 GN=PYGB PE=1 SV=5	1	6	2	2	8.1	96.695	0	4.1559	0.98473	6875100	3096700	3778400	DYFFALAHTVR;GLAGLGDVAEVR;LKQEYFVVAATLQDIIR;NLAENISR;VIFLENYR;VLYPNDNFFEGK
P62750	P62750	5	5	5	60S ribosomal protein L23a	RPL23A	sp|P62750|RL23A_HUMAN 60S ribosomal protein L23a OS=Homo sapiens OX=9606 GN=RPL23A PE=1 SV=1	1	5	5	5	29.5	17.695	0	6.232	0.98407	18785000	9357200	9428000	KEAPAPPKAEAK;LAPDYDALDVANK;LDHYAIIK;NKLDHYAIIK;VNTLIRPDGEK
P14868	P14868	8	8	8	Aspartate--tRNA ligase, cytoplasmic	DARS	sp|P14868|SYDC_HUMAN Aspartate--tRNA ligase, cytoplasmic OS=Homo sapiens OX=9606 GN=DARS1 PE=1 SV=2	1	8	8	8	18.8	57.136	0	25.626	0.98364	94891000	49694000	45196000	ALHHGIDLEK;ATVNQDTRLDNR;FGAPPHAGGGIGLER;FQTEIQTVNK;GEEILSGAQR;LPLQLDDAVRPEAEGEEEGR;LQSGICHLFR;QCFLVLR
P38646	P38646	22	22	22	Stress-70 protein, mitochondrial	HSPA9	sp|P38646|GRP75_HUMAN Stress-70 protein, mitochondrial OS=Homo sapiens OX=9606 GN=HSPA9 PE=1 SV=2	1	22	22	22	45.9	73.68	0	123.75	0.98204	433030000	215340000	217690000	AMQDAEVSKSDIGEVILVGGMTR;AQFEGIVTDLIR;DAGQISGLNVLR;EQQIVIQSSGGLSKDDIENMVK;ERVEAVNMAEGIIHDTETK;ETGVDLTKDNMALQR;GAVVGIDLGTTNSCVAVMEGK;LLGQFTLIGIPPAPR;LYSPSQIGAFVLMK;MEEFKDQLPADECNK;MKETAENYLGHTAK;NAVITVPAYFNDSQR;QAASSLQQASLK;QAVTNPNNTFYATK;RYDDPEVQK;RYDDPEVQKDIK;SDIGEVILVGGMTR;SQVFSTAADGQTQVEIK;STNGDTFLGGEDFDQALLR;TTPSVVAFTADGER;VINEPTAAALAYGLDK;VQQTVQDLFGR
P22392;O60361	P22392;O60361	8;5	5;3	5;3	Nucleoside diphosphate kinase B;Putative nucleoside diphosphate kinase	NME2;NME2P1	sp|P22392|NDKB_HUMAN Nucleoside diphosphate kinase B OS=Homo sapiens OX=9606 GN=NME2 PE=1 SV=1;sp|O60361|NDK8_HUMAN Putative nucleoside diphosphate kinase OS=Homo sapiens OX=9606 GN=NME2P1 PE=5 SV=1	2	8	5	5	63.2	17.298	0	13.291	0.98084	109420000	54506000	54911000	DRPFFPGLVK;EISLWFKPEELVDYK;GDFCIQVGR;NIIHGSDSVK;SAEKEISLWFKPEELVDYK;TFIAIKPDGVQR;VMLGETNPADSKPGTIR;YMNSGPVVAMVWEGLNVVK
P48643	P48643	16	16	16	T-complex protein 1 subunit epsilon	CCT5	sp|P48643|TCPE_HUMAN T-complex protein 1 subunit epsilon OS=Homo sapiens OX=9606 GN=CCT5 PE=1 SV=1	1	16	16	16	39.4	59.67	0	52.889	0.9805	303020000	153240000	149780000	ASMGTLAFDEYGRPFLIIK;AVTIFIR;DVDFELIKVEGK;ETGANLAICQWGFDDEANHLLLQNNLPAVR;FSELTAEK;GVIVDKDFSHPQMPK;IADGYEQAAR;IAILTCPFEPPKPK;IDDIRKPGESEE;LGFAGLVQEISFGTTK;LMVELSK;MIIEEAKR;SLHDALCVIR;VAIEHLDK;VAIEHLDKISDSVLVDIKDTEPLIQTAK;WVGGPEIELIAIATGGR
P30566	P30566	2	2	2	Adenylosuccinate lyase	ADSL	sp|P30566|PUR8_HUMAN Adenylosuccinate lyase OS=Homo sapiens OX=9606 GN=ADSL PE=1 SV=2	1	2	2	2	6.6	54.889	0	15.342	0.98047	23335000	11905000	11430000	AAGGDHGSPDSYR;KVDIEVLSVLASLGASVHK
P40222;Q8N3L3	P40222	10;1	10;1	9;0	Alpha-taxilin	TXLNA	sp|P40222|TXLNA_HUMAN Alpha-taxilin OS=Homo sapiens OX=9606 GN=TXLNA PE=1 SV=3	2	10	10	9	19.8	61.89	0	49.303	0.98026	57502000	29316000	28186000	DKELEGLQVK;FEEFQNTLSK;LQQAQEMLK;LRQENMELAER;QQLALYTEKFEEFQNTLSK;RPEGPGAQAPSSPR;SKLESLCR;SSEVFTTFK;VQDLSAGGQGSLTDSGPER;YAELLEEHR
P27694	P27694	6	6	6	Replication protein A 70 kDa DNA-binding subunit;Replication protein A 70 kDa DNA-binding subunit, N-terminally processed	RPA1	sp|P27694|RFA1_HUMAN Replication protein A 70 kDa DNA-binding subunit OS=Homo sapiens OX=9606 GN=RPA1 PE=1 SV=2	1	6	6	6	12.3	68.137	0	14.894	0.98023	43020000	22208000	20812000	AAGPSLSHTSGGTQSK;ATAFNEQVDKFFPLIEVNK;FIVNTLK;SGGVGGSNTNWK;VKVETYNDESR;VVILMELEVLK
Q15185	Q15185	2	2	2	Prostaglandin E synthase 3	PTGES3	sp|Q15185|TEBP_HUMAN Prostaglandin E synthase 3 OS=Homo sapiens OX=9606 GN=PTGES3 PE=1 SV=1	1	2	2	2	18.8	18.697	0	4.2341	0.97754	10657000	5318400	5338200	HLNEIDLFHCIDPNDSK;LTFSCLGGSDNFK
Q8N1G4	Q8N1G4	3	3	3	Leucine-rich repeat-containing protein 47	LRRC47	sp|Q8N1G4|LRC47_HUMAN Leucine-rich repeat-containing protein 47 OS=Homo sapiens OX=9606 GN=LRRC47 PE=1 SV=1	1	3	3	3	6.7	63.472	0	3.1525	0.97689	18478000	9139800	9338200	LFTLPLLHYLEVSGCGSLR;LHEDLCEKR;TAATLATHELR
Q58FF8	Q58FF8	10	2	2	Putative heat shock protein HSP 90-beta 2	HSP90AB2P	sp|Q58FF8|H90B2_HUMAN Putative heat shock protein HSP 90-beta 2 OS=Homo sapiens OX=9606 GN=HSP90AB2P PE=1 SV=2	1	10	2	2	19.7	44.348	0	23.161	0.97485	37409000	17194000	20214000	ADLINNLGTIAK;AKFENLCK;EKYIDQEELNK;HSQFLGYPITLYLEK;HSQFLGYPITLYLEKER;SIYYITGESK;YESLTDPSK;YESLTDPSKLDSGK;YESLTDPSKLDSGKELK;YIDQEELNK
O75533	O75533	12	12	12	Splicing factor 3B subunit 1	SF3B1	sp|O75533|SF3B1_HUMAN Splicing factor 3B subunit 1 OS=Homo sapiens OX=9606 GN=SF3B1 PE=1 SV=3	1	12	12	12	12.3	145.83	0	19.546	0.97466	3.4167e+09	30661000	3.386e+09	AIGPHDVLATLLNNLK;AIVNVIGMHK;GDTPGHATPGHGGATSSAR;ILVVIEPLLIDEDYYAR;IVDDLKDEAEQYRK;IVQQIAILMGCAILPHLR;MLQYCLQGLFHPAR;TEILPPFFK;THEDIEAQIR;VGAAEIISR;VQENCIDLVGR;VVNGAAASQPPSK
Q9UMS4	Q9UMS4	9	9	9	Pre-mRNA-processing factor 19	PRPF19	sp|Q9UMS4|PRP19_HUMAN Pre-mRNA-processing factor 19 OS=Homo sapiens OX=9606 GN=PRPF19 PE=1 SV=1	1	9	9	9	27.2	55.18	0	27.828	0.97466	180770000	100020000	80756000	ALQDEWDAVMLHSFTLR;ATVLTTER;FIASTGMDR;IWSVPNASCVQVVR;KVTSVVFHPSQDLVFSASPDATIR;QELSHALYQHDAACR;SLICSISNEVPEHPCVSPVSNHVYER;SSEQILATLK;TVPEELVKPEELSK
Q9UJZ1	Q9UJZ1	4	4	4	Stomatin-like protein 2, mitochondrial	STOML2	sp|Q9UJZ1|STML2_HUMAN Stomatin-like protein 2, mitochondrial OS=Homo sapiens OX=9606 GN=STOML2 PE=1 SV=1	1	4	4	4	16.6	38.534	0	13.16	0.97376	15171000	7839700	7331500	APVPGTPDSLSSGSSR;DVQGTDASLDEELDRVK;ESAINVAEGKK;ILEPGLNILIPVLDR
Q96SW2	Q96SW2	2	2	2	Protein cereblon	CRBN	sp|Q96SW2|CRBN_HUMAN Protein cereblon OS=Homo sapiens OX=9606 GN=CRBN PE=1 SV=1	1	2	2	2	4.3	50.545	0	3.2233	0.9721	25917000	12602000	13314000	ICASHIGWK;QCQETEITTK
Q5T4S7	Q5T4S7	3	3	3	E3 ubiquitin-protein ligase UBR4	UBR4	sp|Q5T4S7|UBR4_HUMAN E3 ubiquitin-protein ligase UBR4 OS=Homo sapiens OX=9606 GN=UBR4 PE=1 SV=1	1	3	3	3	0.6	573.83	0	3.6857	0.97158	3042400	1527800	1514500	DLHTLDSHVR;HLILLIK;TTLEVLQLFPINIK
P32119	P32119	8	7	7	Peroxiredoxin-2	PRDX2	sp|P32119|PRDX2_HUMAN Peroxiredoxin-2 OS=Homo sapiens OX=9606 GN=PRDX2 PE=1 SV=5	1	8	7	7	33.8	21.892	0	14.33	0.97061	26391000	13462000	12929000	ATAVVDGAFK;ATAVVDGAFKEVK;EGGLGPLNIPLLADVTR;GLFIIDGK;KEGGLGPLNIPLLADVTR;LSEDYGVLK;QITVNDLPVGR;TDEGIAYR
Q9NYP9	Q9NYP9	2	2	2	Protein Mis18-alpha	MIS18A	sp|Q9NYP9|MS18A_HUMAN Protein Mis18-alpha OS=Homo sapiens OX=9606 GN=MIS18A PE=1 SV=1	1	2	2	2	9.9	25.863	0	3.1634	0.97025	6130200	3197600	2932700	CVSCNVSVDKEQK;SLTQMEDVLK
P61088;Q5JXB2	P61088;Q5JXB2	2;2	2;2	2;2	Ubiquitin-conjugating enzyme E2 N;Putative ubiquitin-conjugating enzyme E2 N-like	UBE2N;UBE2NL	sp|P61088|UBE2N_HUMAN Ubiquitin-conjugating enzyme E2 N OS=Homo sapiens OX=9606 GN=UBE2N PE=1 SV=1;sp|Q5JXB2|UE2NL_HUMAN Putative ubiquitin-conjugating enzyme E2 N-like OS=Homo sapiens OX=9606 GN=UBE2NL PE=1 SV=1	2	2	2	2	13.8	17.138	0	7.2435	0.96996	5945200	3080400	2864800	LLAEPVPGIK;TNEAQAIETAR
Q15393	Q15393	4	4	4	Splicing factor 3B subunit 3	SF3B3	sp|Q15393|SF3B3_HUMAN Splicing factor 3B subunit 3 OS=Homo sapiens OX=9606 GN=SF3B3 PE=1 SV=4	1	4	4	4	4.8	135.58	0	15.657	0.96937	40195000	20938000	19257000	FLAVGLVDNTVR;HIANYISGIQTIGHR;LGAVFNQVAFPLQYTPR;NENQLIIFADDTYPR
O14579	O14579	9	9	9	Coatomer subunit epsilon	COPE	sp|O14579|COPE_HUMAN Coatomer subunit epsilon OS=Homo sapiens OX=9606 GN=COPE PE=1 SV=3	1	9	9	9	40.9	34.482	0	78.48	0.96877	63654000	34163000	29491000	ALHQGDSLECTAMTVQILLK;APPAPGPASGGSGEVDELFDVK;DSIVAELDREMSR;FGVVLDEIKPSSAPELQAVR;KFGVVLDEIKPSSAPELQAVR;LDRLDLAR;LQDAYYIFQEMADK;MFADYLAHESR;NAFYIGSYQQCINEAQR
P30048	P30048	3	3	3	Thioredoxin-dependent peroxide reductase, mitochondrial	PRDX3	sp|P30048|PRDX3_HUMAN Thioredoxin-dependent peroxide reductase, mitochondrial OS=Homo sapiens OX=9606 GN=PRDX3 PE=1 SV=3	1	3	3	3	7.8	27.692	0	3.0301	0.968	2179600	1116100	1063600	DLSLDDFK;DLSLDDFKGK;GTAVVNGEFK
P35579	P35579	54	54	40	Myosin-9	MYH9	sp|P35579|MYH9_HUMAN Myosin-9 OS=Homo sapiens OX=9606 GN=MYH9 PE=1 SV=4	1	54	54	40	34.2	226.53	0	323.31	0.96698	1105300000	445490000	659790000	ADFCIIHYAGK;AGVLAHLEEER;AGVLAHLEEERDLK;ANLQIDQINTDLNLER;AQQAADKYLYVDK;CIIPNHEK;DFSALESQLQDTQELLQEENR;DKADFCIIHYAGK;DLEAHIDSANK;DVLLQVDDERR;ELEDATETADAMNR;EMEAELEDER;EMEAELEDERK;GALALEEKR;HEMPPHIYAITDTAYR;HSQAVEELAEQLEQTKR;IAEFTTNLTEEEEKSK;IAQLEEQLDNETKER;IIGLDQVAGMSETALPGAFK;IMGIPEEEQMGLLR;KEEELQAALAR;KFDQLLAEEK;KKVEAQLQELQVK;KLEEEQIILEDQNCK;KLVWVPSDK;KMEDSVGCLETAEEVKR;KQELEEICHDLEAR;LDPHLVLDQLR;…
P15121;C9JRZ8	P15121	3;1	3;1	3;1	Aldose reductase	AKR1B1	sp|P15121|ALDR_HUMAN Aldo-keto reductase family 1 member B1 OS=Homo sapiens OX=9606 GN=AKR1B1 PE=1 SV=3	2	3	3	3	11.1	35.853	0	3.8943	0.96662	13477000	7211000	6266100	REELFIVSK;TTAQVLIR;YKPAVNQIECHPYLTQEK
Q96J01	Q96J01	7	7	7	THO complex subunit 3	THOC3	sp|Q96J01|THOC3_HUMAN THO complex subunit 3 OS=Homo sapiens OX=9606 GN=THOC3 PE=1 SV=1	1	7	7	7	21.7	38.771	0	12.431	0.96491	37319000	18593000	18726000	CIATVNTK;EFLAHSAK;GHGDSVDQLCWHPSNPDLFVTASGDK;TASVFLLEKDR;TREFLAHSAK;VHSVAWSCDGR;YVLGMQELFR
O75643	O75643	13	13	13	U5 small nuclear ribonucleoprotein 200 kDa helicase	SNRNP200	sp|O75643|U520_HUMAN U5 small nuclear ribonucleoprotein 200 kDa helicase OS=Homo sapiens OX=9606 GN=SNRNP200 PE=1 SV=2	1	13	13	13	7.4	244.5	0	38.732	0.96441	72345000	33500000	38845000	DIDAFWLQR;DILCGAADEVLAVLK;FNDPHVK;HLSDHLSELVEQTLSDLEQSK;INVLLQAFISQLK;IVALSSSLSNAK;KADEVLEILK;LYDLNHNEIGELIR;MTQNPNYYNLQGISHR;NIEMTQEDVR;TGNFQVTELGR;WLSCETQLPVSFR;YVHLFPK
Q02790	Q02790	13	13	13	Peptidyl-prolyl cis-trans isomerase FKBP4;Peptidyl-prolyl cis-trans isomerase FKBP4, N-terminally processed	FKBP4	sp|Q02790|FKBP4_HUMAN Peptidyl-prolyl cis-trans isomerase FKBP4 OS=Homo sapiens OX=9606 GN=FKBP4 PE=1 SV=3	1	13	13	13	37.7	51.804	0	42.891	0.96365	262080000	133210000	128870000	AEASSGDHPTDTEMKEEQK;ALELDSNNEK;DKFSFDLGKGEVIK;FDSSLDR;FDSSLDRK;FEIGEGENLDLPYGLER;GEHSIVYLKPSYAFGSVGK;IVSWLEYESSFSNEEAQK;LQAFSAAIESCNK;TQLAVCQQR;VFVHYTGWLLDGTK;VGEVCHITCKPEYAYGSAGSPPK;VLQLYPNNK
Q15061	Q15061	7	7	7	WD repeat-containing protein 43	WDR43	sp|Q15061|WDR43_HUMAN WD repeat-containing protein 43 OS=Homo sapiens OX=9606 GN=WDR43 PE=1 SV=3	1	7	7	7	15.1	74.89	0	13.363	0.96328	20061000	10254000	9807000	GKEDLQTNSFPVLLTQGLESNDFEMLNK;KPLTSNCTIQIATPGK;LGAMDIDTHKK;LILLITQVTASEK;LLNVWQVR;MPLHTIIPLLQELTK;SGGNEVSIEER
Q99714	Q99714	2	2	2	3-hydroxyacyl-CoA dehydrogenase type-2	HSD17B10	sp|Q99714|HCD2_HUMAN 3-hydroxyacyl-CoA dehydrogenase type-2 OS=Homo sapiens OX=9606 GN=HSD17B10 PE=1 SV=3	1	2	2	2	14.2	26.923	0	9.5905	0.96313	1451200	695960	755200	GLVAVITGGASGLGLATAER;LVAGEMGQNEPDQGGQR
P00338;Q6ZMR3;P07864	P00338	12;1;1	12;1;1	11;0;0	L-lactate dehydrogenase A chain	LDHA	sp|P00338|LDHA_HUMAN L-lactate dehydrogenase A chain OS=Homo sapiens OX=9606 GN=LDHA PE=1 SV=2	3	12	12	11	34	36.688	0	33.519	0.9629	111710000	56856000	54853000	ATLKDQLIYNLLK;ATLKDQLIYNLLKEEQTPQNK;DLADELALVDVIEDK;DQLIYNLLK;DQLIYNLLKEEQTPQNK;DYNVTANSK;LVIITAGAR;QVVESAYEVIK;SADTLWGIQK;TLHPDLGTDKDKEQWK;VIGSGCNLDSAR;VTLTSEEEAR
Q09161	Q09161	8	8	8	Nuclear cap-binding protein subunit 1	NCBP1	sp|Q09161|NCBP1_HUMAN Nuclear cap-binding protein subunit 1 OS=Homo sapiens OX=9606 GN=NCBP1 PE=1 SV=1	1	8	8	8	13.9	91.838	0	11.688	0.96248	30670000	15217000	15454000	ATNDEIFSILK;FIMILTEHLVR;FINWFSHHLSNFQFR;FVIEENLHCIIK;ILDIVPPTFSALCPANPTCIYK;LTIYTTLVGLLNAR;SFSHSFSALAK;TLAESDEGKLHVLR
Q7KZF4	Q7KZF4	11	11	11	Staphylococcal nuclease domain-containing protein 1	SND1	sp|Q7KZF4|SND1_HUMAN Staphylococcal nuclease domain-containing protein 1 OS=Homo sapiens OX=9606 GN=SND1 PE=1 SV=1	1	11	11	11	16.8	102	0	63.607	0.96061	160420000	80283000	80136000	DYVAPTANLDQKDK;EADGSETPEPFAAEAK;ETCLITFLLAGIECPR;EVEVEVESMDK;GDVGLGLVK;HFVDSHHQKPVNAIIEHVR;IHVFYIDYGNR;NDIASHPPVEGSYAPR;NLPGLVQEGEPFSEEATLFTK;SSHYDELLAAEAR;YTIENPR
P24539	P24539	4	4	4	ATP synthase F(0) complex subunit B1, mitochondrial	ATP5F1	sp|P24539|AT5F1_HUMAN ATP synthase F(0) complex subunit B1, mitochondrial OS=Homo sapiens OX=9606 GN=ATP5PB PE=1 SV=2	1	4	4	4	15.2	28.908	0	5.6928	0.95836	4333000	1995200	2337900	HVVQSISTQQEK;HVVQSISTQQEKETIAK;HYLFDVQR;NRLDYHISVQNMMR
Q9UNX4	Q9UNX4	3	3	3	WD repeat-containing protein 3	WDR3	sp|Q9UNX4|WDR3_HUMAN WD repeat-containing protein 3 OS=Homo sapiens OX=9606 GN=WDR3 PE=1 SV=1	1	3	3	3	3.4	106.1	0	2.904	0.95664	33981000	17133000	16849000	ILILQGLK;LITGASDSELR;SFDLIHSPHGELK
Q9P2R7	Q9P2R7	5	5	5	Succinyl-CoA ligase [ADP-forming] subunit beta, mitochondrial	SUCLA2	sp|Q9P2R7|SUCB1_HUMAN Succinate--CoA ligase [ADP-forming] subunit beta, mitochondrial OS=Homo sapiens OX=9606 GN=SUCLA2 PE=1 SV=3	1	5	5	5	10.4	50.317	0	10.517	0.9562	11656000	6508800	5147400	ALIADSGLK;ICNQVLVCER;INFDSNSAYR;LSEIVTLAK;SPDEAYAIAK
Q99832	Q99832	22	22	22	T-complex protein 1 subunit eta	CCT7	sp|Q99832|TCPH_HUMAN T-complex protein 1 subunit eta OS=Homo sapiens OX=9606 GN=CCT7 PE=1 SV=2	1	22	22	22	52.1	59.366	0	115.93	0.95615	563770000	296920000	266850000	ALEIIPR;ATISNDGATILK;CAMTALSSK;CQVFEETQIGGER;GGAEQFMEETER;IALLNVELELK;INALTAASEAACLIVSVDETIKNPR;LLDVVHPAAK;LPIGDVATQYFADR;LPIGDVATQYFADRDMFCAGR;MVVDAVMMLDDLLQLK;NDSVVAGGGAIEMELSK;QLCDNAGFDATNILNK;QQLLIGAYAK;QVKPYVEEGLHPQIIIR;SLHDAIMIVR;SQDAEVGDGTTSVTLLAAEFLK;TATQLAVNK;TCTFILR;TLVDIAK;VHTVEDYQAIVDAEWNILYDKLEK;VPEEDLKR
P08238;Q58FF7;Q58FF6;Q58FG1	P08238	38;15;4;1	38;15;4;1	21;7;0;0	Heat shock protein HSP 90-beta	HSP90AB1	sp|P08238|HS90B_HUMAN Heat shock protein HSP 90-beta OS=Homo sapiens OX=9606 GN=HSP90AB1 PE=1 SV=4	4	38	38	21	47.4	83.263	0	300.56	0.95435	1.5502e+09	763820000	786390000	ADLINNLGTIAK;AKFENLCK;ALLFIPR;APFDLFENK;APFDLFENKK;DNSTMGYMMAK;EDQTEYLEER;EGLELPEDEEEK;EGLELPEDEEEKKK;EKYIDQEELNK;ELISNASDALDK;ELISNASDALDKIR;EQVANSAFVER;FYEAFSK;GFEVVYMTEPIDEYCVQQLK;GVVDSEDLPLNISR;HFSVEGQLEFR;HLEINPDHPIVETLR;IDIIPNPQER;KHLEINPDHPIVETLR;KHSQFIGYPITLYLEK;LGIHEDSTNR;LGIHEDSTNRR;LVSSPCCIVTSTYGWTANMER;NPDDITQEEYGEFYK;RAPFDLFENKK;RGFEVVYMTEPIDEYCVQQLK;RLSELLR;RVFIMDSCDELIPEYLNFIR;SIYY…
P00492;Q9NRG1	P00492	6;1	6;1	6;1	Hypoxanthine-guanine phosphoribosyltransferase	HPRT1	sp|P00492|HPRT_HUMAN Hypoxanthine-guanine phosphoribosyltransferase OS=Homo sapiens OX=9606 GN=HPRT1 PE=1 SV=2	2	6	6	6	29.8	24.579	0	13.471	0.95184	9015600	4353200	4662500	FFADLLDYIK;NVLIVEDIIDTGK;SYCNDQSTGDIK;TMQTLLSLVR;VASLLVK;VIGGDDLSTLTGK
Q5JVF3	Q5JVF3	5	5	5	PCI domain-containing protein 2	PCID2	sp|Q5JVF3|PCID2_HUMAN PCI domain-containing protein 2 OS=Homo sapiens OX=9606 GN=PCID2 PE=1 SV=2	1	5	5	5	13.3	46.029	0	7.5065	0.94964	6510700	3261500	3249200	AVSEGNLLLLHEALAK;CQTVIVQSFLR;HEAFFIR;LQMASPEEK;MILIYLLPVK
Q9P2J5	Q9P2J5	18	18	18	Leucine--tRNA ligase, cytoplasmic	LARS	sp|Q9P2J5|SYLC_HUMAN Leucine--tRNA ligase, cytoplasmic OS=Homo sapiens OX=9606 GN=LARS1 PE=1 SV=2	1	18	18	18	22	134.46	0	73.426	0.94943	244410000	123890000	120520000	AVLMENIVYLTNSLELEHIEVK;EKLDQLKQEFEFWYPVDLR;ELAVEGMHR;ELMGEEILGASLSAPLTSYK;EMVANWDSLR;EVWDYVFFK;FASEAEDKIR;FSEAEHWLDYFPPLAIQDLK;GTGVVTSVPSDSPDDIAALR;NFEATLGWLQEHACSR;NLETFCEETRR;NMSYQGFTK;QGDNCDSIIR;QTGEGVGPQEYTLLK;SFITTDVNPYYDSFVR;STGNFLTLTQAIDKFSADGMR;TGFFEFQAAK;VDIGDTIIYLVH
O14979	O14979	5	4	4	Heterogeneous nuclear ribonucleoprotein D-like	HNRNPDL	sp|O14979|HNRDL_HUMAN Heterogeneous nuclear ribonucleoprotein D-like OS=Homo sapiens OX=9606 GN=HNRNPDL PE=1 SV=3	1	5	4	4	10.7	46.437	0	9.4253	0.94907	15840000	7645600	8194700	GFCFITYTDEEPVKK;GFGFVLFK;KDLTEYLSR;MFIGGLSWDTSKK;RGFCFITYTDEEPVKK
O96000	O96000	3	3	3	NADH dehydrogenase [ubiquinone] 1 beta subcomplex subunit 10	NDUFB10	sp|O96000|NDUBA_HUMAN NADH dehydrogenase [ubiquinone] 1 beta subcomplex subunit 10 OS=Homo sapiens OX=9606 GN=NDUFB10 PE=1 SV=3	1	3	3	3	18.6	20.776	0	3.2061	0.94411	2367000	1201600	1165400	EGQNYQQNCIK;EVEQFTQVAK;YQDLGAYSSAR
P04075	P04075	5	5	5	Fructose-bisphosphate aldolase A	ALDOA	sp|P04075|ALDOA_HUMAN Fructose-bisphosphate aldolase A OS=Homo sapiens OX=9606 GN=ALDOA PE=1 SV=2	1	5	5	5	11.8	39.42	0	5.0161	0.94317	21348000	10149000	11200000	AAQEEYVKR;ALANSLACQGK;ELSDIAHR;LQSIGTENTEENRR;RLQSIGTENTEENRR
O75818	O75818	2	2	2	Ribonuclease P protein subunit p40	RPP40	sp|O75818|RPP40_HUMAN Ribonuclease P protein subunit p40 OS=Homo sapiens OX=9606 GN=RPP40 PE=1 SV=3	1	2	2	2	5.5	41.833	0	4.3463	0.94198	6535900	2997100	3538700	HLVQTHYYNYR;YQIQEHQPK
P60891;P21108;P11908	P60891;P21108;P11908	6;4;3	6;4;3	6;4;3	Ribose-phosphate pyrophosphokinase 1;Ribose-phosphate pyrophosphokinase 3;Ribose-phosphate pyrophosphokinase 2	PRPS1;PRPS1L1;PRPS2	sp|P60891|PRPS1_HUMAN Ribose-phosphate pyrophosphokinase 1 OS=Homo sapiens OX=9606 GN=PRPS1 PE=1 SV=2;sp|P21108|PRPS3_HUMAN Ribose-phosphate pyrophosphokinase 3 OS=Homo sapiens OX=9606 GN=PRPS1L1 PE=1 SV=2;sp|P11908|PRPS2_HUMAN Ribose-phosphate pyrophospho	3	6	6	6	23	34.834	0	20.294	0.94062	32394000	17049000	15344000	IFSGSSHQDLSQK;LLSAGATR;MVLVGDVKDR;NCTIVSPDAGGAK;VTAVIPCFPYAR;VYAILTHGIFSGPAISR
P30044	P30044	2	2	2	Peroxiredoxin-5, mitochondrial	PRDX5	sp|P30044|PRDX5_HUMAN Peroxiredoxin-5, mitochondrial OS=Homo sapiens OX=9606 GN=PRDX5 PE=1 SV=4	1	2	2	2	14	22.086	0	3.6426	0.93944	8721600	4197300	4524300	GVLFGVPGAFTPGCSK;THLPGFVEQAEALK
P26639	P26639	15	15	15	Threonine--tRNA ligase, cytoplasmic	TARS	sp|P26639|SYTC_HUMAN Threonine--tRNA ligase 1, cytoplasmic OS=Homo sapiens OX=9606 GN=TARS1 PE=1 SV=3	1	15	15	15	26.3	83.434	0	42.897	0.93942	70011000	36556000	33455000	AEHDSILAEK;AELNPWPEYIYTR;DQELYFFHELSPGSCFFLPK;FLGDIEVWDQAEK;GAYIYNALIEFIR;GFQEVVTPNIFNSR;ISGTVNIR;IYGISFPDPK;LADFGVLHR;LNLSTRPEK;MIAILTENYGGK;NSSTYWEGK;QVMVVPVGPTCDEYAQK;TTPYQIACGISQGLADNTVIAK;TVYSVFGFSFK
Q13263	Q13263	5	5	5	Transcription intermediary factor 1-beta	TRIM28	sp|Q13263|TIF1B_HUMAN Transcription intermediary factor 1-beta OS=Homo sapiens OX=9606 GN=TRIM28 PE=1 SV=5	1	5	5	5	10.1	88.549	0	14.646	0.93847	66801000	33590000	33211000	AASAAAASAAAASAASGSPGPGEGSAGGEKR;KLIYFQLHR;LSPPYSSPQEFAQDVGR;LTEDKADVQSIIGLQR;SGEGEVSGLMR
P60900	P60900	2	2	2	Proteasome subunit alpha type-6	PSMA6	sp|P60900|PSA6_HUMAN Proteasome subunit alpha type-6 OS=Homo sapiens OX=9606 GN=PSMA6 PE=1 SV=1	1	2	2	2	9.3	27.399	0	3.8975	0.93508	6956100	3807400	3148800	AINQGGLTSVAVR;HITIFSPEGR
P11387	P11387	2	2	2	DNA topoisomerase 1	TOP1	sp|P11387|TOP1_HUMAN DNA topoisomerase 1 OS=Homo sapiens OX=9606 GN=TOP1 PE=1 SV=2	1	2	2	2	3.5	90.725	0	3.6589	0.93471	8972500	5209300	3763200	GPVFAPPYEPLPENVK;KLEEEEDGKLK
O75150	O75150	2	2	2	E3 ubiquitin-protein ligase BRE1B	RNF40	sp|O75150|BRE1B_HUMAN E3 ubiquitin-protein ligase BRE1B OS=Homo sapiens OX=9606 GN=RNF40 PE=1 SV=5	1	2	2	2	1.9	113.68	0.0018433	1.8336	0.93216	4474100	1771400	2702700	LREVQAEIGK;SQALELNKR
Q9Y265	Q9Y265	11	11	11	RuvB-like 1	RUVBL1	sp|Q9Y265|RUVB1_HUMAN RuvB-like 1 OS=Homo sapiens OX=9606 GN=RUVBL1 PE=1 SV=1	1	11	11	11	31.8	50.227	0	85.209	0.93188	204440000	105540000	98896000	ALESSIAPIVIFASNR;AQTEGINISEEALNHLGEIGTK;GLGLDESGLAK;GTEDITSPHGIPLDLLDR;ILADQQDKYMK;KTEVLMENFR;MKIEEVK;QAASGLVGQENAR;TISHVIIGLK;TMLYTPQEMK;VPFCPMVGSEVYSTEIK
Q8IXB1	Q8IXB1	3	3	3	DnaJ homolog subfamily C member 10	DNAJC10	sp|Q8IXB1|DJC10_HUMAN DnaJ homolog subfamily C member 10 OS=Homo sapiens OX=9606 GN=DNAJC10 PE=1 SV=2	1	3	3	3	4	91.079	0	10.048	0.92918	5711500	2557100	3154500	IGAVNCGDDR;ILYDILAFAK;VDCQAYAQTCQK
P43246	P43246	6	6	6	DNA mismatch repair protein Msh2	MSH2	sp|P43246|MSH2_HUMAN DNA mismatch repair protein Msh2 OS=Homo sapiens OX=9606 GN=MSH2 PE=1 SV=1	1	6	6	6	8.2	104.74	0	10.616	0.92903	30662000	14133000	16529000	KMQSTLISAAR;LLLAVFVTPLTDLR;LNLVEAFVEDAELR;LTSLNEEYTK;LYQGINQLPNVIQALEK;NNSFVNEIISR
P67775;P62714	P67775;P62714	3;3	3;3	3;3	Serine/threonine-protein phosphatase 2A catalytic subunit alpha isoform;Serine/threonine-protein phosphatase 2A catalytic subunit beta isoform	PPP2CA;PPP2CB	sp|P67775|PP2AA_HUMAN Serine/threonine-protein phosphatase 2A catalytic subunit alpha isoform OS=Homo sapiens OX=9606 GN=PPP2CA PE=1 SV=1;sp|P62714|PP2AB_HUMAN Serine/threonine-protein phosphatase 2A catalytic subunit beta isoform OS=Homo sapiens OX=9606 G	2	3	3	3	12.9	35.594	0	14.932	0.92898	12462000	6321200	6140800	NVVTIFSAPNYCYR;SPDTNYLFMGDYVDR;YSFLQFDPAPR
P55265	P55265	3	3	3	Double-stranded RNA-specific adenosine deaminase	ADAR	sp|P55265|DSRAD_HUMAN Double-stranded RNA-specific adenosine deaminase OS=Homo sapiens OX=9606 GN=ADAR PE=1 SV=4	1	3	3	3	3.2	136.06	0	10.641	0.92382	34128000	15341000	18787000	HPFIVNHPK;SVTLGYLFSQGHLTR;YLNTNPVGGLLEYAR
Q9NXR7	Q9NXR7	2	2	2	BRCA1-A complex subunit BRE	BRE	sp|Q9NXR7|BABA2_HUMAN BRISC and BRCA1-A complex member 2 OS=Homo sapiens OX=9606 GN=BABAM2 PE=1 SV=2	1	2	2	2	6.3	43.551	0	4.2463	0.92176	4127000	2225300	1901700	LPVDFSNIPTYLLK;VQYVIQGYHK
O00746	O00746	7	7	7	Nucleoside diphosphate kinase, mitochondrial	NME4	sp|O00746|NDKM_HUMAN Nucleoside diphosphate kinase, mitochondrial OS=Homo sapiens OX=9606 GN=NME4 PE=1 SV=1	1	7	7	7	46	20.658	0	22.383	0.92138	136400000	72274000	64121000	AMIGHTDSAEAAPGTIR;GDFSVHISR;GFTLVGMK;MLQAPESVLAEHYQDLR;NVIHASDSVEGAQR;RLVGDVIQR;TLVAVKPDGVQR
P10155	P10155	2	2	2	60 kDa SS-A/Ro ribonucleoprotein	TROVE2	sp|P10155|RO60_HUMAN RNA-binding protein RO60 OS=Homo sapiens OX=9606 GN=RO60 PE=1 SV=2	1	2	2	2	5.2	60.67	0	3.4915	0.91966	22243000	12790000	9453000	ALLQEMPLTALLR;TRDELEVIHLIEEHR
Q08J23	Q08J23	4	4	4	tRNA (cytosine(34)-C(5))-methyltransferase	NSUN2	sp|Q08J23|NSUN2_HUMAN RNA cytosine C(5)-methyltransferase NSUN2 OS=Homo sapiens OX=9606 GN=NSUN2 PE=1 SV=2	1	4	4	4	7.2	86.47	0	5.1262	0.91786	7388900	3042800	4346100	GAEQLAEGGR;KLSSETYSQAK;LAQEGIYTLYPFINSR;SEGALELADVSNELPGLK
Q16718	Q16718	5	5	5	NADH dehydrogenase [ubiquinone] 1 alpha subcomplex subunit 5	NDUFA5	sp|Q16718|NDUA5_HUMAN NADH dehydrogenase [ubiquinone] 1 alpha subcomplex subunit 5 OS=Homo sapiens OX=9606 GN=NDUFA5 PE=1 SV=3	1	5	5	5	44	13.459	0	15.863	0.91746	26644000	14671000	11973000	ILDVLEEIPK;KYTEQITNEK;LWEPLVEEPPADQWK;TTGLVGLAVCNTPHER;YTEQITNEK
O43684	O43684	3	3	3	Mitotic checkpoint protein BUB3	BUB3	sp|O43684|BUB3_HUMAN Mitotic checkpoint protein BUB3 OS=Homo sapiens OX=9606 GN=BUB3 PE=1 SV=1	1	3	3	3	12.5	37.154	0	7.7948	0.91713	12460000	5602500	6857800	MHDLNTDQENLVGTHDAPIR;VAVEYLDPSPEVQK;VLVWDLR
O75396	O75396	2	2	2	Vesicle-trafficking protein SEC22b	SEC22B	sp|O75396|SC22B_HUMAN Vesicle-trafficking protein SEC22b OS=Homo sapiens OX=9606 GN=SEC22B PE=1 SV=5	1	2	2	2	10.2	24.74	0.0018832	2.0176	0.91677	1478100	730910	747180	DLQQYQSQAK;IMVANIEEVLQR
O43707;P35609;Q08043	O43707	25;5;4	25;5;4	15;0;0	Alpha-actinin-4	ACTN4	sp|O43707|ACTN4_HUMAN Alpha-actinin-4 OS=Homo sapiens OX=9606 GN=ACTN4 PE=1 SV=2	3	25	25	15	36.7	104.85	0	75.864	0.91643	569430000	309510000	259920000	AIMTYVSSFYHAFSGAQK;ALDFIASK;ASFNHFDKDHGGALGPEEFK;ASIHEAWTDGK;CQLEINFNTLQTK;EAILAIHK;ETTDTDTADQVIASFK;FAIQDISVEETSAK;GISQEQMQEFR;HRPELIEYDK;HRPELIEYDKLR;HTNYTMEHIR;KAGTQIENIDEDFRDGLK;KDDPVTNLNNAFEVAEK;KHEAFESDLAAHQDR;LASDLLEWIR;LMLLLEVISGER;LSGSNPYTTVTPQIINSK;MAPYQGPDAVPGALDYK;NVNVQNFHISWK;SIVDYKPNLDLLEQQHQLIQEALIFDNK;STLPDADRER;VGWEQLLTTIAR;VLAVNQENEHLMEDYEK;VQQLVPK
P10809	P10809	31	31	31	60 kDa heat shock protein, mitochondrial	HSPD1	sp|P10809|CH60_HUMAN 60 kDa heat shock protein, mitochondrial OS=Homo sapiens OX=9606 GN=HSPD1 PE=1 SV=2	1	31	31	31	54.1	61.054	0	276.29	0.91526	1275800000	650630000	625130000	AAVEEGIVLGGGCALLR;ALMLQGVDLLADAVAVTMGPK;CEFQDAYVLLSEK;CEFQDAYVLLSEKK;CIPALDSLTPANEDQK;GANPVEIR;GIIDPTK;GVMLAVDAVIAELK;GVMLAVDAVIAELKK;GYISPYFINTSK;IGIEIIK;IGIEIIKR;IPAMTIAK;ISSIQSIVPALEIANAHR;KISSIQSIVPALEIANAHR;KPLVIIAEDVDGEALSTLVLNR;LKVGLQVVAVK;LVQDVANNTNEEAGDGTTTATVLAR;NAGVEGSLIVEK;RGVMLAVDAVIAELKK;TALLDAAGVASLLTTAEVVVTEIPKEEK;TLNDELEIIEGMK;TLNDELEIIEGMKFDR;TVIIEQSWGSPK;VGEVIVTK;VGEVIVTKDDAMLL…
P31930	P31930	3	3	3	Cytochrome b-c1 complex subunit 1, mitochondrial	UQCRC1	sp|P31930|QCR1_HUMAN Cytochrome b-c1 complex subunit 1, mitochondrial OS=Homo sapiens OX=9606 GN=UQCRC1 PE=1 SV=3	1	3	3	3	9	52.645	0	2.8339	0.91451	10515000	5638700	4876100	ADLTEYLSTHYK;LCTSATESEVAR;NALVSHLDGTTPVCEDIGR
P39019	P39019	2	2	2	40S ribosomal protein S19	RPS19	sp|P39019|RS19_HUMAN 40S ribosomal protein S19 OS=Homo sapiens OX=9606 GN=RPS19 PE=1 SV=2	1	2	2	2	15.2	16.06	0	3.8215	0.91437	10916000	5614500	5301600	DVNQQEFVR;ELAPYDENWFYTR
Q04837	Q04837	9	9	9	Single-stranded DNA-binding protein, mitochondrial	SSBP1	sp|Q04837|SSBP_HUMAN Single-stranded DNA-binding protein, mitochondrial OS=Homo sapiens OX=9606 GN=SSBP1 PE=1 SV=1	1	9	9	9	58.8	17.259	0	84.55	0.9099	137930000	72582000	65346000	DVAYQYVK;IDYGEYMDK;IDYGEYMDKNNVR;ISVFRPGLR;NPVTIFSLATNEMWR;QATTIIADNIIFLSDQTK;RQATTIIADNIIFLSDQTK;SGDSEVYQLGDVSQK;VGQDPVLR
Q12904	Q12904	6	6	6	Aminoacyl tRNA synthase complex-interacting multifunctional protein 1;Endothelial monocyte-activating polypeptide 2	AIMP1	sp|Q12904|AIMP1_HUMAN Aminoacyl tRNA synthase complex-interacting multifunctional protein 1 OS=Homo sapiens OX=9606 GN=AIMP1 PE=1 SV=2	1	6	6	6	19.6	34.352	0	10.545	0.90893	17170000	8660400	8509400	AILQATLREEK;ANNDAVLK;GAEADQIIEYLK;KQQSIAGSADSKPIDVSR;MVILLCNLKPAK;QQSIAGSADSKPIDVSR
O76003	O76003	4	4	4	Glutaredoxin-3	GLRX3	sp|O76003|GLRX3_HUMAN Glutaredoxin-3 OS=Homo sapiens OX=9606 GN=GLRX3 PE=1 SV=2	1	4	4	4	14	37.432	0	6.7571	0.90828	16016000	8766300	7249600	ELPQVSFVK;GELVGGLDIVK;IDRLDGAHAPELTK;YEISSVPTFLFFK
P46783;Q9NQ39	P46783;Q9NQ39	4;2	4;2	4;2	40S ribosomal protein S10;Putative 40S ribosomal protein S10-like	RPS10;RPS10P5	sp|P46783|RS10_HUMAN 40S ribosomal protein S10 OS=Homo sapiens OX=9606 GN=RPS10 PE=1 SV=1;sp|Q9NQ39|RS10L_HUMAN Putative 40S ribosomal protein S10-like OS=Homo sapiens OX=9606 GN=RPS10P5 PE=5 SV=1	2	4	4	4	23.6	18.898	0	7.2984	0.90435	4086300	2014900	2071400	AEAGAGSATEFQFR;DYLHLPPEIVPATLR;IAIYELLFK;KAEAGAGSATEFQFR
Q15181	Q15181	7	7	7	Inorganic pyrophosphatase	PPA1	sp|Q15181|IPYR_HUMAN Inorganic pyrophosphatase OS=Homo sapiens OX=9606 GN=PPA1 PE=1 SV=2	1	7	7	7	33.6	32.66	0	29.684	0.90375	126890000	66783000	60108000	GEIIGVK;GISCMNTTLSESPFK;HTGCCGDNDPIDVCEIGSK;MEIATKDPLNPIKQDVK;SGFSTEER;VIAINVDDPDAANYNDINDVKR;YVANLFPYK
Q96GC5	Q96GC5	2	2	2	39S ribosomal protein L48, mitochondrial	MRPL48	sp|Q96GC5|RM48_HUMAN 39S ribosomal protein L48, mitochondrial OS=Homo sapiens OX=9606 GN=MRPL48 PE=1 SV=2	1	2	2	2	10.8	23.934	0	5.4582	0.90305	1107600	512950	594610	TIEVLQLQDQGSK;VEESYAMPTK
Q06830	Q06830	12	12	9	Peroxiredoxin-1	PRDX1	sp|Q06830|PRDX1_HUMAN Peroxiredoxin-1 OS=Homo sapiens OX=9606 GN=PRDX1 PE=1 SV=1	1	12	12	9	58.8	22.11	0	22.163	0.90268	237580000	126370000	111200000	ATAVMPDGQFK;DISLSDYK;GLFIIDDK;GLFIIDDKGILR;HGEVCPAGWKPGSDTIKPDVQK;IGHPAPNFK;LVQAFQFTDK;QGGLGPMNIPLVSDPK;QITVNDLPVGR;RTIAQDYGVLK;SKEYFSK;TIAQDYGVLK
Q92769	Q92769	3	3	1	Histone deacetylase 2	HDAC2	sp|Q92769|HDAC2_HUMAN Histone deacetylase 2 OS=Homo sapiens OX=9606 GN=HDAC2 PE=1 SV=2	1	3	3	1	8.6	55.364	0	14.428	0.90246	42349000	20882000	21467000	MTHNLLLNYGLYR;TFNLPLLMLGGGGYTIR;YGEYFPGTGDLR
Q9HB71	Q9HB71	17	17	17	Calcyclin-binding protein	CACYBP	sp|Q9HB71|CYBP_HUMAN Calcyclin-binding protein OS=Homo sapiens OX=9606 GN=CACYBP PE=1 SV=2	1	17	17	17	63.6	26.21	0	84.916	0.90072	951700000	508610000	443090000	AELLDNEKPAAVVAPITTGYTVK;ASEELQKDLEEVK;ASEELQKDLEEVKVLLEK;EKPSYDTETDPSEGLMNVLK;EKPSYDTETDPSEGLMNVLKK;ISNYGWDQSDK;ISNYGWDQSDKFVK;IYEDGDDDMKR;KAELLDNEKPAAVVAPITTGYTVK;KIYEDGDDDMKR;SFDLLVK;SKIETEIK;SKIETEIKNK;SYSMIVNNLLKPISVEGSSK;TDTVLILCR;VKTDTVLILCR;WDYLTQVEK
P07814	P07814	33	33	33	Bifunctional glutamate/proline--tRNA ligase;Glutamate--tRNA ligase;Proline--tRNA ligase	EPRS	sp|P07814|SYEP_HUMAN Bifunctional glutamate/proline--tRNA ligase OS=Homo sapiens OX=9606 GN=EPRS1 PE=1 SV=5	1	33	33	33	27.2	170.59	0	160.87	0.90028	380700000	205220000	175480000	AALLNQHYQVNFK;AIQGGTSHHLGQNFSK;AYVDDTPAEQMK;DQDLEPGAPSMGAK;DQVDIAVQELLQLK;EAPCVLIYIPDGHTK;FAGGDYTTTIEAFISASGR;FDDTNPEKEKEDFEK;FVELPGAEMGK;GNAAWQEQLK;GSQFGQSCCLR;INEAVECLLSLK;KAPKEDVDAAVK;KEENLADWYSQVITK;KGDIIQLQR;KPYIWEYSR;LLSVNIR;LNQWCNVVR;LQAILEDIQVTLFTR;LSSCDSFTSTINELNHCLSLR;LTVAENEAETK;MFEIVFEDPKIPGEK;NETSAPFK;NPEVGLKPVWYSPK;NQGGGLSSSGAGEGQGPK;QFIAAQGSSR;RLLSVNIR;SCQFVAVR;SLIGVEYKPVSATGAEDKDK…
Q9NQX3	Q9NQX3	2	2	2	Gephyrin;Molybdopterin adenylyltransferase;Molybdopterin molybdenumtransferase	GPHN	sp|Q9NQX3|GEPH_HUMAN Gephyrin OS=Homo sapiens OX=9606 GN=GPHN PE=1 SV=1	1	2	2	2	3.9	79.748	0	3.7011	0.89889	6801800	3768200	3033600	ATEGMILTNHDHQIR;DTASLSTTPSESPR
P30153;P30154	P30153	6;1	6;1	6;1	Serine/threonine-protein phosphatase 2A 65 kDa regulatory subunit A alpha isoform	PPP2R1A	sp|P30153|2AAA_HUMAN Serine/threonine-protein phosphatase 2A 65 kDa regulatory subunit A alpha isoform OS=Homo sapiens OX=9606 GN=PPP2R1A PE=1 SV=4	2	6	6	6	16.3	65.308	0	16.82	0.89827	74771000	40538000	34233000	AISHEHSPSDLEAHFVPLVK;DNTIEHLLPLFLAQLKDECPEVR;ELVSDANQHVK;QLSQSLLPAIVELAEDAK;SALASVIMGLSPILGK;VLELDNVK
P42766	P42766	3	3	3	60S ribosomal protein L35	RPL35	sp|P42766|RL35_HUMAN 60S ribosomal protein L35 OS=Homo sapiens OX=9606 GN=RPL35 PE=1 SV=2	1	3	3	3	22	14.551	0	10.812	0.89798	116430000	59024000	57402000	QLDDLKVELSQLR;VLTVINQTQK;VLTVINQTQKENLR
Q8IWX8	Q8IWX8	5	5	5	Calcium homeostasis endoplasmic reticulum protein	CHERP	sp|Q8IWX8|CHERP_HUMAN Calcium homeostasis endoplasmic reticulum protein OS=Homo sapiens OX=9606 GN=CHERP PE=1 SV=3	1	5	5	5	5.9	103.7	0	5.7887	0.8972	45636000	20935000	24701000	ITADGAHFELR;LAQFVAR;LGEENKGHQMLVK;LHLIYLINDVLHHCQR;LLQLWEK
O15294	O15294	13	13	13	UDP-N-acetylglucosamine--peptide N-acetylglucosaminyltransferase 110 kDa subunit	OGT	sp|O15294|OGT1_HUMAN UDP-N-acetylglucosamine--peptide N-acetylglucosaminyltransferase 110 kDa subunit OS=Homo sapiens OX=9606 GN=OGT PE=1 SV=3	1	13	13	13	17.7	116.92	0	52.191	0.89365	178510000	94308000	84205000	ASSVGNVADSTEPTKR;GQLQEAIEHYR;GSVAEAEDCYNTALR;IDPSTLQMWANILK;ISPTFADAYSNMGNTLK;KALEVFPEFAAAHSNLASVLQQQGK;LQEALMHYK;MLSFQGLAELAHR;NRQEYEDIAVK;QEPDNTGVLLLLSSIHFQCR;TIIVTTR;VAASQLTCLGCLELIAK;VPNSVLWLLR
P10599	P10599	6	6	6	Thioredoxin	TXN	sp|P10599|THIO_HUMAN Thioredoxin OS=Homo sapiens OX=9606 GN=TXN PE=1 SV=3	1	6	6	6	51.4	11.737	0	22.09	0.89127	683140000	363530000	319610000	CMPTFQFFK;EKLEATINELV;MIKPFFHSLSEK;TAFQEALDAAGDK;VGEFSGANK;VGEFSGANKEK
Q96QG7	Q96QG7	10	10	10	Myotubularin-related protein 9	MTMR9	sp|Q96QG7|MTMR9_HUMAN Myotubularin-related protein 9 OS=Homo sapiens OX=9606 GN=MTMR9 PE=1 SV=1	1	10	10	10	22.4	63.461	0	20	0.88926	69148000	39037000	30111000	EFAVCPSYPPIVTVPK;EWLQAGHPFQQR;FPVLSYYHK;GFEALIER;LEASNWLTHIK;LVEACNDQTHNMDR;MEFAELIK;QDNTEELWLLHSNIDAIDKR;SLNVAQQTR;TMSLWSWVNQPSELSK
P07900;Q58FG0;Q14568	P07900	33;6;5	21;4;1	21;4;1	Heat shock protein HSP 90-alpha	HSP90AA1	sp|P07900|HS90A_HUMAN Heat shock protein HSP 90-alpha OS=Homo sapiens OX=9606 GN=HSP90AA1 PE=1 SV=5	3	33	21	21	43.6	84.659	0	137.79	0.88876	358870000	184240000	174630000	ADLINNLGTIAK;APFDLFENR;DNSTMGYMAAK;DQVANSAFVER;EDQTEYLEER;EGLELPEDEEEK;EGLELPEDEEEKKK;EKYIDQEELNK;ELHINLIPNK;ELHINLIPNKQDR;ELISNSSDALDKIR;FYEQFSK;GVVDSEDLPLNISR;HFSVEGQLEFR;HGLEVIYMIEPIDEYCVQQLK;HIYYITGETK;HLEINPDHSIIETLR;HSQFIGYPITLFVEK;HSQFIGYPITLFVEKER;KHSQFIGYPITLFVEK;LVTSPCCIVTSTYGWTANMER;NPDDITNEEYGEFYK;RAPFDLFENR;RAPFDLFENRK;RVFIMDNCEELIPEYLNFIR;SLTNDWEDHLAVK;TKFENLCK;VFIMDNCEELIPEYLNFIR;V…
P47897	P47897	12	12	12	Glutamine--tRNA ligase	QARS	sp|P47897|SYQ_HUMAN Glutamine--tRNA ligase OS=Homo sapiens OX=9606 GN=QARS1 PE=1 SV=1	1	12	12	12	18.8	87.798	0	66.414	0.8885	58510000	29766000	28743000	ATGILLYGLASR;DVLNDTAPR;EAATQAQQTLGSTIDK;FDDTNPEKEEAK;FHKPGENYK;GLAYVCHQR;GPSGCVESLEVTCR;HTGYVIELQHVVK;ILQLVATGAVR;KIHTEPQLSAALEYVR;TPGYVVTPHTMNLLK;VIITNFPAAK
Q96C36	Q96C36	4	3	3	Pyrroline-5-carboxylate reductase 2	PYCR2	sp|Q96C36|P5CR2_HUMAN Pyrroline-5-carboxylate reductase 2 OS=Homo sapiens OX=9606 GN=PYCR2 PE=1 SV=1	1	4	3	3	16.2	33.637	0	7.0348	0.88716	14013000	7167300	6846000	ELQSMADQEK;GFTAAGILSAHK;IIASSPEMNLPTVSALR;SLLINAVEASCIR
Q16531	Q16531	2	2	2	DNA damage-binding protein 1	DDB1	sp|Q16531|DDB1_HUMAN DNA damage-binding protein 1 OS=Homo sapiens OX=9606 GN=DDB1 PE=1 SV=1	1	2	2	2	3.2	126.97	0	5.1765	0.88554	12449000	6343000	6105500	ALYYLQIHPQELR;KTEPATGFIDGDLIESFLDISRPK
Q8NI27	Q8NI27	2	2	2	THO complex subunit 2	THOC2	sp|Q8NI27|THOC2_HUMAN THO complex subunit 2 OS=Homo sapiens OX=9606 GN=THOC2 PE=1 SV=2	1	2	2	2	1.2	182.77	0.001857	1.8884	0.88072	7201800	3525000	3676800	EKTPATTPEAR;GEFLHLCR
Q00610;P53675	Q00610	71;18	71;18	71;18	Clathrin heavy chain 1	CLTC	sp|Q00610|CLH1_HUMAN Clathrin heavy chain 1 OS=Homo sapiens OX=9606 GN=CLTC PE=1 SV=5	2	71	71	71	50.9	191.61	0	323.31	0.88059	2391700000	1277200000	1114500000	AFMTADLPNELIELLEK;AHIAQLCEK;AHMGMFTELAILYSK;AHTMTDDVTFWK;ALEHFTDLYDIK;ALEHFTDLYDIKR;AMLSANIR;AQILPIR;AVNYFSK;AYEFAER;CNEPAVWSQLAK;DAMQYASESK;DPHLACVAYER;EGQFKDIITK;EHLELFWSR;ENPYYDSR;ESNCYDPER;ESYVETELIFALAK;EVCFACVDGK;FDFVHDLVLYLYR;FDVNTSAVQVLIEHIGNLDR;FQSVPAQPGQTSPLLQYFGILLDQGQLNK;GQCDLELINVCNENSLFK;GQFSTDELVAEVEK;GQFSTDELVAEVEKR;HDVVFLITK;HNIMDFAMPYFIQVMK;HSSLAGCQIINYR;IAAYLFK;IHEGCEEPATHNALAK…
Q9UGI8	Q9UGI8	8	8	8	Testin	TES	sp|Q9UGI8|TES_HUMAN Testin OS=Homo sapiens OX=9606 GN=TES PE=1 SV=1	1	8	8	8	24.5	47.996	0	25.228	0.8801	71858000	37614000	34244000	CEGFELHFWR;CGQEEHDVLLSNEEDRK;EKQPVAGSEGAQYR;LPCEMDAQGPK;NHAVVCQGCHNAIDPEVQR;QLPAHDQDPSK;STPAAVGAMEDK;TQYSCYCCK
P51659	P51659	15	15	15	Peroxisomal multifunctional enzyme type 2;(3R)-hydroxyacyl-CoA dehydrogenase;Enoyl-CoA hydratase 2	HSD17B4	sp|P51659|DHB4_HUMAN Peroxisomal multifunctional enzyme type 2 OS=Homo sapiens OX=9606 GN=HSD17B4 PE=1 SV=3	1	15	15	15	27.7	79.685	0	47.801	0.8797	89792000	48857000	40936000	ATSTATSGFAGAIGQK;AVANYDSVEEGEK;AYALAFAER;GSLAADKVVEEIRR;IDSEGGVSANHTSR;IDVVVNNAGILR;KSNIHCNTIAPNAGSR;LGLLGLANSLAIEGR;SMMGGGLAEIPGLSINFAK;SNIHCNTIAPNAGSR;TALDAFGR;VAVAIPNRPPDAVLTDTTSLNQAALYR;VLHGEQYLELYKPLPR;VLQQFADNDVSR;VVLVTGAGAGLGR
P61326;Q96A72	P61326;Q96A72	7;6	7;6	7;6	Protein mago nashi homolog;Protein mago nashi homolog 2	MAGOH;MAGOHB	sp|P61326|MGN_HUMAN Protein mago nashi homolog OS=Homo sapiens OX=9606 GN=MAGOH PE=1 SV=1;sp|Q96A72|MGN2_HUMAN Protein mago nashi homolog 2 OS=Homo sapiens OX=9606 GN=MAGOHB PE=1 SV=1	2	7	7	7	58.9	17.163	0	18.341	0.87918	72435000	41966000	30469000	FGHEFLEFEFRPDGK;IGSLIDVNQSK;IIDDSEITKEDDALWPPPDR;MESDFYLR;SVMEELKR;VFYYLVQDLK;YANNSNYKNDVMIR
Q9NYU2	Q9NYU2	2	2	2	UDP-glucose:glycoprotein glucosyltransferase 1	UGGT1	sp|Q9NYU2|UGGG1_HUMAN UDP-glucose:glycoprotein glucosyltransferase 1 OS=Homo sapiens OX=9606 GN=UGGT1 PE=1 SV=3	1	2	2	2	1.6	177.19	0.0019249	2.1354	0.87892	2993700	1453600	1540100	EISYENTQISR;ILFLDVLFPLVVDK
P61962	P61962	6	6	6	DDB1- and CUL4-associated factor 7	DCAF7	sp|P61962|DCAF7_HUMAN DDB1- and CUL4-associated factor 7 OS=Homo sapiens OX=9606 GN=DCAF7 PE=1 SV=1	1	6	6	6	23.1	38.926	0	28.793	0.87798	27028000	14124000	12904000	GVYPDLLATSGDYLR;HLEHSTIIYEDPQHHPLLR;LECLLNNNK;NTFDHPYPTTK;VNLVSGHVK;VQLVGLDEESSEFICR
O00154	O00154	7	7	7	Cytosolic acyl coenzyme A thioester hydrolase	ACOT7	sp|O00154|BACH_HUMAN Cytosolic acyl coenzyme A thioester hydrolase OS=Homo sapiens OX=9606 GN=ACOT7 PE=1 SV=3	1	7	7	7	22.9	41.796	0	13.849	0.87745	23139000	12055000	11084000	AASAFFTYVSLSQEGR;ATLWYVPLSLK;GCVITISGR;IMRPDDANVAGNVHGGTILK;MIEEAGAIISTR;VLEVPPVVYSR;YEAQKLER
P42285	P42285	4	4	4	Superkiller viralicidic activity 2-like 2	SKIV2L2	sp|P42285|MTREX_HUMAN Exosome RNA helicase MTR4 OS=Homo sapiens OX=9606 GN=MTREX PE=1 SV=3	1	4	4	4	6.2	117.8	0	8.9124	0.87735	24233000	11794000	12438000	EIEEYIHKPK;GEMQVVPVLVHLLSAISSVR;GIGIHHGGLLPILK;SNVKPNSGELDPLYVVEVLLR
P07195	P07195	9	8	8	L-lactate dehydrogenase B chain	LDHB	sp|P07195|LDHB_HUMAN L-lactate dehydrogenase B chain OS=Homo sapiens OX=9606 GN=LDHB PE=1 SV=2	1	9	8	8	31.4	36.638	0	24.069	0.8756	103910000	53190000	50724000	FIIPQIVK;GLTSVINQK;IVADKDYSVTANSK;IVVVTAGVR;LIAPVAEEEATVPNNK;LKDDEVAQLKK;MVVESAYEVIK;SLADELALVDVLEDK;VIGSGCNLDSAR
Q9UDR5	Q9UDR5	4	4	4	Alpha-aminoadipic semialdehyde synthase, mitochondrial;Lysine ketoglutarate reductase;Saccharopine dehydrogenase	AASS	sp|Q9UDR5|AASS_HUMAN Alpha-aminoadipic semialdehyde synthase, mitochondrial OS=Homo sapiens OX=9606 GN=AASS PE=1 SV=1	1	4	4	4	6.2	102.13	0	13.643	0.87501	26385000	14376000	12009000	AGGILQEDISEACLILGVK;KTYAFFSHTIK;QDLVISLLPYVLHPLVAK;REDVNAWER
P29144	P29144	4	4	4	Tripeptidyl-peptidase 2	TPP2	sp|P29144|TPP2_HUMAN Tripeptidyl-peptidase 2 OS=Homo sapiens OX=9606 GN=TPP2 PE=1 SV=4	1	4	4	4	3.8	138.35	0	7.9328	0.87464	35370000	19228000	16142000	FVLHAVQLVK;HEQISDLER;LSTMETGTGLIR;YNQPFFVTSLPDDKIPK
O14744	O14744	6	6	6	Protein arginine N-methyltransferase 5;Protein arginine N-methyltransferase 5, N-terminally processed	PRMT5	sp|O14744|ANM5_HUMAN Protein arginine N-methyltransferase 5 OS=Homo sapiens OX=9606 GN=PRMT5 PE=1 SV=4	1	6	6	6	9.9	72.683	0	11.839	0.87379	53954000	27227000	26728000	AAILPTSIFLTNK;DWNTLIVGK;GPLVNASLR;QGFDFLCMPVFHPR;SDLLLSGR;YSQYQQAIYK
Q9BSC4	Q9BSC4	17	17	17	Nucleolar protein 10	NOL10	sp|Q9BSC4|NOL10_HUMAN Nucleolar protein 10 OS=Homo sapiens OX=9606 GN=NOL10 PE=1 SV=1	1	17	17	17	25.3	80.301	0	35.462	0.87223	116110000	61473000	54639000	CYDTYQLSLK;DGQYILATGTYKPR;DHQYGLPIK;DLENLGLTHLIGSPFLR;IVFLHNDR;IYSLSCGK;LIEEEEEKQK;LKEDQQTVLKPQFYEIK;LLEQQELR;LLQQEEK;LLQQEEKVK;LNLEQGR;MGIYYIPVLGPAPR;MQVSSLNEVK;NGTLSVSDTTVGSK;SLPNILTDDRFK;VECWDPR
Q13769	Q13769	2	2	2	THO complex subunit 5 homolog	THOC5	sp|Q13769|THOC5_HUMAN THO complex subunit 5 homolog OS=Homo sapiens OX=9606 GN=THOC5 PE=1 SV=2	1	2	2	2	3.2	78.507	0	4.2124	0.87219	6638300	3674200	2964100	AMEGEVNVCYK;YNHPQGFFSHR
P63241;Q9GZV4;Q6IS14	P63241;Q9GZV4;Q6IS14	8;4;4	8;4;4	8;4;4	Eukaryotic translation initiation factor 5A-1;Eukaryotic translation initiation factor 5A-2;Eukaryotic translation initiation factor 5A-1-like	EIF5A;EIF5A2;EIF5AL1	sp|P63241|IF5A1_HUMAN Eukaryotic translation initiation factor 5A-1 OS=Homo sapiens OX=9606 GN=EIF5A PE=1 SV=2;sp|Q9GZV4|IF5A2_HUMAN Eukaryotic translation initiation factor 5A-2 OS=Homo sapiens OX=9606 GN=EIF5A2 PE=1 SV=3;sp|Q6IS14|IF5AL_HUMAN Eukaryotic	3	8	8	8	50.6	16.832	0	18.755	0.87073	94703000	51191000	43511000	EDLRLPEGDLGK;EDLRLPEGDLGKEIEQK;KYEDICPSTHNMDVPNIK;KYEDICPSTHNMDVPNIKR;NDFQLIGIQDGYLSLLQDSGEVR;NGFVVLK;RNDFQLIGIQDGYLSLLQDSGEVR;VHLVGIDIFTGK
P41252	P41252	27	27	27	Isoleucine--tRNA ligase, cytoplasmic	IARS	sp|P41252|SYIC_HUMAN Isoleucine--tRNA ligase, cytoplasmic OS=Homo sapiens OX=9606 GN=IARS1 PE=1 SV=2	1	27	27	27	27.3	144.5	0	112.65	0.87021	306330000	145440000	160890000	APLKPYPVSPSDK;CNLVPTDEITVYYK;EIVVIHQDPEALK;EIVVIHQDPEALKDIK;ESVDHLTIPSR;FGWDCHGLPVEYEIDK;FVDILTNWYVR;LESDYEILER;LFLNETQTQEITEDIPVK;LLVATTFTHSYPFCWR;LMAPYTPFLTELMYQNLK;LRAEPDHMVLGK;MGITEYNNQCR;MGITEYNNQCRAIVMRYSAEWK;NTELAVFHDETEIQNQTDLLSLSGK;NVIVNGLVLASDGQK;NYPDPVSIIQK;QLSSEELEQFQK;TGTIVVEGHELHDEDIR;VCMDFNIIR;VENMVDQLLR;VLIDPVSVQDKDTLSIHYLMLPR;VREELIDKK;YAHQSGFHVDR;YGADALR;YIIEELNVR;YRPLFDYFLK
Q9UI30	Q9UI30	3	3	3	Multifunctional methyltransferase subunit TRM112-like protein	TRMT112	sp|Q9UI30|TR112_HUMAN Multifunctional methyltransferase subunit TRM112-like protein OS=Homo sapiens OX=9606 GN=TRMT112 PE=1 SV=1	1	3	3	3	31.2	14.199	0	21.436	0.86856	29874000	14458000	15417000	GPVEGYEENEEFLR;ICPVEFNPNFVAR;LLTHNLLSSHVR
P42704	P42704	9	9	9	Leucine-rich PPR motif-containing protein, mitochondrial	LRPPRC	sp|P42704|LPPRC_HUMAN Leucine-rich PPR motif-containing protein, mitochondrial OS=Homo sapiens OX=9606 GN=LRPPRC PE=1 SV=3	1	9	9	9	6.8	157.9	0	20.366	0.86759	35515000	20650000	14865000	CVANNQVETLEK;GAYDIFLNAK;LDDLFLKR;MEEANIQPNR;SGGLGGSHALLLLR;SSLLLGFR;TVLDQQQTPSR;VIEPQYFGLAYLFR;VYLQNEYK
P43034	P43034	5	5	5	Platelet-activating factor acetylhydrolase IB subunit alpha	PAFAH1B1	sp|P43034|LIS1_HUMAN Platelet-activating factor acetylhydrolase IB subunit beta OS=Homo sapiens OX=9606 GN=PAFAH1B1 PE=1 SV=2	1	5	5	5	15.1	46.637	0	8.6511	0.86748	21398000	10229000	11169000	EAELDVNEELDKK;GHTDSVQDISFDHSGK;TAPYVVTGSVDQTVK;VWDYETGDFER;YALSGHR
Q9NSD9	Q9NSD9	7	7	7	Phenylalanine--tRNA ligase beta subunit	FARSB	sp|Q9NSD9|SYFB_HUMAN Phenylalanine--tRNA ligase beta subunit OS=Homo sapiens OX=9606 GN=FARSB PE=1 SV=3	1	7	7	7	11.5	66.115	0	18.862	0.8674	60425000	32758000	27667000	CAEIFAR;DRYDSFIELQEK;HLCAVYYNK;IRPFAVAAVLR;KMPLPLK;NPGFEIIHGLLDR;TTLLPGLLK
Q01085;P31483	Q01085;P31483	2;1	2;1	2;1	Nucleolysin TIAR;Nucleolysin TIA-1 isoform p40	TIAL1;TIA1	sp|Q01085|TIAR_HUMAN Nucleolysin TIAR OS=Homo sapiens OX=9606 GN=TIAL1 PE=1 SV=1;sp|P31483|TIA1_HUMAN Cytotoxic granule associated RNA binding protein TIA1 OS=Homo sapiens OX=9606 GN=TIA1 PE=1 SV=3	2	2	2	2	6.1	41.59	0	3.3998	0.86396	5721700	2814400	2907300	GYGFVSFYNK;QTFSPFGQIMEIR
Q7RTV0	Q7RTV0	6	6	6	PHD finger-like domain-containing protein 5A	PHF5A	sp|Q7RTV0|PHF5A_HUMAN PHD finger-like domain-containing protein 5A OS=Homo sapiens OX=9606 GN=PHF5A PE=1 SV=1	1	6	6	6	61.8	12.405	0	30.784	0.86359	34591000	16449000	18142000	CVICDSYVRPCTLVR;CVICGGPGVSDAYYCK;HHPDLIFCR;ICDECNYGSYQGR;IVNLGSSK;TDLFYER
Q15029	Q15029	9	8	8	116 kDa U5 small nuclear ribonucleoprotein component	EFTUD2	sp|Q15029|U5S1_HUMAN 116 kDa U5 small nuclear ribonucleoprotein component OS=Homo sapiens OX=9606 GN=EFTUD2 PE=1 SV=1	1	9	8	8	12	109.43	0	21.423	0.86265	71745000	37587000	34158000	AFIPAIDSFGFETDLR;GGGQIIPTAR;GNEEAQIFRPLK;ILDAVVAQEPLHR;SFVEFILEPLYK;TATITEPR;TCFVDCLIEQTHPEIR;TLDELGIHLTK;VADPVVTFCETVVETSSLK
Q12769	Q12769	5	5	5	Nuclear pore complex protein Nup160	NUP160	sp|Q12769|NU160_HUMAN Nuclear pore complex protein Nup160 OS=Homo sapiens OX=9606 GN=NUP160 PE=1 SV=3	1	5	5	5	4.5	162.12	0	9.6496	0.86264	7995600	4152900	3842700	DLLILQQLLMR;FVSSPQTIVELFFQEVAR;NHDGECTAAPTNR;NPIHAIGLLIR;SEDGEIVSTPR
P28331	P28331	6	6	6	NADH-ubiquinone oxidoreductase 75 kDa subunit, mitochondrial	NDUFS1	sp|P28331|NDUS1_HUMAN NADH-ubiquinone oxidoreductase 75 kDa subunit, mitochondrial OS=Homo sapiens OX=9606 GN=NDUFS1 PE=1 SV=3	1	6	6	6	9.8	79.467	0	12.008	0.86131	12485000	6962000	5523000	FEAPLFNAR;GLLTYTSWEDALSR;NDGAAILAAVSSIAQK;VAGMLQSFQGK;VAVTPPGLAR;VVAACAMPVMK
Q9NVH6	Q9NVH6	6	6	6	Trimethyllysine dioxygenase, mitochondrial	TMLHE	sp|Q9NVH6|TMLH_HUMAN Trimethyllysine dioxygenase, mitochondrial OS=Homo sapiens OX=9606 GN=TMLHE PE=1 SV=1	1	6	6	6	15.9	49.517	0	7.7065	0.86088	11595000	5761600	5833600	APEEFELLSK;FDYVWLR;LDETTLFFTWPDGHVTK;RPENEFWVK;TLLVDGFYAAEQVLQK;YDLNWLVK
P52701	P52701	2	2	2	DNA mismatch repair protein Msh6	MSH6	sp|P52701|MSH6_HUMAN DNA mismatch repair protein Msh6 OS=Homo sapiens OX=9606 GN=MSH6 PE=1 SV=2	1	2	2	2	1.5	152.78	0	3.3961	0.85826	3143700	1938900	1204800	IIDFLSALEGFK;WDTAFDHEK
Q8NBS9	Q8NBS9	7	7	7	Thioredoxin domain-containing protein 5	TXNDC5	sp|Q8NBS9|TXND5_HUMAN Thioredoxin domain-containing protein 5 OS=Homo sapiens OX=9606 GN=TXNDC5 PE=1 SV=2	1	7	7	7	18.5	47.628	0	18.206	0.85552	26763000	14645000	12118000	FVLSQAKDEL;GYPTLLLFR;GYPTLLWFR;IAEVDCTAER;LFKPGQEAVK;VDCTAHSDVCSAQGVR;VDCTQHYELCSGNQVR
Q9GZT3	Q9GZT3	4	4	4	SRA stem-loop-interacting RNA-binding protein, mitochondrial	SLIRP	sp|Q9GZT3|SLIRP_HUMAN SRA stem-loop-interacting RNA-binding protein, mitochondrial OS=Homo sapiens OX=9606 GN=SLIRP PE=1 SV=1	1	4	4	4	35.8	12.349	0	11.853	0.85536	16280000	9365600	6914100	CILPFDKETGFHR;IPWTAASSQLK;NALQQENHIIDGVK;RIPWTAASSQLK
P52298	P52298	3	3	3	Nuclear cap-binding protein subunit 2	NCBP2	sp|P52298|NCBP2_HUMAN Nuclear cap-binding protein subunit 2 OS=Homo sapiens OX=9606 GN=NCBP2 PE=1 SV=1	1	3	3	3	22.4	18.001	0	8.4614	0.85483	14868000	7942000	6926300	DEYRQDYDAGR;DQHFRGDNEEQEK;SDSYVELSQYR
Q7L7X3	Q7L7X3	5	5	5	Serine/threonine-protein kinase TAO1	TAOK1	sp|Q7L7X3|TAOK1_HUMAN Serine/threonine-protein kinase TAO1 OS=Homo sapiens OX=9606 GN=TAOK1 PE=1 SV=1	1	5	5	5	5.2	116.07	0	7.6335	0.85367	44833000	24095000	20737000	EQLKEELNENQSTPK;FQQHIQAQQK;NHLLETTPK;NREHFATIR;TNEVVAIKK
P49902	P49902	2	2	2	Cytosolic purine 5-nucleotidase	NT5C2	sp|P49902|5NTC_HUMAN Cytosolic purine 5-nucleotidase OS=Homo sapiens OX=9606 GN=NT5C2 PE=1 SV=1	1	2	2	2	6.1	64.969	0	4.2155	0.85293	15319000	8848800	6470000	GKDILYIGDHIFGDILK;HLDSSSNERPDISSIQR
P14618;P30613	P14618	35;1	35;1	35;1	Pyruvate kinase PKM	PKM	sp|P14618|KPYM_HUMAN Pyruvate kinase PKM OS=Homo sapiens OX=9606 GN=PKM PE=1 SV=4	2	35	35	35	77.2	57.936	0	323.31	0.85248	6.7883e+09	3.4334e+09	3.3549e+09	AEGSDVANAVLDGADCIMLSGETAK;AEGSDVANAVLDGADCIMLSGETAKGDYPLEAVR;AGKPVICATQMLESMIK;APIIAVTR;CCSGAIIVLTK;CDENILWLDYK;DPVQEAWAEDVDLR;EAEAAIYHLQLFEELR;EAEAAIYHLQLFEELRR;FGVEQDVDMVFASFIR;GADFLVTEVENGGSLGSK;GDLGIEIPAEK;GDVVIVLTGWRPGSGFTNTMR;GIFPVLCKDPVQEAWAEDVDLR;GSGTAEVELKK;GVNLPGAAVDLPAVSEK;GVNLPGAAVDLPAVSEKDIQDLK;ITLDNAYMEK;IYVDDGLISLQVK;KGDVVIVLTGWRPGSGFTNTMR;KGVNLPGAAVDLPAVSEK;KGVNLPGAAVDLPAVSEKDIQDL…
Q8N1G2	Q8N1G2	3	3	3	Cap-specific mRNA (nucleoside-2-O-)-methyltransferase 1	CMTR1	sp|Q8N1G2|CMTR1_HUMAN Cap-specific mRNA (nucleoside-2-O-)-methyltransferase 1 OS=Homo sapiens OX=9606 GN=CMTR1 PE=1 SV=1	1	3	3	3	3.8	95.32	0	3.5168	0.85205	12424000	7215600	5208100	RTDPECTAPIKK;VCLFKPITSR;YSMYNSVSQK
O00231	O00231	9	9	9	26S proteasome non-ATPase regulatory subunit 11	PSMD11	sp|O00231|PSD11_HUMAN 26S proteasome non-ATPase regulatory subunit 11 OS=Homo sapiens OX=9606 GN=PSMD11 PE=1 SV=3	1	9	9	9	28.7	47.463	0	25.907	0.85177	26119000	15040000	11079000	AQSLLSTDREASIDILHSIVK;DIQENDEEAVQVK;EQSILELGSLLAK;IMLNTPEDVQALVSGK;TGQAAELGGLLK;TTANAIYCPPK;VQIEHISSLIK;YQEALHLGSQLLR;YVRPFLNSISK
P32322	P32322	4	4	3	Pyrroline-5-carboxylate reductase 1, mitochondrial	PYCR1	sp|P32322|P5CR1_HUMAN Pyrroline-5-carboxylate reductase 1, mitochondrial OS=Homo sapiens OX=9606 GN=PYCR1 PE=1 SV=2	1	4	4	3	15.4	33.36	0	9.3022	0.85012	16039000	7743500	8295500	GFTAAGVLAAHK;LGAQALLGAAK;MLLHSEQHPGQLK;SLLINAVEASCIR
P60953;P84095;P17081;Q9H4E5	P60953	4;1;1;1	4;1;1;1	3;0;0;0	Cell division control protein 42 homolog	CDC42	sp|P60953|CDC42_HUMAN Cell division control protein 42 homolog OS=Homo sapiens OX=9606 GN=CDC42 PE=1 SV=2	4	4	4	3	22.5	21.258	0	4.6473	0.84967	11112000	5528000	5583700	CVVVGDGAVGK;QKPITPETAEK;WVPEITHHCPK;YVECSALTQK
Q9BV20	Q9BV20	3	3	3	Methylthioribose-1-phosphate isomerase	MRI1	sp|Q9BV20|MTNA_HUMAN Methylthioribose-1-phosphate isomerase OS=Homo sapiens OX=9606 GN=MRI1 PE=1 SV=1	1	3	3	3	10.3	39.149	0	3.233	0.84887	5776200	3157800	2618400	GSLQILDQLLLPK;TALTTTISSR;YEAVGSVHQAWEAIR
P07237	P07237	2	2	2	Protein disulfide-isomerase	P4HB	sp|P07237|PDIA1_HUMAN Protein disulfide-isomerase OS=Homo sapiens OX=9606 GN=P4HB PE=1 SV=3	1	2	2	2	4.7	57.116	0.0019286	2.1492	0.84784	9682100	4303200	5378900	ILEFFGLK;VDATEESDLAQQYGVR
P50502;Q8IZP2;Q8NFI4	P50502;Q8IZP2;Q8NFI4	5;4;3	5;4;3	5;4;3	Hsc70-interacting protein;Putative protein FAM10A4;Putative protein FAM10A5	ST13;ST13P4;ST13P5	sp|P50502|F10A1_HUMAN Hsc70-interacting protein OS=Homo sapiens OX=9606 GN=ST13 PE=1 SV=2;sp|Q8IZP2|ST134_HUMAN Putative protein FAM10A4 OS=Homo sapiens OX=9606 GN=ST13P4 PE=5 SV=1;sp|Q8NFI4|F10A5_HUMAN Putative protein FAM10A5 OS=Homo sapiens OX=9606 GN=S	3	5	5	5	16.5	41.331	0	43.677	0.84692	43631000	23268000	20363000	AIDLFTDAIK;AIEINPDSAQPYK;LLGHWEEAAHDLALACK;VAAIEALNDGELQK;VMNLISK
P56556	P56556	2	2	2	NADH dehydrogenase [ubiquinone] 1 alpha subcomplex subunit 6	NDUFA6	sp|P56556|NDUA6_HUMAN NADH dehydrogenase [ubiquinone] 1 alpha subcomplex subunit 6 OS=Homo sapiens OX=9606 GN=NDUFA6 PE=1 SV=4	1	2	2	2	16.4	15.136	0	3.0181	0.8464	14947000	7931600	7015400	FFHETEAPRPK;GKIELEETIK
P35606	P35606	7	7	7	Coatomer subunit beta	COPB2	sp|P35606|COPB2_HUMAN Coatomer subunit beta OS=Homo sapiens OX=9606 GN=COPB2 PE=1 SV=2	1	7	7	7	9.7	102.49	0	19.138	0.84617	39283000	20839000	18444000	AAESLADPTEYENLFPGLK;AMGDAEIKDGER;GSNNVALGYDEGSIIVK;HSEVQQANLK;IWHSSTYR;LPEAAFLAR;NVMEEGKDFQPSR
Q9NUJ1	Q9NUJ1	2	2	2	Mycophenolic acid acyl-glucuronide esterase, mitochondrial	ABHD10	sp|Q9NUJ1|ABHDA_HUMAN Palmitoyl-protein thioesterase ABHD10, mitochondrial OS=Homo sapiens OX=9606 GN=ABHD10 PE=1 SV=1	1	2	2	2	8.2	33.932	0	3.2577	0.84274	5413200	2917600	2495600	SLGHACIR;VVALIGVATAADTLVTK
P40925	P40925	2	2	2	Malate dehydrogenase, cytoplasmic	MDH1	sp|P40925|MDHC_HUMAN Malate dehydrogenase, cytoplasmic OS=Homo sapiens OX=9606 GN=MDH1 PE=1 SV=4	1	2	2	2	8.1	36.426	0	21.182	0.84259	12562000	6668200	5894200	GEFVTTVQQR;VIVVGNPANTNCLTASK
P26599;O95758	P26599	12;1	12;1	12;1	Polypyrimidine tract-binding protein 1	PTBP1	sp|P26599|PTBP1_HUMAN Polypyrimidine tract-binding protein 1 OS=Homo sapiens OX=9606 GN=PTBP1 PE=1 SV=1	2	12	12	12	36.7	57.221	0	191.02	0.84219	660370000	353090000	307280000	DYGNSPLHR;GQPIYIQFSNHK;HQNVQLPR;IAIPGLAGAGNSVLLVSNLNPER;IIVENLFYPVTLDVLHQIFSK;KLPIDVTEGEVISLGLPFGK;LSLDGQNIYNACCTLR;MDGIVPDIAVGTK;NFQNIFPPSATLHLSNIPPSVSEEDLK;NNQFQALLQYADPVSAQHAK;VTNLLMLK;VTPQSLFILFGVYGDVQR
Q92506	Q92506	5	5	5	Estradiol 17-beta-dehydrogenase 8	HSD17B8	sp|Q92506|DHB8_HUMAN (3R)-3-hydroxyacyl-CoA dehydrogenase OS=Homo sapiens OX=9606 GN=HSD17B8 PE=1 SV=2	1	5	5	5	24.1	26.973	0	24.458	0.84197	22817000	13896000	8921500	AGVIGLTQTAAR;ASQLQNR;GNHAAFQADVSEAR;LAGEGATVAACDLDR;SALALVTGAGSGIGR
P30533	P30533	2	2	2	Alpha-2-macroglobulin receptor-associated protein	LRPAP1	sp|P30533|AMRP_HUMAN Alpha-2-macroglobulin receptor-associated protein OS=Homo sapiens OX=9606 GN=LRPAP1 PE=1 SV=1	1	2	2	2	4.5	41.465	0.0019305	2.1534	0.8407	2859700	1473600	1386100	HALLEGR;LAELHADLK
Q13561	Q13561	2	2	2	Dynactin subunit 2	DCTN2	sp|Q13561|DCTN2_HUMAN Dynactin subunit 2 OS=Homo sapiens OX=9606 GN=DCTN2 PE=1 SV=4	1	2	2	2	6	44.23	0	2.5367	0.84059	2836000	1590700	1245300	VHQLYETIQR;WSPIASTLPELVQR
P41240	P41240	3	3	3	Tyrosine-protein kinase CSK	CSK	sp|P41240|CSK_HUMAN Tyrosine-protein kinase CSK OS=Homo sapiens OX=9606 GN=CSK PE=1 SV=1	1	3	3	3	8.2	50.704	0	5.1317	0.84057	8876100	4529300	4346800	HSNLVQLLGVIVEEK;IPLKDVVPR;LLYPPETGLFLVR
Q9NZL9	Q9NZL9	5	5	5	Methionine adenosyltransferase 2 subunit beta	MAT2B	sp|Q9NZL9|MAT2B_HUMAN Methionine adenosyltransferase 2 subunit beta OS=Homo sapiens OX=9606 GN=MAT2B PE=1 SV=1	1	5	5	5	17.4	37.551	0	9.1483	0.84039	19627000	10364000	9263300	AVLENNLGAAVLR;EKELSIHFVPGSCR;LETLGIGQR;SANMDHWQQR;VLVTGATGLLGR
P49773	P49773	4	4	4	Histidine triad nucleotide-binding protein 1	HINT1	sp|P49773|HINT1_HUMAN Adenosine 5-monophosphoramidase HINT1 OS=Homo sapiens OX=9606 GN=HINT1 PE=1 SV=2	1	4	4	4	51.6	13.802	0	5.8945	0.84031	58214000	29371000	28843000	AQVARPGGDTIFGK;CLAFHDISPQAPTHFLVIPK;IIFEDDR;MVVNEGSDGGQSVYHVHLHVLGGR
P09874	P09874	43	43	43	Poly [ADP-ribose] polymerase 1	PARP1	sp|P09874|PARP1_HUMAN Poly [ADP-ribose] polymerase 1 OS=Homo sapiens OX=9606 GN=PARP1 PE=1 SV=4	1	43	43	43	47.6	113.08	0	310.88	0.83984	3.6852e+09	1.9615e+09	1.7238e+09	AEPVEVVAPR;AESSDKLYR;AQNDLIWNIKDELKK;ASLCISTK;DSEEAEIIRK;EELGFRPEYSASQLK;ELLIFNK;FYTLIPHDFGMK;GFSLLATEDKEALK;GFSLLATEDKEALKK;GGAAVDPDSGLEHSAHVLEK;GGSDDSSKDPIDVNYEK;GIYFADMVSK;HPDVEVDGFSELR;KFYPLEIDYGQDEEAVK;KFYPLEIDYGQDEEAVKK;KGDEVDGVDEVAK;KMEEVKEANIR;KMVDPEKPQLGMIDR;KPPLLNNADSVQAK;LEQMPSKEDAIEHFMK;LQLLEDDKENR;MAIMVQSPMFDGK;MEEVKEANIR;MIFDVESMKK;NREELGFRPEYSASQLK;NTHATTHNAYDLEVIDIFK;NTHATTHNAYDLE…
Q96DI7	Q96DI7	3	3	3	U5 small nuclear ribonucleoprotein 40 kDa protein	SNRNP40	sp|Q96DI7|SNR40_HUMAN U5 small nuclear ribonucleoprotein 40 kDa protein OS=Homo sapiens OX=9606 GN=SNRNP40 PE=1 SV=1	1	3	3	3	9.8	39.31	0	4.1455	0.83886	10844000	6189100	4655400	IFQGNVHNFEK;KGPELPLVPVKR;TVAVWDSETGER
Q16851	Q16851	5	5	5	UTP--glucose-1-phosphate uridylyltransferase	UGP2	sp|Q16851|UGPA_HUMAN UTP--glucose-1-phosphate uridylyltransferase OS=Homo sapiens OX=9606 GN=UGP2 PE=1 SV=5	1	5	5	5	16.1	56.94	0	61.763	0.83692	118820000	67269000	51548000	IFNTNNLWISLAAVK;ILTTASSHEFEHTKK;IQRPPEDSIQPYEK;NENTFLDLTVQQIEHLNK;TLDGGLNVIQLETAVGAAIK
Q9Y678	Q9Y678	6	4	4	Coatomer subunit gamma-1	COPG1	sp|Q9Y678|COPG1_HUMAN Coatomer subunit gamma-1 OS=Homo sapiens OX=9606 GN=COPG1 PE=1 SV=1	1	6	4	4	9.6	97.717	0	6.3869	0.83543	24871000	11006000	13865000	ELAPAVSVLQLFCSSPK;FGAQNEEMLPSILVLLK;ILHLLGQEGPK;SIATLAITTLLK;SLPYNQPGTCYTLVALPK;VVLEHEEVR
Q9Y5R8	Q9Y5R8	2	2	2	Trafficking protein particle complex subunit 1	TRAPPC1	sp|Q9Y5R8|TPPC1_HUMAN Trafficking protein particle complex subunit 1 OS=Homo sapiens OX=9606 GN=TRAPPC1 PE=1 SV=1	1	2	2	2	17.9	16.831	0	4.584	0.83509	4881200	2854700	2026500	DGFLAFQTSR;NPLCPLGQTVQSELFR
Q96SB8	Q96SB8	2	2	2	Structural maintenance of chromosomes protein 6	SMC6	sp|Q96SB8|SMC6_HUMAN Structural maintenance of chromosomes protein 6 OS=Homo sapiens OX=9606 GN=SMC6 PE=1 SV=2	1	2	2	2	2.8	126.32	0	4.6349	0.83479	5560000	2975400	2584500	FGPNVPALLEAIDDAYR;SAVLTALIVGLGGR
P52732	P52732	20	20	20	Kinesin-like protein KIF11	KIF11	sp|P52732|KIF11_HUMAN Kinesin-like protein KIF11 OS=Homo sapiens OX=9606 GN=KIF11 PE=1 SV=2	1	20	20	20	23.5	119.16	0	79.393	0.83442	374940000	205240000	169700000	AKNILNKPEVNQK;ASAHSIVECDPVRK;AVDQHNAEAQDIFGK;EAGNINQSLLTLGR;FCADSDGFSQELR;FCALEEK;GLEEITVHNKDEVYQILEK;IGAVEEELNR;ILQDSLGGR;LLNTVEETTKDVSGLHSK;LNLVDLAGSENIGR;LTDNGTEFSVK;NILNKPEVNQK;NIQVVVR;NLNSLFNNMEELIK;SKVEETTEHLVTK;SPNEEYTWEEDPLAGIIPR;TSLTVADKIEDQKK;TTAATLMNAYSSR;TVLQELINVLK
P51553	P51553	3	3	3	Isocitrate dehydrogenase [NAD] subunit gamma, mitochondrial	IDH3G	sp|P51553|IDH3G_HUMAN Isocitrate dehydrogenase [NAD] subunit gamma, mitochondrial OS=Homo sapiens OX=9606 GN=IDH3G PE=1 SV=1	1	3	3	3	8.1	42.794	0	4.8055	0.83411	10204000	4901900	5301600	HKDIDILIVR;LHSYATSIR;TSLDLYANVIHCK
P09651;A0A2R8Y4L2;Q32P51	P09651	5;2;2	5;2;2	5;2;2	Heterogeneous nuclear ribonucleoprotein A1;Heterogeneous nuclear ribonucleoprotein A1, N-terminally processed	HNRNPA1	sp|P09651|ROA1_HUMAN Heterogeneous nuclear ribonucleoprotein A1 OS=Homo sapiens OX=9606 GN=HNRNPA1 PE=1 SV=5	3	5	5	5	18.5	38.746	0	20.624	0.83245	67370000	32799000	34571000	EDSQRPGAHLTVK;IEVIEIMTDR;NQGGYGGSSSSSSYGSGR;SESPKEPEQLRK;SSGPYGGGGQYFAKPR
P14174	P14174	4	4	4	Macrophage migration inhibitory factor	MIF	sp|P14174|MIF_HUMAN Macrophage migration inhibitory factor OS=Homo sapiens OX=9606 GN=MIF PE=1 SV=4	1	4	4	4	23.5	12.476	0	51.119	0.83179	2321500000	1319000000	1.0026e+09	LLCGLLAER;MPMFIVNTNVPR;PMFIVNTNVPR;SYSKLLCGLLAERLR
Q8WTT2	Q8WTT2	2	2	2	Nucleolar complex protein 3 homolog	NOC3L	sp|Q8WTT2|NOC3L_HUMAN Nucleolar complex protein 3 homolog OS=Homo sapiens OX=9606 GN=NOC3L PE=1 SV=1	1	2	2	2	3.8	92.547	0	8.5686	0.83147	14588000	7985700	6602600	FLQGDSFLNEDLNQLIK;SPLLPAVLEGLAK
Q13555;Q13554	Q13555;Q13554	6;3	3;1	3;1	Calcium/calmodulin-dependent protein kinase type II subunit gamma;Calcium/calmodulin-dependent protein kinase type II subunit beta	CAMK2G;CAMK2B	sp|Q13555|KCC2G_HUMAN Calcium/calmodulin-dependent protein kinase type II subunit gamma OS=Homo sapiens OX=9606 GN=CAMK2G PE=1 SV=4;sp|Q13554|KCC2B_HUMAN Calcium/calmodulin-dependent protein kinase type II subunit beta OS=Homo sapiens OX=9606 GN=CAMK2B PE=	2	6	3	3	13.8	62.606	0	4.0583	0.83097	24040000	12231000	11809000	AGAYDFPSPEWDTVTPEAK;FTDDYQLFEELGK;GAFSVVR;LLKHPNIVR;LTQYIDGQGRPR;WLNVHYHCSGAPAAPLQ
P62942	P62942	2	2	2	Peptidyl-prolyl cis-trans isomerase FKBP1A	FKBP1A	sp|P62942|FKB1A_HUMAN Peptidyl-prolyl cis-trans isomerase FKBP1A OS=Homo sapiens OX=9606 GN=FKBP1A PE=1 SV=2	1	2	2	2	25	11.951	0	8.6023	0.83052	11210000	6371900	4838400	GVQVETISPGDGR;GWEEGVAQMSVGQR
O75347	O75347	3	3	3	Tubulin-specific chaperone A	TBCA	sp|O75347|TBCA_HUMAN Tubulin-specific chaperone A OS=Homo sapiens OX=9606 GN=TBCA PE=1 SV=3	1	3	3	3	31.5	12.855	0	7.9616	0.82717	10140000	5776600	4363100	LVLDSVKLEA;MRAEDGENYDIKK;RLEAAYLDLQR
P07099	P07099	8	8	8	Epoxide hydrolase 1	EPHX1	sp|P07099|HYEP_HUMAN Epoxide hydrolase 1 OS=Homo sapiens OX=9606 GN=EPHX1 PE=1 SV=1	1	8	8	8	21.5	52.948	0	12.821	0.82679	49329000	27723000	21606000	DVELLYPVK;EDDSIRPFKVETSDEEIHDLHQR;FLGLTERDVELLYPVK;FLSVLERQ;FSTWTNTEFR;FYKENLGQGWMTQK;GGHFAAFEEPELLAQDIR;YLEDGGLER
P22307	P22307	2	2	2	Non-specific lipid-transfer protein	SCP2	sp|P22307|SCP2_HUMAN Sterol carrier protein 2 OS=Homo sapiens OX=9606 GN=SCP2 PE=1 SV=2	1	2	2	2	3.7	58.993	0.003543	1.6248	0.82613	5845300	3025700	2819500	IGGIFAFK;KLEEEGEQFVKK
P22626	P22626	11	11	11	Heterogeneous nuclear ribonucleoproteins A2/B1	HNRNPA2B1	sp|P22626|ROA2_HUMAN Heterogeneous nuclear ribonucleoproteins A2/B1 OS=Homo sapiens OX=9606 GN=HNRNPA2B1 PE=1 SV=2	1	11	11	11	38.8	37.429	0	47.523	0.82478	44934000	23651000	21283000	EESGKPGAHVTVK;EESGKPGAHVTVKK;GFGFVTFDDHDPVDKIVLQK;GGGGNFGPGPGSNFR;GGNFGFGDSR;IDTIEIITDR;LFIGGLSFETTEESLR;NMGGPYGGGNYGPGGSGGSGGYGGR;NYYEQWGK;QEMQEVQSSR;TLETVPLER
O95149	O95149	3	3	3	Snurportin-1	SNUPN	sp|O95149|SPN1_HUMAN Snurportin-1 OS=Homo sapiens OX=9606 GN=SNUPN PE=1 SV=1	1	3	3	3	7.8	41.142	0	4.0991	0.82386	5235700	3079400	2156300	LPEEEGLGEK;RLDYVNHAR;YSSLEQSER
Q12788	Q12788	10	10	10	Transducin beta-like protein 3	TBL3	sp|Q12788|TBL3_HUMAN Transducin beta-like protein 3 OS=Homo sapiens OX=9606 GN=TBL3 PE=1 SV=2	1	10	10	10	17.2	89.034	0	40.331	0.82226	45377000	24698000	20679000	AALEALLPYTER;AETAAGVGR;FLGPEDSHVVVASNSPCLK;GTQLLSSGSDGLVK;HCHEAQAVLGVLLR;LDDHALTGASDSR;NTAPDNGPILLQAQTTQR;SPGLYFLTAGDQGTLR;TFEGHDASVLK;VNILEVASGAVLR
P09496	P09496	2	2	2	Clathrin light chain A	CLTA	sp|P09496|CLCA_HUMAN Clathrin light chain A OS=Homo sapiens OX=9606 GN=CLTA PE=1 SV=1	1	2	2	2	7.7	27.076	0	2.3332	0.82219	11944000	6433700	5510000	LEALDANSR;LQSEPESIRK
Q15717;Q12926;P26378	Q15717	14;1;1	14;1;1	14;1;1	ELAV-like protein 1	ELAVL1	sp|Q15717|ELAV1_HUMAN ELAV-like protein 1 OS=Homo sapiens OX=9606 GN=ELAVL1 PE=1 SV=2	3	14	14	14	45.7	36.091	0	60.541	0.82028	125560000	66964000	58600000	AINTLNGLR;DANLYISGLPR;DKVAGHSLGYGFVNYVTAK;DVEDMFSR;FAANPNQNK;FGGPVHHQAQR;ILQVSFK;NVALLSQLYHSPAR;RFGGPVHHQAQR;SLFSSIGEVESAK;SNGYEDHMAEDCRGDIGR;TNLIVNYLPQNMTQDELR;VAGHSLGYGFVNYVTAK;VLVDQTTGLSR
Q13011	Q13011	5	5	5	Delta(3,5)-Delta(2,4)-dienoyl-CoA isomerase, mitochondrial	ECH1	sp|Q13011|ECH1_HUMAN Delta(3,5)-Delta(2,4)-dienoyl-CoA isomerase, mitochondrial OS=Homo sapiens OX=9606 GN=ECH1 PE=1 SV=2	1	5	5	5	17.7	35.816	0	22.163	0.82006	22155000	12209000	9946000	AVVISGAGK;HVLHVQLNRPNK;VIGNQSLVNELAFTAR;YCAQDAFFQVK;YQETFNVIER
Q9H1K1	Q9H1K1	2	2	2	Iron-sulfur cluster assembly enzyme ISCU, mitochondrial	ISCU	sp|Q9H1K1|ISCU_HUMAN Iron-sulfur cluster assembly enzyme ISCU, mitochondrial OS=Homo sapiens OX=9606 GN=ISCU PE=1 SV=2	1	2	2	2	9.6	17.999	0.0019157	2.1098	0.81969	1837500	977710	859800	AALADYK;VVDHYENPR
P12268	P12268	25	25	22	Inosine-5-monophosphate dehydrogenase 2	IMPDH2	sp|P12268|IMDH2_HUMAN Inosine-5-monophosphate dehydrogenase 2 OS=Homo sapiens OX=9606 GN=IMPDH2 PE=1 SV=2	1	25	25	22	55.6	55.804	0	194.51	0.81931	1264600000	673640000	591010000	DIDFLKEEEHDCFLEEIMTK;DKYPNLQVIGGNVVTAAQAK;DYPLASK;EANEILQR;FGVPVIADGGIQNVGHIAK;FVPYLIAGIQHSCQDIGAK;GKLPIVNEDDELVAIIAR;GMGSLDAMDKHLSSQNR;HGFCGIPITDTGR;KQLLCGAAIGTHEDDKYR;KYEQGFITDPVVLSPK;LPIVNEDDELVAIIAR;LVGIISSR;NLIDAGVDALR;NRDYPLASK;QLLCGAAIGTHEDDKYR;REDLVVAPAGITLK;RFGVPVIADGGIQNVGHIAK;RTSSAQVEGGVHSLHSYEK;TSSAQVEGGVHSLHSYEK;VAQGVSGAVQDK;VGMGSGSICITQEVLACGRPQATAVYK;VRDVFEAK;YEQGFITDPVVLSPK;YFSEAD…
P40939	P40939	18	18	18	Trifunctional enzyme subunit alpha, mitochondrial;Long-chain enoyl-CoA hydratase;Long chain 3-hydroxyacyl-CoA dehydrogenase	HADHA	sp|P40939|ECHA_HUMAN Trifunctional enzyme subunit alpha, mitochondrial OS=Homo sapiens OX=9606 GN=HADHA PE=1 SV=2	1	18	18	18	29.9	82.999	0	70.933	0.81912	94242000	51877000	42365000	ADMVIEAVFEDLSLK;ALMGLYHGQVLCK;CLAPMMSEVIR;DGPGFYTTR;DLNSDMDSILASLK;DSIFSNLTGQLDYQGFEK;DTSASAVAVGLK;FGELVMTK;FGGGNPELLTQMVSK;FVDLYGAQK;ILQEGVDPK;LTAYAMTIPFVR;MQLLEIITTEK;TGIEQGSDAGYLCESQK;THINYGVK;TLQEVTQLSQEAQR;TVLGTPEVLLGALPGAGGTQR;VIGMHYFSPVDK
P30101	P30101	2	2	2	Protein disulfide-isomerase A3	PDIA3	sp|P30101|PDIA3_HUMAN Protein disulfide-isomerase A3 OS=Homo sapiens OX=9606 GN=PDIA3 PE=1 SV=4	1	2	2	2	4	56.782	0	2.4314	0.8187	13679000	7004100	6675000	FVMQEEFSR;LAPEYEAAATR
Q9NP77	Q9NP77	5	5	5	RNA polymerase II subunit A C-terminal domain phosphatase SSU72	SSU72	sp|Q9NP77|SSU72_HUMAN RNA polymerase II subunit A C-terminal domain phosphatase SSU72 OS=Homo sapiens OX=9606 GN=SSU72 PE=1 SV=1	1	5	5	5	27.8	22.574	0	7.9281	0.8186	7160100	4014500	3145600	SFGTGTHVK;SMEAHNILSK;TTYDQMYNDLLR;VAVVCSSNQNR;VYDQVVEDLNSR
P52888	P52888	2	2	2	Thimet oligopeptidase	THOP1	sp|P52888|THOP1_HUMAN Thimet oligopeptidase OS=Homo sapiens OX=9606 GN=THOP1 PE=1 SV=2	1	2	2	2	3.3	78.839	0	2.5083	0.8184	3562200	2019700	1542500	FYLDLYPR;TSQTVATFLDELAQK
P13639	P13639	44	44	43	Elongation factor 2	EEF2	sp|P13639|EF2_HUMAN Elongation factor 2 OS=Homo sapiens OX=9606 GN=EEF2 PE=1 SV=4	1	44	44	43	53.1	95.337	0	295.73	0.81821	2.0013e+09	1.0664e+09	934980000	ALLELQLEPEELYQTFQR;ARPFPDGLAEDIDKGEVSAR;AYLPVNESFGFTADLR;CELLYEGPPDDEAAMGIK;CLYASVLTAQPR;DLEEDHACIPIK;DLEEDHACIPIKK;DSVVAGFQWATK;EDLYLKPIQR;EGALCEENMR;EGIPALDNFLDKL;ETVSEESNVLCLSK;FSVSPVVR;GEGQLGPAER;GGGQIIPTAR;GHVFEESQVAGTPMFVVK;GLKEGIPALDNFLDKL;GPLMMYISK;GVQYLNEIK;GVQYLNEIKDSVVAGFQWATK;IKPVLMMNK;IMGPNYTPGK;IMGPNYTPGKK;IWCFGPDGTGPNILTDITK;KEDLYLKPIQR;KIWCFGPDGTGPNILTDITK;NMSVIAHVDHGK;NPADLPK;QFA…
Q9BWD1	Q9BWD1	2	2	2	Acetyl-CoA acetyltransferase, cytosolic	ACAT2	sp|Q9BWD1|THIC_HUMAN Acetyl-CoA acetyltransferase, cytosolic OS=Homo sapiens OX=9606 GN=ACAT2 PE=1 SV=2	1	2	2	2	4.5	41.35	0.0018657	1.9134	0.81587	3132200	1537300	1594900	HGSNIEAMSK;VAVLSQNR
P23921	P23921	21	21	21	Ribonucleoside-diphosphate reductase large subunit	RRM1	sp|P23921|RIR1_HUMAN Ribonucleoside-diphosphate reductase large subunit OS=Homo sapiens OX=9606 GN=RRM1 PE=1 SV=1	1	21	21	21	32.3	90.069	0	61.882	0.8152	167170000	93573000	73597000	DFSYNYFGFK;EQGPYETYEGSPVSK;GAFIDQSQSLNIHIAEPNYGK;HRPIGIGVQGLADAFILMR;IAVSNLHK;IIDINYYPVPEACLSNK;IIDINYYPVPEACLSNKR;LNSAIIYDR;LTSMHFYGWK;QIFETIYYGALEASCDLAK;RVLSGEFQIVNPHLLK;SAGGIGVAVSCIR;SNQQNLGTIK;STLDIVLANKDR;TGMYYLR;TRPAANPIQFTLNK;TVWEISQK;VAERPQHMLMR;VLSGEFQIVNPHLLK;VSVGIHKEDIDAAIETYNLLSER;YPFESAEAQLLNK
P42345	P42345	3	3	3	Serine/threonine-protein kinase mTOR	MTOR	sp|P42345|MTOR_HUMAN Serine/threonine-protein kinase mTOR OS=Homo sapiens OX=9606 GN=MTOR PE=1 SV=1	1	3	3	3	1.5	288.89	0	4.7648	0.81493	8311300	3546100	4765200	GPTPAILESLISINNK;LIHQLLTDIGR;VLGLLGALDPYK
Q99873;Q9NR22	Q99873	19;2	19;2	19;2	Protein arginine N-methyltransferase 1	PRMT1	sp|Q99873|ANM1_HUMAN Protein arginine N-methyltransferase 1 OS=Homo sapiens OX=9606 GN=PRMT1 PE=1 SV=3	2	19	19	19	60.9	42.461	0	112.31	0.81475	451420000	260930000	190490000	ANKLDHVVTIIK;ATLYVTAIEDR;DKWLAPDGLIFPDR;DVAIKEPLVDVVDPK;DYYFDSYAHFGIHEEMLKDEVR;GKVEEVELPVEK;GQLCELSCSTDYR;IHWWENVYGFDMSCIK;KVIGIECSSISDYAVK;LDHVVTIIK;NDYVHALVAYFNIEFTR;QTVFYMEDYLTVK;RTGFSTSPESPYTHWK;TGEEIFGTIGMRPNAK;TGFSTSPESPYTHWK;VEDLTFTSPFCLQVK;VIGIECSSISDYAVK;VVLDVGSGTGILCMFAAK;WLAPDGLIFPDR
Q9Y217	Q9Y217	12	12	12	Myotubularin-related protein 6	MTMR6	sp|Q9Y217|MTMR6_HUMAN Myotubularin-related protein 6 OS=Homo sapiens OX=9606 GN=MTMR6 PE=1 SV=3	1	12	12	12	28.3	71.967	0	53.783	0.8147	113850000	61261000	52591000	AITVENASVLVHCSDGWDR;CSQPLSGFSAR;ETWILHHHIASVEK;GLSVNDFYSGLESSGWLR;GYENEDNYSNIR;IASKPIIVGSSK;LQGWQLIDLAEEYKR;SLTGTLYLTATHLLFIDSHQK;TIEGSSPADNR;TSQVCSLGSLLLDSYYR;TYSLWPFLLEDQKK;YLNPLYSSESHR
Q7L273	Q7L273	17	17	17	BTB/POZ domain-containing protein KCTD9	KCTD9	sp|Q7L273|KCTD9_HUMAN BTB/POZ domain-containing protein KCTD9 OS=Homo sapiens OX=9606 GN=KCTD9 PE=1 SV=1	1	17	17	17	59.6	42.566	0	90.924	0.81347	71539000	38809000	32730000	ADLSGSVLDCANLQGVK;ANLEGANLK;CNLAHANLCCANLER;CQGLNFSGADLSR;FFGIDSLIEHLEVAIK;FLLATPTK;GAFLIDR;GAIFEEMLTPLHMSQSVR;GVDMEGSQMTGINLR;HGQLIVNDGINLLGVLEEAR;LCNFEDPSGLK;MLCSNAEGASLK;NSQPPEDHSPISR;SPEYFEPILNYLR;STLVNKEPDSMLAHMFK;VTLFLNGSPK;VVAVYGTLSDLLSVASSK
P62937;P0DN26;A0A0B4J2A2;A0A075B767;A0A075B759;Q9Y536;F5H284	P62937	11;1;1;1;1;1;1	11;1;1;1;1;1;1	11;1;1;1;1;1;1	Peptidyl-prolyl cis-trans isomerase A;Peptidyl-prolyl cis-trans isomerase A, N-terminally processed	PPIA	sp|P62937|PPIA_HUMAN Peptidyl-prolyl cis-trans isomerase A OS=Homo sapiens OX=9606 GN=PPIA PE=1 SV=2	7	11	11	11	74.5	18.012	0	42.044	0.81319	697680000	385160000	312520000	EGMNIVEAMER;FEDENFILK;HTGPGILSMANAGPNTNGSQFFICTAK;IIPGFMCQGGDFTR;KITIADCGQLE;SIYGEKFEDENFILK;TEWLDGKHVVFGK;VKEGMNIVEAMER;VNPTVFFDIAVDGEPLGR;VSFELFADK;VSFELFADKVPK
P31153;Q00266	P31153	8;1	8;1	8;1	S-adenosylmethionine synthase isoform type-2	MAT2A	sp|P31153|METK2_HUMAN S-adenosylmethionine synthase isoform type-2 OS=Homo sapiens OX=9606 GN=MAT2A PE=1 SV=1	2	8	8	8	24.8	43.66	0	20.343	0.81306	67526000	37309000	30217000	DLDLKKPIYQR;ELLEIVKK;FVIGGPQGDAGLTGR;HIGYDDSSKGFDYK;NFDLRPGVIVR;TGMILLAGEITSR;TQVTVQYMQDR;YLDEDTIYHLQPSGR
O00764	O00764	3	3	3	Pyridoxal kinase	PDXK	sp|O00764|PDXK_HUMAN Pyridoxal kinase OS=Homo sapiens OX=9606 GN=PDXK PE=1 SV=1	1	3	3	3	12.2	35.102	0	14.987	0.81269	12471000	5669700	6800900	GQVLNSDELQELYEGLR;TVSTLHHVLQR;VLSIQSHVIR
P35580	P35580	38	26	24	Myosin-10	MYH10	sp|P35580|MYH10_HUMAN Myosin-10 OS=Homo sapiens OX=9606 GN=MYH10 PE=1 SV=3	1	38	26	24	23.2	229	0	125.91	0.8126	203820000	109610000	94206000	ADFCIIHYAGK;AGVLAHLEEER;AGVLAHLEEERDLK;ALAYDKLEK;ALEEETKNHEAQIQDMR;ALEQQVEEMR;ASRDEIFAQSK;AVIYNPATQADWTAK;CIIPNHEK;CIIPNHEKR;DKADFCIIHYAGK;ELDDATEANEGLSR;ELQAQIAELQEDFESEK;EQEVAELKK;FVAELWK;HATALEELSEQLEQAKR;IAECSSQLAEEEEKAK;KFDQLLAEEK;KLDAQVQELHAK;KQELEEILHDLESR;KQQQLSALK;LDPHLVLDQLR;LQNELDNVSTLLEEAEKK;LQQELDDLTVDLDHQR;LQQLFNHTMFILEQEEYQR;NCAAYLK;NLPIYSENIIEMYR;NTNPNFVR;QLEEAEEEATR;QLLQANPILESFG…
P62877	P62877	3	3	3	E3 ubiquitin-protein ligase RBX1;E3 ubiquitin-protein ligase RBX1, N-terminally processed	RBX1	sp|P62877|RBX1_HUMAN E3 ubiquitin-protein ligase RBX1 OS=Homo sapiens OX=9606 GN=RBX1 PE=1 SV=1	1	3	3	3	30.6	12.274	0	5.8834	0.81231	14292000	7603900	6687700	AAAMDVDTPSGTNSGAGKK;QVCPLDNR;QVCPLDNREWEFQK
P30405	P30405	2	2	2	Peptidyl-prolyl cis-trans isomerase F, mitochondrial	PPIF	sp|P30405|PPIF_HUMAN Peptidyl-prolyl cis-trans isomerase F, mitochondrial OS=Homo sapiens OX=9606 GN=PPIF PE=1 SV=1	1	2	2	2	8.2	22.04	0	2.7571	0.8109	2060500	1031100	1029400	FPDENFTLK;KIESFGSK
P08758	P08758	2	2	2	Annexin A5	ANXA5	sp|P08758|ANXA5_HUMAN Annexin A5 OS=Homo sapiens OX=9606 GN=ANXA5 PE=1 SV=2	1	2	2	2	7.8	35.936	0	2.2736	0.81047	2328500	1213000	1115400	GLGTDEESILTLLTSR;SEIDLFNIR
Q9NVX2	Q9NVX2	7	7	7	Notchless protein homolog 1	NLE1	sp|Q9NVX2|NLE1_HUMAN Notchless protein homolog 1 OS=Homo sapiens OX=9606 GN=NLE1 PE=1 SV=4	1	7	7	7	22.3	53.32	0	37.139	0.80988	112500000	64167000	48336000	FWDLSTETPHFTCK;ILTGHTQSVTCLR;IWDTTAGR;LLVSGSSDSTLK;LQLVCNALLAQEDPLPLAFFVHDAEIVSSLGK;WITGLSWEPLHANPECR;YLASGSGDTTVR
P61353	P61353	7	7	7	60S ribosomal protein L27	RPL27	sp|P61353|RL27_HUMAN 60S ribosomal protein L27 OS=Homo sapiens OX=9606 GN=RPL27 PE=1 SV=2	1	7	7	7	49.3	15.798	0	17.153	0.80863	238810000	124880000	113930000	DVFRDPALKR;NIDDGTSDRPYSHALVAGIDR;NIDDGTSDRPYSHALVAGIDRYPR;TVVNKDVFRDPALK;VVLVLAGR;VYNYNHLMPTR;YSVDIPLDK
P08133	P08133	19	19	19	Annexin A6	ANXA6	sp|P08133|ANXA6_HUMAN Annexin A6 OS=Homo sapiens OX=9606 GN=ANXA6 PE=1 SV=3	1	19	19	19	33.3	75.872	0	73.453	0.80847	83937000	43666000	40270000	AINEAYKEDYHK;ALIEILATR;ALLALCGGED;CLIEILASR;DAFVAIVQSVK;DLEADIIGDTSGHFQK;DLMTDLKSEISGDLAR;GELSGDFEK;GFGSDKEAILDIITSR;GLGTDEDTIIDIITHR;GTVRPANDFNPDADAK;LILGLMMPPAHYDAK;LMLAVVK;SEIDLLNIR;SEIDLLNIRR;SELDMLDIR;SLEDALSSDTSGHFR;TNEQMHQLVAAYK;WGTDEAQFIYILGNR
Q9BYT8	Q9BYT8	4	4	4	Neurolysin, mitochondrial	NLN	sp|Q9BYT8|NEUL_HUMAN Neurolysin, mitochondrial OS=Homo sapiens OX=9606 GN=NLN PE=1 SV=1	1	4	4	4	5.5	80.651	0	8.0892	0.80575	25518000	14012000	11507000	LVNTGLLTLR;TEELIVQTK;VTAFLDDLSQK;YSIDQEFLK
P31948	P31948	19	19	19	Stress-induced-phosphoprotein 1	STIP1	sp|P31948|STIP1_HUMAN Stress-induced-phosphoprotein 1 OS=Homo sapiens OX=9606 GN=STIP1 PE=1 SV=1	1	19	19	19	37.8	62.639	0	63.369	0.80517	489070000	274340000	214730000	AAALEAMKDYTK;ALDLDSSCK;ALSVGNIDDALQCYSEAIK;AMADPEVQQIMSDPAMR;CMMAQYNR;DFDTALK;DPQALSEHLKNPVIAQK;ELDPTNMTYITNQAAVYFEK;ETKPEPMEEDLPENKK;GDYPQAMK;IGNSYFKEEK;KAAALEAMKDYTK;KKDFDTALK;LDPHNHVLYSNR;LMDVGLIAIR;MEQVNELKEK;RTYEEGLKHEANNPQLK;TYEEGLKHEANNPQLK;YKDAIHFYNK
P07919	P07919	3	3	3	Cytochrome b-c1 complex subunit 6, mitochondrial	UQCRH	sp|P07919|QCR6_HUMAN Cytochrome b-c1 complex subunit 6, mitochondrial OS=Homo sapiens OX=9606 GN=UQCRH PE=1 SV=2	1	3	3	3	29.7	10.739	0	10.38	0.80436	40957000	22013000	18944000	ERLELCDER;LELCDER;SHTEEDCTEELFDFLHAR
P26368	P26368	2	2	2	Splicing factor U2AF 65 kDa subunit	U2AF2	sp|P26368|U2AF2_HUMAN Splicing factor U2AF 65 kDa subunit OS=Homo sapiens OX=9606 GN=U2AF2 PE=1 SV=4	1	2	2	2	2.1	53.5	0	2.7658	0.80413	4339000	2355700	1983200	YCDPDSYHR;YCDPDSYHRR
P84090	P84090	2	2	2	Enhancer of rudimentary homolog	ERH	sp|P84090|ERH_HUMAN Enhancer of rudimentary homolog OS=Homo sapiens OX=9606 GN=ERH PE=1 SV=1	1	2	2	2	21.2	12.259	0	8.1965	0.80365	13091000	6910600	6180600	ADTQTYQPYNK;SHTILLVQPTK
Q96EA4	Q96EA4	2	2	2	Protein Spindly	SPDL1	sp|Q96EA4|SPDLY_HUMAN Protein Spindly OS=Homo sapiens OX=9606 GN=SPDL1 PE=1 SV=2	1	2	2	2	5.6	70.171	0	6.3171	0.8028	4296600	2461000	1835700	GSQTEFEQQER;VANQDLQVQLDQALQQALDPNSK
Q4G0N4	Q4G0N4	11	11	11	NAD kinase 2, mitochondrial	NADK2	sp|Q4G0N4|NAKD2_HUMAN NAD kinase 2, mitochondrial OS=Homo sapiens OX=9606 GN=NADK2 PE=1 SV=2	1	11	11	11	30.1	49.432	0	29.265	0.80026	48027000	26380000	21646000	ALNEVFIGESLSSR;AWSFNINR;GSSYSGLLER;NVEHIIDSLRNEGIEVR;QGNLSLPLNR;SEASGPQLLPVR;SSGLNLCTGTGSK;VATQAVEDVLNIAK;VTNEYNESLLYSPEEPK;YEFEQQR;YTHSFPEALQK
P24752	P24752	7	7	7	Acetyl-CoA acetyltransferase, mitochondrial	ACAT1	sp|P24752|THIL_HUMAN Acetyl-CoA acetyltransferase, mitochondrial OS=Homo sapiens OX=9606 GN=ACAT1 PE=1 SV=1	1	7	7	7	20.4	45.199	0	18.898	0.79753	33464000	17845000	15619000	DGLTDVYNK;EVVIVSATR;GQPDVVVKEDEEYKR;IVGHLTHALK;LNVTPLAR;QAVLGAGLPISTPCTTINK;TPIGSFLGSLSLLPATK
O75131	O75131	13	13	13	Copine-3	CPNE3	sp|O75131|CPNE3_HUMAN Copine-3 OS=Homo sapiens OX=9606 GN=CPNE3 PE=1 SV=1	1	13	13	13	35	60.13	0	60.618	0.79503	207820000	113010000	94814000	EALAQCVLAEIPQQVVGYFNTYK;GSITISAEEIKDNR;ISLNSLCYGDMDK;KLTRPLVMK;LYGPTNFSPIINHVAR;NNLNPVWRPFK;SDPLCVLFLNTSGQQWYEVER;SDPYLEFHK;SPLGEVAIR;SPLGEVAIRDIVQFVPFR;SSPVEFECINEK;TIELSDDDFLGECECTLGQIVSSK;VALNVSCANLLDKDIGSK
P55084	P55084	4	4	4	Trifunctional enzyme subunit beta, mitochondrial;3-ketoacyl-CoA thiolase	HADHB	sp|P55084|ECHB_HUMAN Trifunctional enzyme subunit beta, mitochondrial OS=Homo sapiens OX=9606 GN=HADHB PE=1 SV=3	1	4	4	4	10.1	51.294	0	5.0233	0.7947	13077000	7506200	5570500	DLMPHDLAR;KAQDEGLLSDVVPFKVPGK;LEQDEYALR;TPFLLSGTSYK
Q8N5K1	Q8N5K1	8	8	8	CDGSH iron-sulfur domain-containing protein 2	CISD2	sp|Q8N5K1|CISD2_HUMAN CDGSH iron-sulfur domain-containing protein 2 OS=Homo sapiens OX=9606 GN=CISD2 PE=1 SV=1	1	8	8	8	53.3	15.278	0	29.301	0.79357	81728000	45522000	36206000	DSLINLK;HNELTGDNVGPLILK;LPVPESITGFAR;LTVSEWLR;RLPVPESITGFAR;VLESVAR;VQLPAYLK;VVNEINIEDLCLTK
P30837;P47895;O94788	P30837	6;1;1	5;0;0	5;0;0	Aldehyde dehydrogenase X, mitochondrial	ALDH1B1	sp|P30837|AL1B1_HUMAN Aldehyde dehydrogenase X, mitochondrial OS=Homo sapiens OX=9606 GN=ALDH1B1 PE=1 SV=4	3	6	5	5	15.9	57.249	0	10.838	0.79329	74755000	41489000	33266000	KIEEVVER;KVGNPFELDTQQGPQVDKEQFER;TFVEESIYNEFLER;VAEQTPLSALYLASLIK;VTLELGGK;YFAGWADKWHGK
P20073	P20073	5	5	5	Annexin A7	ANXA7	sp|P20073|ANXA7_HUMAN Annexin A7 OS=Homo sapiens OX=9606 GN=ANXA7 PE=1 SV=3	1	5	5	5	10.2	52.739	0	19.978	0.79326	22034000	11578000	10456000	CYQSEFGR;DLLSSVSR;GFGTDEQAIVDVVANR;SEIDLVQIK;VLIEILCTR
P23284	P23284	9	9	9	Peptidyl-prolyl cis-trans isomerase B	PPIB	sp|P23284|PPIB_HUMAN Peptidyl-prolyl cis-trans isomerase B OS=Homo sapiens OX=9606 GN=PPIB PE=1 SV=2	1	9	9	9	44.4	23.742	0	17.581	0.7927	45232000	25211000	20021000	DFMIQGGDFTR;DKPLKDVIIADCGK;DTNGSQFFITTVK;HYGPGWVSMANAGK;IEVEKPFAIAK;IGDEDVGR;TVDNFVALATGEK;VIKDFMIQGGDFTR;VLEGMEVVR
Q9UJ70	Q9UJ70	4	4	4	N-acetyl-D-glucosamine kinase	NAGK	sp|Q9UJ70|NAGK_HUMAN N-acetyl-D-glucosamine kinase OS=Homo sapiens OX=9606 GN=NAGK PE=1 SV=4	1	4	4	4	15.4	37.375	0	7.9078	0.791	8271800	4583700	3688200	EGFLLALTQGR;HIVAVLPEIDPVLFQGK;LGILTHLYR;SLGLSLSGGDQEDAGR
P48739	P48739	2	2	2	Phosphatidylinositol transfer protein beta isoform	PITPNB	sp|P48739|PIPNB_HUMAN Phosphatidylinositol transfer protein beta isoform OS=Homo sapiens OX=9606 GN=PITPNB PE=1 SV=2	1	2	2	2	10.3	31.54	0	5.1042	0.79045	9071300	5185300	3886000	SQVEPADYKADEDPALFQSVK;VENFIQK
P31040	P31040	5	5	5	Succinate dehydrogenase [ubiquinone] flavoprotein subunit, mitochondrial	SDHA	sp|P31040|SDHA_HUMAN Succinate dehydrogenase [ubiquinone] flavoprotein subunit, mitochondrial OS=Homo sapiens OX=9606 GN=SDHA PE=1 SV=2	1	5	5	5	8.6	72.691	0	15.584	0.79029	38833000	21159000	17674000	GEGGILINSQGER;KPFEEHWR;LGANSLLDLVVFGR;SMQNHAAVFR;TGHSLLHTLYGR
O43813	O43813	11	11	11	LanC-like protein 1	LANCL1	sp|O43813|LANC1_HUMAN Glutathione S-transferase LANCL1 OS=Homo sapiens OX=9606 GN=LANCL1 PE=1 SV=1	1	11	11	11	39.8	45.283	0	70.081	0.79005	144130000	85359000	58769000	ELLQQMER;FAEWCLEYGEHGCR;FPSGNYPPCIGDNR;IDPHAPNEMLYGR;IGYIYALLFVNK;IPQSHIQQICETILTSGENLAR;LHSLVKPSVDYVCQLK;QSLNCLTK;SITFLCGDAGPLAVAAVLYHK;SLAEGYFDAAGR;YLCDAYQCADVIWQYGLLK
Q96IJ6	Q96IJ6	2	2	2	Mannose-1-phosphate guanyltransferase alpha	GMPPA	sp|Q96IJ6|GMPPA_HUMAN Mannose-1-phosphate guanyltransferase alpha OS=Homo sapiens OX=9606 GN=GMPPA PE=1 SV=1	1	2	2	2	5	46.291	0.0018727	1.9617	0.78951	3225200	1832500	1392700	GNVYIHPTAK;LLPAITILGCR
P12814	P12814	24	14	14	Alpha-actinin-1	ACTN1	sp|P12814|ACTN1_HUMAN Alpha-actinin-1 OS=Homo sapiens OX=9606 GN=ACTN1 PE=1 SV=2	1	24	14	14	35.8	103.06	0	74.163	0.78915	259720000	138720000	121000000	AIMTYVSSFYHAFSGAQK;ALDFIASK;ASIHEAWTDGK;CQLEINFNTLQTK;DGLGFCALIHR;FAIQDISVEETSAK;GISQEQMNEFR;HRPELIDYGK;HTNYTMEHIR;IDQLEGDHQLIQEALIFDNK;ISIEMHGTLEDQLSHLR;KAGTQIENIEEDFRDGLK;KHEAFESDLAAHQDR;LAILGIHNEVSK;LASDLLEWIR;LLETIDQLYLEYAK;LMLLLEVISGER;MLDAEDIVGTARPDEK;MVSDINNAWGCLEQVEK;NVNIQNFHISWK;QKDYETATLSEIK;SIVNYKPK;VGWEQLLTTIAR;VLAVNQENEQLMEDYEK
O15111	O15111	2	2	2	Inhibitor of nuclear factor kappa-B kinase subunit alpha	CHUK	sp|O15111|IKKA_HUMAN Inhibitor of nuclear factor kappa-B kinase subunit alpha OS=Homo sapiens OX=9606 GN=CHUK PE=1 SV=2	1	2	2	2	2.7	84.639	0	2.3907	0.78685	2568100	1176200	1392000	IIVHTVQSQDR;IQLPIIQLR
P49419	P49419	3	3	3	Alpha-aminoadipic semialdehyde dehydrogenase	ALDH7A1	sp|P49419|AL7A1_HUMAN Alpha-aminoadipic semialdehyde dehydrogenase OS=Homo sapiens OX=9606 GN=ALDH7A1 PE=1 SV=5	1	3	3	3	7.8	58.486	0	11.968	0.78611	25560000	11641000	13919000	GEVITTYCPANNEPIAR;RLFIHESIHDEVVNR;RSTCTINYSK
Q9BTW9	Q9BTW9	6	6	6	Tubulin-specific chaperone D	TBCD	sp|Q9BTW9|TBCD_HUMAN Tubulin-specific chaperone D OS=Homo sapiens OX=9606 GN=TBCD PE=1 SV=2	1	6	6	6	6.3	132.6	0	26.239	0.78602	51311000	27425000	23886000	DAAAVLVSR;IMCCVAQQASEK;ISHWDGVIR;LAAQENRPVTDHLDEQAVQGLK;LVDVVAVILK;SQPELIEAHTCER
P48047	P48047	5	5	5	ATP synthase subunit O, mitochondrial	ATP5O	sp|P48047|ATPO_HUMAN ATP synthase subunit O, mitochondrial OS=Homo sapiens OX=9606 GN=ATP5PO PE=1 SV=1	1	5	5	5	27.7	23.277	0	9.8772	0.78577	6217400	3256600	2960800	FSPLTTNLINLLAENGR;SFLSQGQVLK;TDPSILGGMIVR;VAASVLNPYVK;VAQILKEPK
O75306	O75306	5	5	5	NADH dehydrogenase [ubiquinone] iron-sulfur protein 2, mitochondrial	NDUFS2	sp|O75306|NDUS2_HUMAN NADH dehydrogenase [ubiquinone] iron-sulfur protein 2, mitochondrial OS=Homo sapiens OX=9606 GN=NDUFS2 PE=1 SV=2	1	5	5	5	12.7	52.545	0	9.7161	0.7854	17215000	9283400	7931200	APGFAHLAGLDK;GSGIQWDLR;IIAQCLNK;LDELEELLTNNR;NITLNFGPQHPAAHGVLR
Q13162	Q13162	5	3	3	Peroxiredoxin-4	PRDX4	sp|Q13162|PRDX4_HUMAN Peroxiredoxin-4 OS=Homo sapiens OX=9606 GN=PRDX4 PE=1 SV=1	1	5	3	3	18.1	30.54	0	19.644	0.78324	17381000	9832300	7548900	DYGVYLEDSGHTLR;GLFIIDDK;GLFIIDDKGILR;IPLLSDLTHQISK;LVQAFQYTDK
P11310	P11310	5	5	5	Medium-chain specific acyl-CoA dehydrogenase, mitochondrial	ACADM	sp|P11310|ACADM_HUMAN Medium-chain specific acyl-CoA dehydrogenase, mitochondrial OS=Homo sapiens OX=9606 GN=ACADM PE=1 SV=1	1	5	5	5	14	46.588	0	14.557	0.78148	16507000	9615200	6891600	ANWYFLLAR;GIVFEDVKVPK;IYQIYEGTSQIQR;KGDEYIINGQK;TRPVVAAGAVGLAQR
P35244	P35244	5	5	5	Replication protein A 14 kDa subunit	RPA3	sp|P35244|RFA3_HUMAN Replication protein A 14 kDa subunit OS=Homo sapiens OX=9606 GN=RPA3 PE=1 SV=1	1	5	5	5	61.2	13.569	0	15.808	0.77858	13693000	7356200	6336800	ATILCTSYVQFK;EDSHPFDLGLYNEAVK;IIHDFPQFYPLGIVQHD;INAGMLAQFIDKPVCFVGR;MFILSDGEGK
Q9H2W6	Q9H2W6	2	2	2	39S ribosomal protein L46, mitochondrial	MRPL46	sp|Q9H2W6|RM46_HUMAN 39S ribosomal protein L46, mitochondrial OS=Homo sapiens OX=9606 GN=MRPL46 PE=1 SV=1	1	2	2	2	8.2	31.705	0	5.5258	0.77711	8993100	5067700	3925400	ALLLTGDFSQAGNK;SLYSDHELR
O60888	O60888	2	2	2	Protein CutA	CUTA	sp|O60888|CUTA_HUMAN Protein CutA OS=Homo sapiens OX=9606 GN=CUTA PE=1 SV=2	1	2	2	2	15.6	19.116	0	4.2757	0.77445	27648000	15689000	11958000	GKIEEDSEVLMMIK;TQSSLVPALTDFVR
P28838	P28838	15	15	15	Cytosol aminopeptidase	LAP3	sp|P28838|AMPL_HUMAN Cytosol aminopeptidase OS=Homo sapiens OX=9606 GN=LAP3 PE=1 SV=3	1	15	15	15	37.6	56.166	0	82.758	0.77212	248310000	143870000	104440000	ADMGGAATICSAIVSAAK;FAEIIEK;GLVLGIYSK;GSDEPPVFLEIHYK;GSPNANEPPLVFVGK;GVLFASGQNLAR;LFEASIETGDR;LILADALCYAHTFNPK;MPLFEHYTR;QLMETPANEMTPTR;QVVDCQLADVNNIGK;SWIEEQAMGSFLSVAK;TFYGLHQDFPSVVLVGLGK;TIQVDNTDAEGR;TLIEFLLR
Q9Y5S9	Q9Y5S9	3	3	3	RNA-binding protein 8A	RBM8A	sp|Q9Y5S9|RBM8A_HUMAN RNA-binding protein 8A OS=Homo sapiens OX=9606 GN=RBM8A PE=1 SV=1	1	3	3	3	20.7	19.889	0	5.2045	0.77166	6200100	3349800	2850400	GFGSEEGSR;MREDYDSVEQDGDEPGPQR;NIHLNLDR
P00505	P00505	11	11	11	Aspartate aminotransferase, mitochondrial	GOT2	sp|P00505|AATM_HUMAN Aspartate aminotransferase, mitochondrial OS=Homo sapiens OX=9606 GN=GOT2 PE=1 SV=3	1	11	11	11	32.6	47.517	0	51.312	0.77086	62809000	35480000	27329000	ASAELALGENSEVLK;DAGMQLQGYR;FVTVQTISGTGALR;IAAAILNTPDLR;IAAAILNTPDLRK;ILIRPMYSNPPLNGAR;ISVAGVTSSNVGYLAHAIHQVTK;NLDKEYLPIGGLAEFCK;NMGLYGER;TCGFDFTGAVEDISK;TQLVSNLKK
Q9BTV5	Q9BTV5	3	3	3	Fibronectin type III and SPRY domain-containing protein 1	FSD1	sp|Q9BTV5|FSD1_HUMAN Fibronectin type III and SPRY domain-containing protein 1 OS=Homo sapiens OX=9606 GN=FSD1 PE=1 SV=1	1	3	3	3	7.7	55.819	0	7.1513	0.77045	20452000	11866000	8586000	LDASTSHQNLR;LKEDQPWMVIEGIR;TYELQNQLAACTR
P18206	P18206	33	33	33	Vinculin	VCL	sp|P18206|VINC_HUMAN Vinculin OS=Homo sapiens OX=9606 GN=VCL PE=1 SV=4	1	33	33	33	38.4	123.8	0	214.98	0.77024	702640000	400150000	302490000	AGEVINQPMMMAAR;AIPDLTAPVAAVQAAVSNLVR;ALASQLQDSLK;AQQVSQGLDVLTAK;AVAGNISDPGLQK;CDRVDQLTAQLADLAAR;DPSASPGDAGEQAIR;DYLIDGSR;ELLPVLISAMK;ETVQTTEDQILKR;EVENSEDPKFR;GILSGTSDLLLTFDEAEVR;GILSGTSDLLLTFDEAEVRK;GWLRDPSASPGDAGEQAIR;IPTISTQLK;KIDAAQNWLADPNGGPEGEEQIR;LANVMMGPYR;LLAVAATAPPDAPNREEVFDER;LVQAAQMLQSDPYSVPAR;MALLMAEMSR;MLGQMTDQVADLR;MTGLVDEAIDTK;NPGNQAAYEHFETMK;NQGIEEALK;QILDEAGK;QVATALQNLQTK;SFLDSG…
O43447	O43447	3	3	3	Peptidyl-prolyl cis-trans isomerase H	PPIH	sp|O43447|PPIH_HUMAN Peptidyl-prolyl cis-trans isomerase H OS=Homo sapiens OX=9606 GN=PPIH PE=1 SV=1	1	3	3	3	18.1	19.208	0	5.1949	0.76555	5196300	2994100	2202300	GPFADENFK;IIDGLLVMR;KIENVPTGPNNKPK
O95182	O95182	2	2	2	NADH dehydrogenase [ubiquinone] 1 alpha subcomplex subunit 7	NDUFA7	sp|O95182|NDUA7_HUMAN NADH dehydrogenase [ubiquinone] 1 alpha subcomplex subunit 7 OS=Homo sapiens OX=9606 GN=NDUFA7 PE=1 SV=3	1	2	2	2	23.9	12.551	0.001845	1.8357	0.76522	4988300	2941700	2046500	ALVSGKPAESSAVAATEK;LSNNYYCTR
Q13126	Q13126	4	4	4	S-methyl-5-thioadenosine phosphorylase	MTAP	sp|Q13126|MTAP_HUMAN S-methyl-5-thioadenosine phosphorylase OS=Homo sapiens OX=9606 GN=MTAP PE=1 SV=2	1	4	4	4	19.4	31.236	0	7.8436	0.76085	17612000	9557000	8054700	ASGTTTTAVK;GTMVTIEGPR;IGIIGGTGLDDPEILEGR;YVDTPFGKPSDALILGK
P41250	P41250	7	7	7	Glycine--tRNA ligase	GARS	sp|P41250|GARS_HUMAN Glycine--tRNA ligase OS=Homo sapiens OX=9606 GN=GARS1 PE=1 SV=3	1	7	7	7	12.6	83.165	0	16.749	0.75919	39387000	22334000	17053000	CSVLPLSQNQEFMPFVK;ELSEALTR;IMYTVFEHTFHVR;SCYDLSCHAR;TLYVEEVVPNVIEPSFGLGR;VPLVAEKPLKEPK;YPLFEGQETGKK
P62861	P62861	2	2	2	40S ribosomal protein S30	FAU	sp|P62861|RS30_HUMAN FAU ubiquitin-like and ribosomal protein S30 OS=Homo sapiens OX=9606 GN=FAU PE=1 SV=2	1	2	2	2	8.3	14.39	0	2.2504	0.75889	7055300	3940400	3115000	FVNVVPTFGK;RFVNVVPTFGK
Q9H6R4	Q9H6R4	2	2	2	Nucleolar protein 6	NOL6	sp|Q9H6R4|NOL6_HUMAN Nucleolar protein 6 OS=Homo sapiens OX=9606 GN=NOL6 PE=1 SV=2	1	2	2	2	2.4	127.59	0.0035556	1.637	0.75808	27461000	14747000	12714000	AFDHVLHLRPLSR;TVFRPPLDIYDVLIR
P09936	P09936	2	2	2	Ubiquitin carboxyl-terminal hydrolase isozyme L1	UCHL1	sp|P09936|UCHL1_HUMAN Ubiquitin carboxyl-terminal hydrolase isozyme L1 OS=Homo sapiens OX=9606 GN=UCHL1 PE=1 SV=2	1	2	2	2	9.4	24.824	0	3.0761	0.75561	2987500	1803300	1184100	FSAVALCK;QIEELKGQEVSPK
Q96EK6	Q96EK6	2	2	2	Glucosamine 6-phosphate N-acetyltransferase	GNPNAT1	sp|Q96EK6|GNA1_HUMAN Glucosamine 6-phosphate N-acetyltransferase OS=Homo sapiens OX=9606 GN=GNPNAT1 PE=1 SV=1	1	2	2	2	12	20.749	0	3.4897	0.75559	1286500	678620	607870	LLLSTLTLLSK;VEDVVVSDECR
P11498	P11498	54	54	54	Pyruvate carboxylase, mitochondrial	PC	sp|P11498|PYC_HUMAN Pyruvate carboxylase, mitochondrial OS=Homo sapiens OX=9606 GN=PC PE=1 SV=2	1	54	54	54	62.6	129.63	0	323.31	0.75497	10611000000	6.0487e+09	4562200000	ACTELGIR;ADEAYLIGR;ADFAQACQDAGVR;AEAEAQAEELSFPR;AGTHILCIK;AIAIAAGVPVVPGTDAPITSLHEAHEFSNTYGFPIIFK;ALAVSDLNR;ASPSPTDPVVPAVPIGPPPAGFR;AYSEALAAFGNGALFVEK;AYVEANQMLGDLIK;DAHQSLLATR;DFTATFGPLDSLNTR;DMAGLLKPTACTMLVSSLR;DTQAMKEMHFHPK;EGPEGFAR;ELIPNIPFQMLLR;ENGMDVFR;ENNVDAVHPGYGFLSER;FIGPSPEVVR;GANAVGYTNYPDNVVFK;GLAPVQAYLHIPDIIK;GLYAAFDCTATMK;GQIGAPMPGK;GTPLDTEVPMER;HGEEVTPEDVLSAAMYPDVFAHFK;HIEVQILGDQYGNI…
P06737;P11217	P06737	38;5	38;5	34;1	Glycogen phosphorylase, liver form	PYGL	sp|P06737|PYGL_HUMAN Glycogen phosphorylase, liver form OS=Homo sapiens OX=9606 GN=PYGL PE=1 SV=4	2	38	38	34	52.2	97.147	0	152.79	0.74892	758820000	420610000	338210000	AKPLTDQEK;AKPLTDQEKR;APNDFNLR;AWNTMVLK;DFNVGDYIQAVLDR;DFSELEPDKFQNK;DIINMLFYHDR;DLSQLTK;DYYFALAHTVR;EYAQNIWNVEPSDLK;EYYEALPELK;FSQFLETEYK;GAGTVFDAFPDQVAIQLNDTHPALAIPELMR;GIVGVENVAELKK;HLEIIYEINQK;IDDVAALDKK;IFVDIEKLPWSK;INMAHLCIVGSHAVNGVAK;INPSSMFDVQVK;LHSFLGDDVFLR;LITSVADVVNNDPMVGSK;LKQEYFVVAATLQDIIR;LVIDQIDNGFFSPK;MSLIEEEGSKR;NLAENISR;QPDLFKDIINMLFYHDR;RWLLLCNPGLAELIAEK;SRPEFMLPVHFYGK;TFAYTNHTV…
P62277	P62277	8	8	8	40S ribosomal protein S13	RPS13	sp|P62277|RS13_HUMAN 40S ribosomal protein S13 OS=Homo sapiens OX=9606 GN=RPS13 PE=1 SV=2	1	8	8	8	43.7	17.222	0	59.501	0.74886	490190000	267650000	222550000	GLAPDLPEDLYHLIK;GLSQSALPYR;GLTPSQIGVILR;KGLTPSQIGVILR;LILIESR;LTSDDVKEQIYK;SKGLAPDLPEDLYHLIK;VLPPNWK
Q4G0X4;Q719H9	Q4G0X4	3;1	3;1	3;1	BTB/POZ domain-containing protein KCTD21	KCTD21	sp|Q4G0X4|KCD21_HUMAN BTB/POZ domain-containing protein KCTD21 OS=Homo sapiens OX=9606 GN=KCTD21 PE=1 SV=1	2	3	3	3	10.4	29.643	0	3.3378	0.74777	10153000	5279400	4873900	SDPITLNVGGK;VQTVHFTVR;YILNFLR
P23526	P23526	25	25	25	Adenosylhomocysteinase	AHCY	sp|P23526|SAHH_HUMAN Adenosylhomocysteinase OS=Homo sapiens OX=9606 GN=AHCY PE=1 SV=4	1	25	25	25	52.3	47.716	0	109.48	0.74573	1259500000	706980000	552550000	ALDIAENEMPGLMR;ATDVMIAGK;DGPLNMILDDGGDLTNLIHTK;ERYSASKPLK;ESLIDGIKR;FDNLYGCR;GETDEEYLWCIEQTLYFK;GISEETTTGVHNLYK;IILLAEGR;KALDIAENEMPGLMR;KLDEAVAEAHLGK;LDEAVAEAHLGK;MMANGILK;QAQYLGMSCDGPFKPDHYR;RATDVMIAGK;RIILLAEGR;SDKLPYK;SKFDNLYGCR;VADIGLAAWGR;VAVVAGYGDVGK;VPAINVNDSVTK;WLNENAVEK;YPQLLPGIR;YPVGVHFLPK;YSASKPLK
Q96HP4	Q96HP4	3	3	3	Oxidoreductase NAD-binding domain-containing protein 1	OXNAD1	sp|Q96HP4|OXND1_HUMAN Oxidoreductase NAD-binding domain-containing protein 1 OS=Homo sapiens OX=9606 GN=OXNAD1 PE=1 SV=1	1	3	3	3	11.5	34.854	0	4.8157	0.74486	19407000	11225000	8181700	HAADLLR;NILDLVNEFPEK;QTTQINAELKPYITEGR
P43897	P43897	2	2	2	Elongation factor Ts, mitochondrial	TSFM	sp|P43897|EFTS_HUMAN Elongation factor Ts, mitochondrial OS=Homo sapiens OX=9606 GN=TSFM PE=1 SV=2	1	2	2	2	8	35.39	0	5.7849	0.74433	8206500	4883500	3323100	GFLNSSELSGLPAGPDR;TNLEDVGRR
Q9NUQ3	Q9NUQ3	4	3	3	Gamma-taxilin	TXLNG	sp|Q9NUQ3|TXLNG_HUMAN Gamma-taxilin OS=Homo sapiens OX=9606 GN=TXLNG PE=1 SV=2	1	4	3	3	9.8	60.585	0	7.6285	0.74411	13340000	7767500	5572800	LRQENIELGEK;SAVQKPPSTGSAPAIESVD;SKLESLCR;TDPPDGQQDSECNR
P08865;A0A8I5KQE6	P08865;A0A8I5KQE6	13;10	13;10	13;10	40S ribosomal protein SA	RPSA	sp|P08865|RSSA_HUMAN 40S ribosomal protein SA OS=Homo sapiens OX=9606 GN=RPSA PE=1 SV=4;tr|A0A8I5KQE6|A0A8I5KQE6_HUMAN 40S ribosomal protein SA OS=Homo sapiens OX=9606 GN=RPSAP58 PE=1 SV=1	2	13	13	13	63.4	32.854	0	104.75	0.7413	311510000	181280000	130230000	ADHQPLTEASYVNLPTIALCNTDSPLR;AIVAIENPADVSVISSR;EHPWEVMPDLYFYRDPEEIEKEEQAAAEK;FAAATGATPIAGR;FLAAGTHLGGTNLDFQMEQYIYK;FTPGTFTNQIQAAFR;FTPGTFTNQIQAAFREPR;GAHSVGLMWWMLAR;KSDGIYIINLK;LLVVTDPR;SDGIYIINLK;SGALDVLQMKEEDVLK;YVDIAIPCNNK
P35573	P35573	53	53	53	Glycogen debranching enzyme;4-alpha-glucanotransferase;Amylo-alpha-1,6-glucosidase	AGL	sp|P35573|GDE_HUMAN Glycogen debranching enzyme OS=Homo sapiens OX=9606 GN=AGL PE=1 SV=3	1	53	53	53	45.9	174.76	0	222.04	0.74123	1.0074e+09	577360000	430030000	AVTVYTNYPFPGETFNR;DGSAVEIVGLSK;DTFIALR;EAMSAYNSHEEGR;EKEQCCVSLAAGLPHFSSGIFR;ELICWGDSVK;ESGYNMIHFTPLQTLGLSR;EVPQMCIPGKIEEVVLEAR;FNCGTWMDK;FSCDVAEGK;GFIQVYVDQVDEDIVAVTR;GILLITGR;GIPALIENDHHMNSIR;GPNEYIQEIEFENLSPGSVIIFR;GYDELVPHQISVVSEER;HGLIPNLLGEGIYAR;HSPSIHQSVVAVSR;IIWEDIFPK;ILLLNEMEKLEK;IPFASLASR;KDENSINGTPDITVEIR;KIIWEDIFPK;KIQDNFEK;KNIFPYHEVTVK;KYTEITATYFQGVR;LDNCHSTPLHVAEYMLDAAR;LFHVSEDPSDLNE…
P58546	P58546	5	5	5	Myotrophin	MTPN	sp|P58546|MTPN_HUMAN Myotrophin OS=Homo sapiens OX=9606 GN=MTPN PE=1 SV=2	1	5	5	5	56.8	12.895	0	21.518	0.74107	72901000	41818000	31083000	CDKEFMWALK;GPDGLTAFEATDNQAIK;KPLHYAADCGQLEILEFLLLK;NGDLDEVKDYVAK;NGDLDEVKDYVAKGEDVNR
Q53G59	Q53G59	2	2	2	Kelch-like protein 12	KLHL12	sp|Q53G59|KLH12_HUMAN Kelch-like protein 12 OS=Homo sapiens OX=9606 GN=KLHL12 PE=1 SV=2	1	2	2	2	3.2	63.276	0	2.6419	0.74069	23396000	13593000	9803200	FHLRPELR;YVASVSLHDR
P28482;P27361;P31152;Q16659	P28482	7;3;1;1	7;3;1;1	7;3;1;1	Mitogen-activated protein kinase 1	MAPK1	sp|P28482|MK01_HUMAN Mitogen-activated protein kinase 1 OS=Homo sapiens OX=9606 GN=MAPK1 PE=1 SV=3	4	7	7	7	23.9	41.389	0	11.155	0.73922	42477000	22533000	19944000	APEIMLNSK;DLKPSNLLLNTTCDLK;ISPFEHQTYCQR;LKELIFEETAR;NYLLSLPHK;VADPDHDHTGFLTEYVATR;YIHSANVLHR
P00558;P07205	P00558	10;1	10;1	10;1	Phosphoglycerate kinase 1	PGK1	sp|P00558|PGK1_HUMAN Phosphoglycerate kinase 1 OS=Homo sapiens OX=9606 GN=PGK1 PE=1 SV=3	2	10	10	10	30	44.614	0	56.373	0.7375	72390000	34228000	38162000	ACANPAAGSVILLENLR;AHSSMVGVNLPQK;ALESPERPFLAILGGAK;ALMDEVVK;FHVEEEGKGK;GCITIIGGGDTATCCAK;GTKALMDEVVK;LGDVYVNDAFGTAHR;VLNNMEIGTSLFDEEGAK;YAEAVTR
O75323	O75323	3	3	3	Protein NipSnap homolog 2	GBAS	sp|O75323|NIPS2_HUMAN Protein NipSnap homolog 2 OS=Homo sapiens OX=9606 GN=NIPSNAP2 PE=1 SV=1	1	3	3	3	8.4	33.742	0	4.8659	0.73437	40901000	23853000	17048000	ICQEVLPK;SDMLLSR;SGPNIYELR
P20674	P20674	5	5	5	Cytochrome c oxidase subunit 5A, mitochondrial	COX5A	sp|P20674|COX5A_HUMAN Cytochrome c oxidase subunit 5A, mitochondrial OS=Homo sapiens OX=9606 GN=COX5A PE=1 SV=2	1	5	5	5	38	16.762	0	24.837	0.73418	70084000	42015000	28069000	GINTLVTYDMVPEPK;IIDAALR;ILEVVKDK;RLNDFASTVR;WVTYFNKPDIDAWELRK
Q15084	Q15084	11	11	11	Protein disulfide-isomerase A6	PDIA6	sp|Q15084|PDIA6_HUMAN Protein disulfide-isomerase A6 OS=Homo sapiens OX=9606 GN=PDIA6 PE=1 SV=1	1	11	11	11	33.9	48.121	0	53.693	0.73401	45525000	24688000	20837000	ALDLFSDNAPPPELLEIINEDIAK;ALDLFSDNAPPPELLEIINEDIAKR;DGELPVEDDIDLSDVELDDLGKDEL;GESPVDYDGGR;GSFSEQGINEFLR;GSTAPVGGGAFPTIVER;GSTAPVGGGAFPTIVEREPWDGR;LAAVDATVNQVLASR;NLEPEWAAAASEVK;NSYLEVLLK;TGEAIVDAALSALR
P09497	P09497	2	2	2	Clathrin light chain B	CLTB	sp|P09497|CLCB_HUMAN Clathrin light chain B OS=Homo sapiens OX=9606 GN=CLTB PE=1 SV=1	1	2	2	2	7.4	25.19	0	3.1827	0.73285	5174100	2992100	2182100	VAQLCDFNPK;VTEQEWR
P46736	P46736	1	1	1	Lys-63-specific deubiquitinase BRCC36	BRCC3	sp|P46736|BRCC3_HUMAN Lys-63-specific deubiquitinase BRCC36 OS=Homo sapiens OX=9606 GN=BRCC3 PE=1 SV=2	1	1	1	1	4.7	36.072	0.0018553	1.8722	0.73192	5266600	2739200	2527500	IEIPIHIVPHVTIGK
Q04446	Q04446	14	14	14	1,4-alpha-glucan-branching enzyme	GBE1	sp|Q04446|GLGB_HUMAN 1,4-alpha-glucan-branching enzyme OS=Homo sapiens OX=9606 GN=GBE1 PE=1 SV=3	1	14	14	14	21.4	80.473	0	39.312	0.73169	123750000	65477000	58269000	AGLLFIFNFHPSK;CADGGLYCK;CIAYAESHDQALVGDK;FLLSNIR;GTHDLWDSR;GYESFGVHR;HFTCNVLPR;IVLDSDAAEYGGHQR;IYESHVGISSHEGK;LLEIDPYLKPYAVDFQR;NIGENEGGIDK;QFHLTDDDLLR;RQFHLTDDDLLR;YKQFSQILK
Q96EP5	Q96EP5	7	7	7	DAZ-associated protein 1	DAZAP1	sp|Q96EP5|DAZP1_HUMAN DAZ-associated protein 1 OS=Homo sapiens OX=9606 GN=DAZAP1 PE=1 SV=1	1	7	7	7	25.6	43.383	0	23.26	0.73054	46785000	27674000	19111000	FGVVTEVVMIYDAEK;FKDPNCVGTVLASRPHTLDGR;IFVGGIPHNCGETELR;LFVGGLDWSTTQETLR;MNNSGADEIGK;NIDPKPCTPR;SQAPGQPGASQWGSR
P04406;O14556	P04406	11;1	11;1	11;1	Glyceraldehyde-3-phosphate dehydrogenase	GAPDH	sp|P04406|G3P_HUMAN Glyceraldehyde-3-phosphate dehydrogenase OS=Homo sapiens OX=9606 GN=GAPDH PE=1 SV=3	2	11	11	11	45.7	36.053	0	62.574	0.72844	356620000	202650000	153970000	GALQNIIPASTGAAK;IISNASCTTNCLAPLAK;LEKPAKYDDIK;LISWYDNEFGYSNR;LTGMAFR;LVINGNPITIFQER;LVINGNPITIFQERDPSK;VIHDNFGIVEGLMTTVHAITATQK;VIISAPSADAPMFVMGVNHEK;VPTANVSVVDLTCR;VVDLMAHMASKE
Q8IZ83	Q8IZ83	5	5	5	Aldehyde dehydrogenase family 16 member A1	ALDH16A1	sp|Q8IZ83|A16A1_HUMAN Aldehyde dehydrogenase family 16 member A1 OS=Homo sapiens OX=9606 GN=ALDH16A1 PE=1 SV=2	1	5	5	5	8.4	85.126	0	13.01	0.72443	20035000	12124000	7911800	AWDQEAEGAGPELGLR;DSSGNLHGYVAEGGAK;GAAACDLVQR;GLDGAVDMGAR;VQAQGHTLQVAGLR
P22234	P22234	26	26	26	Multifunctional protein ADE2;Phosphoribosylaminoimidazole-succinocarboxamide synthase;Phosphoribosylaminoimidazole carboxylase	PAICS	sp|P22234|PUR6_HUMAN Bifunctional phosphoribosylaminoimidazole carboxylase/phosphoribosylaminoimidazole succinocarboxamide synthetase OS=Homo sapiens OX=9606 GN=PAICS PE=1 SV=3	1	26	26	26	70.4	47.079	0	158.89	0.72442	1.8168e+09	992630000	824140000	ACGNFGIPCELR;AEYEGDGIPTVFVAVAGR;ASILNTWISLK;ATAEVLNIGK;CGETAFIAPQCEMIPIEWVCR;DDANNDPQWSEEQLIAAK;DLKEVTPEGLQMVK;DQITAGNAAR;EIVLADVIDNDSWR;EVTPEGLQMVK;EVYELLDSPGK;FCFAGLLIGQTEVDIMSHATQAIFEILEK;IATGSFLKR;IEFGVDVTTK;IKAEYEGDGIPTVFVAVAGR;ITSCIFQLLQEAGIK;KACGNFGIPCELR;KCGETAFIAPQCEMIPIEWVCR;LPSGLGCSTVLSPEGSAQFAAQIFGLSNHLVWSK;NFEWVAER;RIATGSFLK;SWLPQNCTLVDMK;TKEVYELLDSPGK;VELFFKDDANNDPQWSEEQLIAAK;VTSAHK…
P50213	P50213	5	5	5	Isocitrate dehydrogenase [NAD] subunit alpha, mitochondrial	IDH3A	sp|P50213|IDH3A_HUMAN Isocitrate dehydrogenase [NAD] subunit alpha, mitochondrial OS=Homo sapiens OX=9606 GN=IDH3A PE=1 SV=1	1	5	5	5	18.9	39.591	0	13.026	0.7227	18221000	9845400	8375400	ENTEGEYSGIEHVIVDGVVQSIK;HMGLFDHAAR;IEAACFATIK;NVTAIQGPGGK;TPIAAGHPSMNLLLR
P36551	P36551	8	8	8	Oxygen-dependent coproporphyrinogen-III oxidase, mitochondrial	CPOX	sp|P36551|HEM6_HUMAN Oxygen-dependent coproporphyrinogen-III oxidase, mitochondrial OS=Homo sapiens OX=9606 GN=CPOX PE=1 SV=3	1	8	8	8	22.7	50.151	0	17.345	0.72141	39159000	23243000	15916000	ATSLGRPEEEEDELAHR;FGLFTPGSR;GIGGIFFDDLDSPSKEEVFR;HCDDSFTPQEK;IESILMSLPLTAR;NPHAPTIHFNYR;WCDDYFFIAHR;YVEFNLLYDR
O75439	O75439	3	3	3	Mitochondrial-processing peptidase subunit beta	PMPCB	sp|O75439|MPPB_HUMAN Mitochondrial-processing peptidase subunit beta OS=Homo sapiens OX=9606 GN=PMPCB PE=1 SV=2	1	3	3	3	6.5	54.366	0	5.9765	0.7203	5041000	2850300	2190700	DLVDYITTHYK;IDAVNAETIR;SPAIAAVGPIK
P60981	P60981	6	6	6	Destrin	DSTN	sp|P60981|DEST_HUMAN Destrin OS=Homo sapiens OX=9606 GN=DSTN PE=1 SV=3	1	6	6	6	35.2	18.506	0	22.765	0.71764	9480300	5052800	4427500	ASGVQVADEVCR;HECQANGPEDLNR;HFVGMLPEKDCR;KCSTPEEIK;KCSTPEEIKK;YALYDASFETK
P52209	P52209	3	3	3	6-phosphogluconate dehydrogenase, decarboxylating	PGD	sp|P52209|6PGD_HUMAN 6-phosphogluconate dehydrogenase, decarboxylating OS=Homo sapiens OX=9606 GN=PGD PE=1 SV=3	1	3	3	3	10.6	53.139	0	4.2574	0.7174	21110000	11950000	9160100	CLSSLKDER;IKDAFDRNPELQNLLLDDFFK;VGTGEPCCDWVGDEGAGHFVK
P34897	P34897	10	10	10	Serine hydroxymethyltransferase, mitochondrial	SHMT2	sp|P34897|GLYM_HUMAN Serine hydroxymethyltransferase, mitochondrial OS=Homo sapiens OX=9606 GN=SHMT2 PE=1 SV=3	1	10	10	10	27.8	55.992	0	36.845	0.71439	175170000	104130000	71034000	AHLLADMAHISGLVAAK;GWTGQESLSDSDPEMWELLQR;GYSLVSGGTDNHLVLVDLRPK;INFAVFPSLQGGPHNHAIAAVAVALK;QRVEQFAR;SGLIFYR;TGLIDYNQLALTAR;YSEGYPGK;YSEGYPGKR;YYGGAEVVDEIELLCQR
P06744;CON__Q3ZBD7	P06744;CON__Q3ZBD7	2;1	2;1	2;1	Glucose-6-phosphate isomerase	GPI	sp|P06744|G6PI_HUMAN Glucose-6-phosphate isomerase OS=Homo sapiens OX=9606 GN=GPI PE=1 SV=4;	2	2	2	2	5.7	63.146	0	31.952	0.71438	24443000	13574000	10868000	ILLANFLAQTEALMR;TLAQLNPESSLFIIASK
Q8IUH3	Q8IUH3	5	5	5	RNA-binding protein 45	RBM45	sp|Q8IUH3|RBM45_HUMAN RNA-binding protein 45 OS=Homo sapiens OX=9606 GN=RBM45 PE=1 SV=1	1	5	5	5	12.4	53.502	0	14.012	0.71428	60544000	33547000	26997000	FSPFGDIQDIWVVR;IFVMIPK;ISANDAIATLHGK;SSGSHRDVEDEELTR;SYTEEDLREK
P30039	P30039	2	2	2	Phenazine biosynthesis-like domain-containing protein	PBLD	sp|P30039|PBLD_HUMAN Phenazine biosynthesis-like domain-containing protein OS=Homo sapiens OX=9606 GN=PBLD PE=1 SV=2	1	2	2	2	10.1	31.785	0	5.5069	0.71369	7510100	4240500	3269500	GEPGGQTQAFDFYSR;VNTENLLQVENTGK
Q16836	Q16836	5	5	5	Hydroxyacyl-coenzyme A dehydrogenase, mitochondrial	HADH	sp|Q16836|HCDH_HUMAN Hydroxyacyl-coenzyme A dehydrogenase, mitochondrial OS=Homo sapiens OX=9606 GN=HADH PE=1 SV=3	1	5	5	5	16.9	34.293	0	8.14	0.71247	32291000	18433000	13857000	AGDEFVEK;FAGLHFFNPVPVMK;GDASKEDIDTAMK;LLVPYLMEAIR;TGEGFYK
P51812;Q15349;Q15418	P51812	3;1;1	3;1;1	3;1;1	Ribosomal protein S6 kinase alpha-3	RPS6KA3	sp|P51812|KS6A3_HUMAN Ribosomal protein S6 kinase alpha-3 OS=Homo sapiens OX=9606 GN=RPS6KA3 PE=1 SV=1	3	3	3	3	5.1	83.735	0	7.2393	0.7096	14381000	7055900	7325400	DLKPENILLDEEGHIK;DRKETMTMILK;NQSPVLEPVGR
P24666	P24666	4	4	4	Low molecular weight phosphotyrosine protein phosphatase	ACP1	sp|P24666|PPAC_HUMAN Low molecular weight phosphotyrosine protein phosphatase OS=Homo sapiens OX=9606 GN=ACP1 PE=1 SV=3	1	4	4	4	20.3	18.042	0	7.1819	0.70781	15974000	9041700	6932100	AKIELLGSYDPQK;HGIPMSHVAR;IELLGSYDPQK;SPIAEAVFR
Q04726	Q04726	10	6	6	Transducin-like enhancer protein 3	TLE3	sp|Q04726|TLE3_HUMAN Transducin-like enhancer protein 3 OS=Homo sapiens OX=9606 GN=TLE3 PE=1 SV=2	1	10	6	6	20.2	83.416	0	24.826	0.70547	31585000	19063000	12522000	DNLLNAWR;ESSSVLSCDISADDKYIVTGSGDKK;IKDEFQFLQAQYHSLK;LNTILAQIMPFLSQEHQQQVAQAVER;LWTGGLDNTVR;NDAPTPGTSTTPGLR;QFQGHTDGASCIDISHDGTK;TPYGASIFQSK;VEYDKLANEK;YQLHLHESCVLSLK
Q12996	Q12996	6	6	6	Cleavage stimulation factor subunit 3	CSTF3	sp|Q12996|CSTF3_HUMAN Cleavage stimulation factor subunit 3 OS=Homo sapiens OX=9606 GN=CSTF3 PE=1 SV=1	1	6	6	6	10	82.921	0	24.248	0.70521	29522000	16928000	12593000	DYNKYEEGINIHLAK;FLAFESNIGDLASILK;GKLPSYK;GVEAVGSYAENQR;LFSDEAANIYER;TEDQTLITK
P05091;P00352	P05091	12;2	12;2	11;1	Aldehyde dehydrogenase, mitochondrial	ALDH2	sp|P05091|ALDH2_HUMAN Aldehyde dehydrogenase, mitochondrial OS=Homo sapiens OX=9606 GN=ALDH2 PE=1 SV=2	2	12	12	11	30.8	56.381	0	62.906	0.70514	227640000	130980000	96664000	ANNSTYGLAAAVFTK;ELGEYGLQAYTEVK;HEPVGVCGQIIPWNFPLLMQAWK;KTFPTVNPSTGEVICQVAEGDKEDVDK;LADLIER;LGPALATGNVVVMK;TEQGPQVDETQFK;TIEEVVGR;VAEQTPLTALYVANLIK;VIQVAAGSSNLK;VIQVAAGSSNLKR;VTLELGGK
Q9UKK9	Q9UKK9	17	17	17	ADP-sugar pyrophosphatase	NUDT5	sp|Q9UKK9|NUDT5_HUMAN ADP-sugar pyrophosphatase OS=Homo sapiens OX=9606 GN=NUDT5 PE=1 SV=1	1	17	17	17	61.6	24.327	0	86.109	0.70436	952470000	538130000	414340000	ELEEETGYK;EQTADGVAVIPVLQR;HANAKPFEVPFLK;HANAKPFEVPFLKF;KEQTADGVAVIPVLQR;LDALVAEEHLTVDAR;MESQEPTESSQNGK;PFEVPFLK;PFEVPFLKF;PGDGEFVEVISLPK;PKPGDGEFVEVISLPK;PKPKPGDGEFVEVISLPK;QYIISEELISEGK;TLHYECIVLVK;TTYMDPTGK;TWESVKR;VYSYALALK
Q05048	Q05048	9	9	9	Cleavage stimulation factor subunit 1	CSTF1	sp|Q05048|CSTF1_HUMAN Cleavage stimulation factor subunit 1 OS=Homo sapiens OX=9606 GN=CSTF1 PE=1 SV=1	1	9	9	9	30.9	48.357	0	44.663	0.70294	79826000	46883000	32943000	AHDGAEVCSAIFSK;LGMENDDTAVQYAIGR;LWEISTGR;NLLSLGHNNIVR;SISFHPSGDFILVGTQHPTLR;TLYDHVDEVTCLAFHPTEQILASGSR;TQAVFNHTEDYVLLPDER;YIQEAEMLR;YTGAGLSGR
P99999;CON__P62894	P99999;CON__P62894	2;1	2;1	2;1	Cytochrome c	CYCS	sp|P99999|CYC_HUMAN Cytochrome c OS=Homo sapiens OX=9606 GN=CYCS PE=1 SV=2;	2	2	2	2	17.1	11.749	0.0018382	1.8189	0.70213	7376500	4363200	3013400	MIFVGIK;TGPNLHGLFGR
Q9HC36	Q9HC36	2	2	2	rRNA methyltransferase 3, mitochondrial	RNMTL1	sp|Q9HC36|MRM3_HUMAN rRNA methyltransferase 3, mitochondrial OS=Homo sapiens OX=9606 GN=MRM3 PE=1 SV=2	1	2	2	2	5.5	47.019	0	3.2987	0.70211	3378400	1917500	1460900	EKQPLEESASR;KAPSEASAQEQR
Q9Y617	Q9Y617	4	4	4	Phosphoserine aminotransferase	PSAT1	sp|Q9Y617|SERC_HUMAN Phosphoserine aminotransferase OS=Homo sapiens OX=9606 GN=PSAT1 PE=1 SV=2	1	4	4	4	11.4	40.422	0	7.0185	0.702	10020000	5678400	4341900	ALELNMLSLK;ASLYNAVTIEDVQK;DDLLGFALR;ECPSVLEYK
Q9Y276	Q9Y276	18	18	18	Mitochondrial chaperone BCS1	BCS1L	sp|Q9Y276|BCS1_HUMAN Mitochondrial chaperone BCS1 OS=Homo sapiens OX=9606 GN=BCS1L PE=1 SV=1	1	18	18	18	52	47.534	0	62.105	0.70163	128800000	72283000	56517000	ATNQISPAQVQGYFMLYK;DLAVENPVK;DVQEFIDNPK;ELALQQEEGK;FEFVPSPGNHFIWYR;FYPGQAPSLAENFAEHVLR;GVQLGLVAFR;HYMITLEVPAR;KGVQLGLVAFR;LTFSGLLNALDGVASTEAR;NDPVGAIHNAESLR;PLSDFILALK;RPLNSVVLQQGLADR;RRPLNSVVLQQGLADR;SYAWLLSWLTR;TQHLSVETSYLQHESGR;TVMYTAVGSEWRPFGYPR;VFFNILEEAR
Q04727;Q04724;Q04725	Q04727;Q04724;Q04725	10;9;5	10;9;5	6;5;1	Transducin-like enhancer protein 4;Transducin-like enhancer protein 1;Transducin-like enhancer protein 2	TLE4;TLE1;TLE2	sp|Q04727|TLE4_HUMAN Transducin-like enhancer protein 4 OS=Homo sapiens OX=9606 GN=TLE4 PE=1 SV=3;sp|Q04724|TLE1_HUMAN Transducin-like enhancer protein 1 OS=Homo sapiens OX=9606 GN=TLE1 PE=1 SV=2;sp|Q04725|TLE2_HUMAN Transducin-like enhancer protein 2 OS=H	3	10	10	6	17.6	83.754	0	26.202	0.70137	95567000	54903000	40664000	DNLLNAWR;ESSSVLSCDISVDDKYIVTGSGDKK;FTISESCDR;IKEEFQFLQAQYHSLK;LWTGGLDNTVR;QINTLNHGEVVCAVTISNPTR;SPVSQLDCLNR;TPYGASIFQSK;VWDISHPGNK;YQLHLHESCVLSLK
P61970	P61970	3	3	3	Nuclear transport factor 2	NUTF2	sp|P61970|NTF2_HUMAN Nuclear transport factor 2 OS=Homo sapiens OX=9606 GN=NUTF2 PE=1 SV=1	1	3	3	3	22.8	14.478	0	12.06	0.70121	20374000	11699000	8675000	LALHNFG;LSSLPFQK;NINDAWVCTNDMFR
P17568	P17568	2	2	2	NADH dehydrogenase [ubiquinone] 1 beta subcomplex subunit 7	NDUFB7	sp|P17568|NDUB7_HUMAN NADH dehydrogenase [ubiquinone] 1 beta subcomplex subunit 7 OS=Homo sapiens OX=9606 GN=NDUFB7 PE=1 SV=4	1	2	2	2	13.9	16.402	0	3.0929	0.70057	7597000	3573300	4023700	DSFPNFLACK;HDWDYCEHR
Q9H6R7	Q9H6R7	10	10	10	WD repeat and coiled-coil-containing protein C2orf44	C2orf44	sp|Q9H6R7|WDCP_HUMAN WD repeat and coiled-coil-containing protein OS=Homo sapiens OX=9606 GN=WDCP PE=1 SV=1	1	10	10	10	17.8	79.135	0	21.851	0.69958	36126000	19772000	16354000	CLSELTNR;DMTPYALPVIGEVR;DSFSHSPGAVSSLK;KVTIPGILVPDLIAFNLK;LTDTTFLPSSK;NLQSEKETYQLSK;SEGNSLICLR;TGLNALHQAVHPIHGLAWTDGNQVVLTDLR;VTIPGILVPDLIAFNLK;WLTSQTCEIR
P30040	P30040	4	4	4	Endoplasmic reticulum resident protein 29	ERP29	sp|P30040|ERP29_HUMAN Endoplasmic reticulum resident protein 29 OS=Homo sapiens OX=9606 GN=ERP29 PE=1 SV=4	1	4	4	4	19.9	28.993	0	12.248	0.69861	22750000	12980000	9769700	DGDFENPVPYTGAVK;GALPLDTVTFYK;ILDQGEDFPASEMTR;SLNILTAFQK
P05165	P05165	39	39	39	Propionyl-CoA carboxylase alpha chain, mitochondrial	PCCA	sp|P05165|PCCA_HUMAN Propionyl-CoA carboxylase alpha chain, mitochondrial OS=Homo sapiens OX=9606 GN=PCCA PE=1 SV=4	1	39	39	39	59.9	80.058	0	225.04	0.69844	1.4937e+09	872260000	621440000	AMGEQAVALAR;AQAVHPGYGFLSENK;AQAVHPGYGFLSENKEFAR;CLAAEDVVFIGPDTHAIQAMGDKIESK;EAGGNMSIQFLGTVYK;EIGYPVMIK;EVIINSR;FLSDVYPDGFK;GVTHNIALLR;HGNALWLNER;HIEIQVLGDK;IAWDDEETRDGFR;KAEVNTIPGFDGVVK;KAEVNTIPGFDGVVKDAEEAVR;KNFYFLEMNTR;LITYGSDR;LITYGSDRTEALKR;LQVEHPVTECITGLDLVQEMIR;LSQYQEPLHLPGVR;LSSQEAASSFGDDR;LSSQEAASSFGDDRLLIEK;MADALDNYVIR;MADEAVCVGPAPTSK;MPVIKPDIANWELSVK;NFYFLEMNTR;RAMGEQAVALAR;SFGLPSIGR;SV…
P53396	P53396	38	38	38	ATP-citrate synthase	ACLY	sp|P53396|ACLY_HUMAN ATP-citrate synthase OS=Homo sapiens OX=9606 GN=ACLY PE=1 SV=3	1	38	38	38	44.5	120.84	0	281.98	0.69815	2384200000	1392700000	991490000	AFDSGIIPMEFVNK;AGKDLVSSLTSGLLTIGDR;AKPAMPQDSVPSPR;AVQGMLDFDYVCSR;DEPSVAAMVYPFTGDHK;DGVYVLDLAAK;DLVSSLTSGLLTIGDR;DYQGPLKEHEVTIFVR;EAGVFVPR;EGDYVLFHHEGGVDVGDVDAK;EILIPVFK;FGGALDAAAK;FICTTSAIQNR;GGPNYQEGLR;GVTIIGPATVGGIKPGCFK;HPWDDISYVLPEHMSM;IGNTGGMLDNILASK;ILIIGGSIANFTNVAATFK;KHPEVDVLINFASLR;KPASFMTSICDER;LGLVGVNLTLDGVK;LIMGIGHR;LLQDHPWLLSQNLVVKPDQLIK;LLVGVDEK;LLVGVDEKLNPEDIKK;LTLLNPK;LYRPGSVAYVSR…
O43172	O43172	3	3	3	U4/U6 small nuclear ribonucleoprotein Prp4	PRPF4	sp|O43172|PRP4_HUMAN U4/U6 small nuclear ribonucleoprotein Prp4 OS=Homo sapiens OX=9606 GN=PRPF4 PE=1 SV=2	1	3	3	3	8.8	58.449	0	8.2158	0.69793	39998000	22332000	17665000	ALGEPITLFGEGPAER;QINVSTDDSEVK;SKEEYQQTWYHEGPNSLK
Q9BXW7	Q9BXW7	3	3	3	Cat eye syndrome critical region protein 5	CECR5	sp|Q9BXW7|HDHD5_HUMAN Haloacid dehalogenase-like hydrolase domain-containing 5 OS=Homo sapiens OX=9606 GN=HDHD5 PE=1 SV=1	1	3	3	3	9.7	46.321	0	6.9133	0.69708	17367000	9986700	7379900	ATHDGAPELGAGGTR;LVNSQGQLR;VPVVFVTNAGNILQHSK
Q96RQ3	Q96RQ3	32	32	32	Methylcrotonoyl-CoA carboxylase subunit alpha, mitochondrial	MCCC1	sp|Q96RQ3|MCCA_HUMAN Methylcrotonoyl-CoA carboxylase subunit alpha, mitochondrial OS=Homo sapiens OX=9606 GN=MCCC1 PE=1 SV=3	1	32	32	32	59	80.472	0	323.31	0.69602	1.5358e+09	916940000	618820000	AMTDTFTLQAHDQFSPFSSSSGR;AVNYVGAGTVEFIMDSK;EGSIEIDIPVPK;ESLCQAALGLILK;HNFCFMEMNTR;HTPLVEFEEEESDKR;HTPLVEFEEEESDKRESE;HVEVQVFGDHHGNAVYLFER;IAAGEKIPLSQEEITLQGHAFEAR;IIEEAPAPGIK;IPLSQEEITLQGHAFEAR;IYAEDPSNNFMPVAGPLVHLSTPR;KLGVQTVAVYSEADR;KSFNDDAMLIEK;LGVQTVAVYSEADR;LIILENTIYLFSK;LNISYTR;LQVEHPVTEMITGTDLVEWQLR;LVVWAADR;NSMHVDMADEAYSIGPAPSQQSYLSMEK;QEGIIFIGPPPSAIR;QGDEVSVHYDPMIAK;RIGYPVMIK;RLNISYTR;SEQ…
P07954	P07954	1	1	1	Fumarate hydratase, mitochondrial	FH	sp|P07954|FUMH_HUMAN Fumarate hydratase, mitochondrial OS=Homo sapiens OX=9606 GN=FH PE=1 SV=3	1	1	1	1	4.1	54.636	0	3.5531	0.69498	13878000	7557500	6320100	ETAIELGYLTAEQFDEWVKPK
P40926	P40926	15	15	15	Malate dehydrogenase, mitochondrial	MDH2	sp|P40926|MDHM_HUMAN Malate dehydrogenase, mitochondrial OS=Homo sapiens OX=9606 GN=MDH2 PE=1 SV=3	1	15	15	15	59.2	35.503	0	65.244	0.69364	221260000	135870000	85386000	AGAGSATLSMAYAGAR;ANTFVAELK;EGVVECSFVK;FVFSLVDAMNGK;GCDVVVIPAGVPR;GYLGPEQLPDCLK;IFGVTTLDIVR;IQEAGTEVVK;LTLYDIAHTPGVAADLSHIETK;MISDAIPELK;SQETECTYFSTPLLLGK;TIIPLISQCTPK;VAVLGASGGIGQPLSLLLK;VDFPQDQLTALTGR;VNVPVIGGHAGK
P12532;P17540	P12532	13;2	13;2	13;2	Creatine kinase U-type, mitochondrial	CKMT1A	sp|P12532|KCRU_HUMAN Creatine kinase U-type, mitochondrial OS=Homo sapiens OX=9606 GN=CKMT1B PE=1 SV=1	2	13	13	13	45.3	47.036	0	74.108	0.69333	235820000	140320000	95499000	GIWHNNEK;GTGGVDTAATGGVFDISNLDR;GWEFMWNER;HNNCMASHLTPAVYAR;IPTPVIHTK;LGYILTCPSNLGTGLR;RGTGGVDTAATGGVFDISNLDR;RLYPPSAEYPDLRK;SEVELVQLVIDGVNYLIDCER;SFLIWVNEEDHTR;TTPTGWTLDQCIQTGVDNPGHPFIK;TVGMVAGDEETYEVFADLFDPVIQER;VVVDALSGLK
Q9HCC0	Q9HCC0	30	30	30	Methylcrotonoyl-CoA carboxylase beta chain, mitochondrial	MCCC2	sp|Q9HCC0|MCCB_HUMAN Methylcrotonoyl-CoA carboxylase beta chain, mitochondrial OS=Homo sapiens OX=9606 GN=MCCC2 PE=1 SV=1	1	30	30	30	72.5	61.332	0	253.26	0.69152	3.1959e+09	1.7898e+09	1406000000	AATGEEVSAEDLGGADLHCR;AFYGDTLVTGFAR;ALVNQLHER;AQEIAMQNR;ERIDNLIDPGSPFLELSQFAGYQLYDNEEVPGGGIITGIGR;EYEAEGIAK;EYEAEGIAKDGAK;FEEEGNPYYSSAR;FLYIWPNAR;GGAYYPVTVK;GTHFVQLCCQR;IFGYPVGIVGNNGVLFSESAK;ISVMGGEQAANVLATITK;ITLIIGGSYGAGNYGMCGR;KFEEEGNPYYSSAR;KGTHFVQLCCQR;KLDVTIEPSEEPLFPADELYGIVGANLK;KQGTIFLAGPPLVK;KSGVSDHWALDDHHALHLTR;LPCIYLVDSGGAYLPR;LVLGLSFSAALNAPIEK;MVAAVACAQVPK;NIPLLFLQNITGFMVGR;QADVFPDRDHF…
P00491	P00491	6	6	6	Purine nucleoside phosphorylase	PNP	sp|P00491|PNPH_HUMAN Purine nucleoside phosphorylase OS=Homo sapiens OX=9606 GN=PNP PE=1 SV=2	1	6	6	6	27	32.118	0	11.851	0.69109	22726000	12585000	10141000	ANHEEVLAAGK;DHINLPGFSGQNPLR;FEVGDIMLIR;FGDRFPAMSDAYDR;HRPQVAIICGSGLGGLTDK;LVFGFLNGR
P29401	P29401	1	1	1	Transketolase	TKT	sp|P29401|TKT_HUMAN Transketolase OS=Homo sapiens OX=9606 GN=TKT PE=1 SV=3	1	1	1	1	1.8	67.877	0.003581	1.676	0.68832	7372200	4162400	3209900	MESYHKPDQQK
Q8TCS8	Q8TCS8	2	2	2	Polyribonucleotide nucleotidyltransferase 1, mitochondrial	PNPT1	sp|Q8TCS8|PNPT1_HUMAN Polyribonucleotide nucleotidyltransferase 1, mitochondrial OS=Homo sapiens OX=9606 GN=PNPT1 PE=1 SV=2	1	2	2	2	3.6	85.95	0	7.444	0.68527	4475800	2479300	1996500	FVGPGGYNLK;LLTDILGIEDYNGDMDFK
P78406	P78406	10	10	10	mRNA export factor	RAE1	sp|P78406|RAE1L_HUMAN mRNA export factor RAE1 OS=Homo sapiens OX=9606 GN=RAE1 PE=1 SV=1	1	10	10	10	30.4	40.968	0	35.716	0.68523	63773000	36686000	27087000	APNYSCVMTGSWDK;CWEVQDSGQTIPK;DKQNKPTGFALGSIEGR;GHEFYNPQK;GHEFYNPQKK;GLIVYQLENQPSEFR;GLIVYQLENQPSEFRR;MWDLSSNQAIQIAQHDAPVK;NAAEELKPR;VAIHYINPPNPAK
Q13557;Q9UQM7	Q13557	9;3	9;3	6;0	Calcium/calmodulin-dependent protein kinase type II subunit delta	CAMK2D	sp|Q13557|KCC2D_HUMAN Calcium/calmodulin-dependent protein kinase type II subunit delta OS=Homo sapiens OX=9606 GN=CAMK2D PE=1 SV=3	2	9	9	6	22.6	56.369	0	59.31	0.68143	142110000	86506000	55603000	AGAYDFPSPEWDTVTPEAK;ESTESSNTTIEDEDVK;ESTESSNTTIEDEDVKAR;FTDEYQLFEELGK;GAFSVVR;ICDPGLTAFEPEALGNLVEGMDFHR;IPTGQEYAAK;LLKHPNIVR;LTQYMDGSGMPK
P09622	P09622	2	2	2	Dihydrolipoyl dehydrogenase, mitochondrial	DLD	sp|P09622|DLDH_HUMAN Dihydrolipoyl dehydrogenase, mitochondrial OS=Homo sapiens OX=9606 GN=DLD PE=1 SV=2	1	2	2	2	6.3	54.177	0	3.7949	0.68092	15496000	9594200	5902200	IPNIYAIGDVVAGPMLAHK;VCHAHPTLSEAFR
O00116	O00116	2	2	2	Alkyldihydroxyacetonephosphate synthase, peroxisomal	AGPS	sp|O00116|ADAS_HUMAN Alkyldihydroxyacetonephosphate synthase, peroxisomal OS=Homo sapiens OX=9606 GN=AGPS PE=1 SV=1	1	2	2	2	4	72.911	0	3.9383	0.68067	11501000	6649000	4852300	IRPVPEYQK;YGSVAFPNFEQGVACLR
P05166	P05166	29	29	29	Propionyl-CoA carboxylase beta chain, mitochondrial	PCCB	sp|P05166|PCCB_HUMAN Propionyl-CoA carboxylase beta chain, mitochondrial OS=Homo sapiens OX=9606 GN=PCCB PE=1 SV=3	1	29	29	29	64.9	58.215	0	234.65	0.67914	1.6957e+09	1.0063e+09	689340000	AFENDVDALCNLR;AYGGAYDVMSSK;AYNMVDIIHSVVDER;AYNMVDIIHSVVDEREFFEIMPNYAK;CADFGMAADK;CADFGMAADKNK;CADFGMAADKNKFPGDSVVTGR;DFFNYLPLSSQDPAPVR;DTSYLFITGPDVVK;FANPFPAAVR;FCDAFNIPLITFVDVPGFLPGTAQEYGGIIR;FPGDSVVTGR;GAVEIIFK;GHENVEAAQAEYIEK;HLCGDTNYAWPTAEIAVMGAK;ICCDLDVLASK;IMDQAITVGAPVIGLNDSGGAR;IQEGVESLAGYADIFLR;ISLLLDPGSFVESDMFVEHR;KAYGGAYDVMSSK;LVPELDTIVPLESTK;LVYVFSQDFTVFGGSLSGAHAQK;NIIVGFAR;NKFPGDSVVTG…
P04181	P04181	17	17	17	Ornithine aminotransferase, mitochondrial;Ornithine aminotransferase, hepatic form;Ornithine aminotransferase, renal form	OAT	sp|P04181|OAT_HUMAN Ornithine aminotransferase, mitochondrial OS=Homo sapiens OX=9606 GN=OAT PE=1 SV=1	1	17	17	17	45.8	48.534	0	61.066	0.67696	144930000	83738000	61191000	DNGLLAKPTHGDIIR;ESIEIINK;GIYLWDVEGR;GLLNAIVIK;HQVLFIADEIQTGLAR;IVFAAGNFWGR;KYFDFLSSYSAVNQGHCHPK;LPSDVVTAVR;LRDNGLLAKPTHGDIIR;SQVDKLTLTSR;TVQGPPTSDDIFER;VAIAALEVLEEENLAENADK;VAIAALEVLEEENLAENADKLGIILR;VLPMNTGVEAGETACK;WLAVDYENVRPDIVLLGK;YFDFLSSYSAVNQGHCHPK;YGAHNYHPLPVALER
P49189	P49189	27	27	27	4-trimethylaminobutyraldehyde dehydrogenase	ALDH9A1	sp|P49189|AL9A1_HUMAN 4-trimethylaminobutyraldehyde dehydrogenase OS=Homo sapiens OX=9606 GN=ALDH9A1 PE=1 SV=3	1	27	27	27	64.6	53.801	0	323.31	0.67264	4608000000	2656700000	1.9513e+09	ANDTTFGLAAGVFTR;DGYYMRPCVLTNCR;EEIFGPVMSILSFDTEAEVLER;EILDKFTEEVVK;EPLGVCVGIGAWNYPFQIASWK;EREDEIATMECINNGK;EVNLAVQNAK;FTEEVVK;GALMANFLTQGQVCCNGTR;GIKPVTLELGGK;IGDPLLEDTR;IKIGDPLLEDTR;ILLEAAR;LDIDISWQCLEYYAGLAASMAGEHIQLPGGSFGYTR;MGPLINRPHLER;MSTGTFVVSQPLNYR;REPLGVCVGIGAWNYPFQIASWK;SPLIIFSDCDMNNAVK;STGTFVVSQPLNYR;VIATFTCSGEK;VIATFTCSGEKEVNLAVQNAK;VLCGGDIYVPEDPK;VLCGGDIYVPEDPKLK;VSFTGSVPTGMK;VTIEYYS…
Q8NEZ5	Q8NEZ5	21	21	21	F-box only protein 22	FBXO22	sp|Q8NEZ5|FBX22_HUMAN F-box only protein 22 OS=Homo sapiens OX=9606 GN=FBXO22 PE=1 SV=1	1	21	21	21	60.3	44.508	0	93.514	0.672	361300000	211260000	150040000	AANIPEHNTIGFMFACVGR;AKGNVEADAFR;AKGNVEADAFRK;FFPSVPLFGFFGNGEIGCDR;GNVEADAFR;GNVEADAFRK;HQLTEVGLLDNPELR;IQPFHFIKDPK;IQSATVLLNEDVSDEK;IQSATVLLNEDVSDEKTAEAAMQR;IVTGNFILR;KCNEVKDDDLFHSYTTIMALIHLGSSK;KFFPSVPLFGFFGNGEIGCDR;MEPVGCCGECR;NPLDIDASGVVGLSFSGHR;STFVLSNLAEVVER;SVTWISAGLAEAGHLEGHCLVR;TSMETALALEK;VLTFLPAK;VVAEELENVR;VVLVFGYNCCK
P14866;Q8WVV9	P14866	28;1	28;1	28;1	Heterogeneous nuclear ribonucleoprotein L	HNRNPL	sp|P14866|HNRPL_HUMAN Heterogeneous nuclear ribonucleoprotein L OS=Homo sapiens OX=9606 GN=HNRNPL PE=1 SV=2	2	28	28	28	69.8	64.132	0	311.79	0.66879	3.7573e+09	2349400000	1407900000	AITHLNNNFMFGQK;ASLNGADIYSGCCTLK;FSTPEQAAK;GLIDGVVEADLVEALQEFGPISYVVVMPK;IEYAKPTR;IQHPSNVLHFFNAPLEVTEENFFEICDELGVK;ISRPGDSDDSR;LCFSTAQHAS;LKTDNAGDQHGGGGGGGGGAGAAGGGGGGENYDDPHK;LKTDNAGDQHGGGGGGGGGAGAAGGGGGGENYDDPHKTPASPVVHIR;LNVCVSK;LNVFKNDQDTWDYTNPNLSGQGDPGSNPNKR;NDQDTWDYTNPNLSGQGDPGSNPNKR;NGVQAMVEFDSVQSAQR;NPNGPYPYTLK;QALVEFEDVLGACNAVNYAADNQIYIAGHPAFVNYSTSQK;QPAIMPGQSYGLEDGSCSYK;QPAIMPGQSYGLEDGSC…
P60174	P60174	9	9	9	Triosephosphate isomerase	TPI1	sp|P60174|TPIS_HUMAN Triosephosphate isomerase OS=Homo sapiens OX=9606 GN=TPI1 PE=1 SV=4	1	9	9	9	45.8	26.669	0	35.008	0.66712	51386000	29567000	21819000	IAVAAQNCYK;IIYGGSVTGATCK;KQSLGELIGTLNAAK;QSLGELIGTLNAAK;SNVSDAVAQSTR;TATPQQAQEVHEK;VPADTEVVCAPPTAYIDFAR;VTNGAFTGEISPGMIK;VVLAYEPVWAIGTGK
P49915	P49915	11	11	11	GMP synthase [glutamine-hydrolyzing]	GMPS	sp|P49915|GUAA_HUMAN GMP synthase [glutamine-hydrolyzing] OS=Homo sapiens OX=9606 GN=GMPS PE=1 SV=1	1	11	11	11	22.5	76.715	0	30.279	0.66652	56680000	31304000	25376000	ELFVQSEIFPLETPAFAIK;ELGLPEELVSR;EPPTDVTPTFLTTGVLSTLR;GLQKEEVVLLTHGDSVDK;NFLYDIAGCSGTFTVQNR;QADFEAHNILR;SGNIVAGIANESK;TLNMTTSPEEK;VICAEEPYICK;VIEPLKDFHKDEVR;VVYIFGPPVK
Q06203	Q06203	6	6	6	Amidophosphoribosyltransferase	PPAT	sp|Q06203|PUR1_HUMAN Amidophosphoribosyltransferase OS=Homo sapiens OX=9606 GN=PPAT PE=1 SV=1	1	6	6	6	17.2	57.398	0	24.826	0.66619	141280000	44737000	96540000	CELENCQPFVVETLHGK;GMGLVNHVFTEDNLKK;GQESAGIVTSDGSSVPTFK;HNVQTLDIISR;IAVAHNGELVNAAR;LYVSNLGIGHTR
Q9BPW8	Q9BPW8	7	7	7	Protein NipSnap homolog 1	NIPSNAP1	sp|Q9BPW8|NIPS1_HUMAN Protein NipSnap homolog 1 OS=Homo sapiens OX=9606 GN=NIPSNAP1 PE=1 SV=1	1	7	7	7	32.4	33.31	0	13.325	0.66288	86571000	35276000	51294000	FSGGYPALMDCMNK;GWDENVYYTVPLVR;IQFHNVKPEYLDAYNSLTEAVLPK;LKPGTMIEWGNNWAR;MGPNIYELR;NNKEYLEFR;SQMLLSR
O95139	O95139	2	2	2	NADH dehydrogenase [ubiquinone] 1 beta subcomplex subunit 6	NDUFB6	sp|O95139|NDUB6_HUMAN NADH dehydrogenase [ubiquinone] 1 beta subcomplex subunit 6 OS=Homo sapiens OX=9606 GN=NDUFB6 PE=1 SV=3	1	2	2	2	16.4	15.489	0	2.9354	0.65791	13925000	8043300	5881600	TGYTPDEK;YHVSEKPYGIVEK
P30046;A6NHG4	P30046;A6NHG4	8;7	8;7	8;7	D-dopachrome decarboxylase;D-dopachrome decarboxylase-like protein	DDT;DDTL	sp|P30046|DOPD_HUMAN D-dopachrome decarboxylase OS=Homo sapiens OX=9606 GN=DDT PE=1 SV=3;sp|A6NHG4|DDTL_HUMAN D-dopachrome decarboxylase-like protein OS=Homo sapiens OX=9606 GN=DDTL PE=2 SV=1	2	8	8	8	56.8	12.712	0	50.634	0.65632	380990000	214220000	166770000	ELALGQDR;FFPLESWQIGK;LCAAAASILGKPADR;PFLELDTNLPANR;PFLELDTNLPANRVPAGLEK;RLCAAAASILGK;RLCAAAASILGKPADR;SHSAHFFEFLTK
P08243	P08243	30	30	30	Asparagine synthetase [glutamine-hydrolyzing]	ASNS	sp|P08243|ASNS_HUMAN Asparagine synthetase [glutamine-hydrolyzing] OS=Homo sapiens OX=9606 GN=ASNS PE=1 SV=4	1	30	30	30	67.6	64.369	0	260.8	0.65466	2248800000	1340800000	908000000	ADWLSHYWMPK;AMTEDGFLAVCSEAK;APSPEKAEEESER;DTYGVRPLFK;DVPLHALYDNVEK;EAQVQYPLQTFAIGMEDSPDLLAAR;ELYLFDVLR;ETFEDSNLIPK;FENVNGYTNCCFGFHR;FPFNTPK;FSSYYLSLPPEMR;GGIEQTICMLDGVFAFVLLDTANKK;HSATPFLK;IGCLLSGGLDSSLVAATLLK;ILFNNAVK;ILQEYVEHQVDDAMMANAAQK;KMQQHFEFEYQTK;KNTDSVVIFSGEGSDELTQGYIYFHK;LAVVDPLFGMQPIR;LFPGFEIETVK;MQQHFEFEYQTK;NTDSVVIFSGEGSDELTQGYIYFHK;TKEGYYYR;TTAAHGLELR;VASVEMVK;VDGEIILHLYDK;VEPFLPGHY…
P10768	P10768	8	8	8	S-formylglutathione hydrolase	ESD	sp|P10768|ESTD_HUMAN S-formylglutathione hydrolase OS=Homo sapiens OX=9606 GN=ESD PE=1 SV=2	1	8	8	8	40.8	31.462	0	21.772	0.65195	108460000	62104000	46357000	AFSGYLGTDQSK;FAVYLPPK;KAFSGYLGTDQSK;MSIFGHSMGGHGALICALK;MYSYVTEELPQLINANFPVDPQR;SGYHQSASEHGLVVIAPDTSPR;SVSAFAPICNPVLCPWGK;VFEHDSVELNCK
P00367;P49448	P00367;P49448	15;10	15;10	15;10	Glutamate dehydrogenase 1, mitochondrial;Glutamate dehydrogenase 2, mitochondrial	GLUD1;GLUD2	sp|P00367|DHE3_HUMAN Glutamate dehydrogenase 1, mitochondrial OS=Homo sapiens OX=9606 GN=GLUD1 PE=1 SV=2;sp|P49448|DHE4_HUMAN Glutamate dehydrogenase 2, mitochondrial OS=Homo sapiens OX=9606 GN=GLUD2 PE=1 SV=2	2	15	15	15	39.8	61.397	0	117.17	0.64253	325560000	199990000	125570000	AKPYEGSILEADCDILIPAASEK;CAVVDVPFGGAK;CIAVGESDGSIWNPDGIDPK;DDGSWEVIEGYR;ELEDFKLQHGSILGFPK;GASIVEDKLVEDLR;GFIGPGIDVPAPDMSTGER;HGGTIPIVPTAEFQDR;IIAEGANGPTTPEADKIFLER;IIKPCNHVLSLSFPIR;NLNHVSYGR;NYTDNELEK;TAAYVNAIEK;TFVVQGFGNVGLHSMR;YNLGLDLR
P27708;P31327	P27708	108;2	108;2	108;2	CAD protein;Glutamine-dependent carbamoyl-phosphate synthase;Aspartate carbamoyltransferase;Dihydroorotase	CAD	sp|P27708|PYR1_HUMAN CAD protein OS=Homo sapiens OX=9606 GN=CAD PE=1 SV=3	2	108	108	108	65.7	242.98	0	323.31	0.63911	7.7772e+09	4632800000	3.1443e+09	AAFALGGLGSGFASNR;AAFALGGLGSGFASNREELSALVAPAFAHTSQVLVDK;AALVLEDGSVLR;AHWTPFEGQK;AIVHAVGQELQVTGPFNLQLIAK;AIVHAVGQELQVTGPFNLQLIAKDDQLK;ALKEENIQTLLINPNIATVQTSQGLADK;ASDPGLPAEEPK;ASDPGLPAEEPKEK;ATGYPLAYVAAK;CDFALFLGASSENAGTLGTVAGSAAGLK;CGSRPPPGFPGLETMLPLLLTAVSEGR;CLGFSDK;DQMSHLFNVAHTLR;EATAGNPGGQTVR;EDFASGTAAALAGGITMVCAMPNTRPPIIDAPALALAQK;EELGTVNGMTITMVGDLK;EELSALVAPAFAHTSQVLVDK;EENIQTLLINPNIATVQTSQGL…
P09429;B2RPK0;P26583;P23497	P09429;B2RPK0	5;3;1;1	5;3;1;1	5;3;1;1	High mobility group protein B1;Putative high mobility group protein B1-like 1	HMGB1;HMGB1P1	sp|P09429|HMGB1_HUMAN High mobility group protein B1 OS=Homo sapiens OX=9606 GN=HMGB1 PE=1 SV=3;sp|B2RPK0|HGB1A_HUMAN Putative high mobility group protein B1-like 1 OS=Homo sapiens OX=9606 GN=HMGB1P1 PE=5 SV=1	4	5	5	5	27.9	24.893	0	14.856	0.6371	35784000	20914000	14870000	FKDPNAPK;KHPDASVNFSEFSK;MSSYAFFVQTCR;RPPSAFFLFCSEYRPK;TYIPPKGETK
Q9GZQ8;A6NCE7	Q9GZQ8;A6NCE7	1;1	1;1	1;1	Microtubule-associated proteins 1A/1B light chain 3B;Microtubule-associated proteins 1A/1B light chain 3 beta 2	MAP1LC3B;MAP1LC3B2	sp|Q9GZQ8|MLP3B_HUMAN Microtubule-associated proteins 1A/1B light chain 3B OS=Homo sapiens OX=9606 GN=MAP1LC3B PE=1 SV=3;sp|A6NCE7|MP3B2_HUMAN Microtubule-associated proteins 1A/1B light chain 3 beta 2 OS=Homo sapiens OX=9606 GN=MAP1LC3B2 PE=1 SV=1	2	1	1	1	11.2	14.688	0.0051546	1.447	0.63613	14295000	8098500	6196800	FLVPDHVNMSELIK
Q6NVY1	Q6NVY1	2	2	2	3-hydroxyisobutyryl-CoA hydrolase, mitochondrial	HIBCH	sp|Q6NVY1|HIBCH_HUMAN 3-hydroxyisobutyryl-CoA hydrolase, mitochondrial OS=Homo sapiens OX=9606 GN=HIBCH PE=1 SV=2	1	2	2	2	5.2	43.482	0	2.8279	0.62165	3790900	2086400	1704500	AVLIDKDQSPK;GHDFHEGVR
P13798	P13798	6	6	6	Acylamino-acid-releasing enzyme	APEH	sp|P13798|ACPH_HUMAN Acylamino-acid-releasing enzyme OS=Homo sapiens OX=9606 GN=APEH PE=1 SV=4	1	6	6	6	11.7	81.224	0	24.033	0.61923	43250000	26070000	17179000	ALDVSASDDEIAR;GSTGFGQDSILSLPGNVGHQDVK;MGFAVLLVNYR;QVLLSEPEEAAALYR;SALYYVDLIGGK;TPLLLMLGQEDR
Q13085	Q13085	93	93	81	Acetyl-CoA carboxylase 1;Biotin carboxylase	ACACA	sp|Q13085|ACACA_HUMAN Acetyl-CoA carboxylase 1 OS=Homo sapiens OX=9606 GN=ACACA PE=1 SV=2	1	93	93	81	49.4	265.55	0	323.31	0.61826	2195500000	1349100000	846410000	AIGIGAYLVR;ATLVDHGIR;AVVMDLLR;AYIAYELNSVQHR;AYVWDNNKDLAEWLEK;DEPIHILNVAIK;DFTVASPAEFVTR;DIIVIGNDITYR;DKFEEDRIYR;DMYDQVLK;DVDDGLQAAEEVGYPVMIK;EASFEYLQNEGER;EEAISNMVVALK;EEFLIPIYHQVAVQFADLHDTPGR;EENKSDMNTVLNYIFSHAQVTK;ENDPSVMR;EREEFLIPIYHQVAVQFADLHDTPGR;EVFFMNTQSIVQLVQR;FGAYIVDGLR;FIIGSVSEDNSEDEISNLVK;FQAQSLGTTYIYDIPEMFR;FVVMVTPEDLK;GQVLPAHTLLNTVDVELIYEGVK;GSVLEPEGTVEIK;GVISDILDWK;GYVKDVDDGLQAAEEVG…
Q8TD30;P24298	Q8TD30	11;1	11;1	11;1	Alanine aminotransferase 2	GPT2	sp|Q8TD30|ALAT2_HUMAN Alanine aminotransferase 2 OS=Homo sapiens OX=9606 GN=GPT2 PE=1 SV=1	2	11	11	11	33.1	57.903	0	83.343	0.6147	156210000	95732000	60474000	ANIGDAQAMGQQPITFLR;EKESVLGNLAK;GGYMEVINLHPEIK;GYMGECGYR;ILTLESMNPQVK;KCIEDVIHFAWEEK;LLEETGICVVPGSGFGQR;LTEDLFNQVPGIHCNPLQGAMYAFPR;VKDFHINFLEK;VLCIINPGNPTGQVQSR;VLYEMGPEYSSNVELASFHSTSK
P13073	P13073	10	10	10	Cytochrome c oxidase subunit 4 isoform 1, mitochondrial	COX4I1	sp|P13073|COX41_HUMAN Cytochrome c oxidase subunit 4 isoform 1, mitochondrial OS=Homo sapiens OX=9606 GN=COX4I1 PE=1 SV=1	1	10	10	10	50.3	19.576	0	21.965	0.61276	192990000	118460000	74530000	ASWSSLSMDEK;ASWSSLSMDEKVELYR;DHPLPEVAHVK;ESFAEMNR;HYVYGPLPQSFDK;HYVYGPLPQSFDKEWVAK;SEDFSLPAYMDR;SEDFSLPAYMDRR;VNPIQGLASK;WDYEKNEWK
Q9H2U2	Q9H2U2	14	14	14	Inorganic pyrophosphatase 2, mitochondrial	PPA2	sp|Q9H2U2|IPYR2_HUMAN Inorganic pyrophosphatase 2, mitochondrial OS=Homo sapiens OX=9606 GN=PPA2 PE=1 SV=2	1	14	14	14	52.4	37.92	0	67.738	0.60496	262140000	159930000	102200000	AFALEVIK;ARNDEYENLFNMIVEIPR;ESNEEEQVWHFLGK;FHDIDDVKK;GYIWNYGTLPQTWEDPHEKDK;ILSCGEVIHVK;LIAINANDPEASK;MEIATKEPMNPIK;NDEYENLFNMIVEIPR;NVTGHYISPFHDIPLK;NVTGHYISPFHDIPLKVNSK;SLVESVSSSPNK;STNCFGDNDPIDVCEIGSK;VPDGKPENQFAFNGEFK
O95298;E9PQ53	O95298;E9PQ53	2;1	2;1	2;1	NADH dehydrogenase [ubiquinone] 1 subunit C2;NADH dehydrogenase [ubiquinone] 1 subunit C2, isoform 2	NDUFC2;NDUFC2-KCTD14	sp|O95298|NDUC2_HUMAN NADH dehydrogenase [ubiquinone] 1 subunit C2 OS=Homo sapiens OX=9606 GN=NDUFC2 PE=1 SV=1;sp|E9PQ53|NDUCR_HUMAN NADH dehydrogenase [ubiquinone] 1 subunit C2, isoform 2 OS=Homo sapiens OX=9606 GN=NDUFC2-KCTD14 PE=1 SV=1	2	2	2	2	18.5	14.187	0	2.9161	0.60316	8948800	5372700	3576100	LHPEDFPEEDKK;RPIATAGLHR
Q5JRX3	Q5JRX3	22	22	22	Presequence protease, mitochondrial	PITRM1	sp|Q5JRX3|PREP_HUMAN Presequence protease, mitochondrial OS=Homo sapiens OX=9606 GN=PITRM1 PE=1 SV=3	1	22	22	22	28.5	117.41	0	143.66	0.60201	312050000	186830000	125220000	AFSSLNTLPEELRPYVPLFCSVLTK;AVEDFLR;CSVNATPQQMPQTEK;EDTNNLFSVQFR;EFQITCGPDSFATDPSK;FFTYGNFPLEQHLK;FRQCLQENPK;FTQQDIDEAK;IAEMTDIKPILR;IEPSTVVPAQTPWDKPR;IFSQHLQNR;LEHENPSDPQTPLVFK;LLAVSDR;LSVFSTVDAPVAPSDK;QFHATHYHPSNAR;SQQSKPQDASCLPALK;STHGLAILGPENPK;THFLMPFPVNYVGECIR;TIDEVVEK;TLTPAGDLQETFSGMDQVR;TVPYTDPDHASLK;YPCRDPFFK
Q9Y5P6	Q9Y5P6	2	2	2	Mannose-1-phosphate guanyltransferase beta	GMPPB	sp|Q9Y5P6|GMPPB_HUMAN Mannose-1-phosphate guanyltransferase beta OS=Homo sapiens OX=9606 GN=GMPPB PE=1 SV=2	1	2	2	2	6.1	39.834	0	4.0344	0.59193	4155900	2565400	1590500	LRPLTLSTPK;YGVVVCEADTGR
Q9NX58	Q9NX58	2	2	2	Cell growth-regulating nucleolar protein	LYAR	sp|Q9NX58|LYAR_HUMAN Cell growth-regulating nucleolar protein OS=Homo sapiens OX=9606 GN=LYAR PE=1 SV=3	1	2	2	2	8.7	43.633	0.0018639	1.9083	0.59071	8402900	5177700	3225200	EQDQRPLHPVANPHAEISTK;VKDAVEQQGEVKK
Q6IA69	Q6IA69	4	4	4	Glutamine-dependent NAD(+) synthetase	NADSYN1	sp|Q6IA69|NADE_HUMAN Glutamine-dependent NAD(+) synthetase OS=Homo sapiens OX=9606 GN=NADSYN1 PE=1 SV=3	1	4	4	4	6.8	79.284	0	13.127	0.59005	10218000	7073300	3144400	AVMGIFSLVTGK;ENLALQNVQAR;SGNEEVLADVR;TIVNQISYTPQDPR
P14373	P14373	8	8	8	Zinc finger protein RFP	TRIM27	sp|P14373|TRI27_HUMAN Zinc finger protein RFP OS=Homo sapiens OX=9606 GN=TRIM27 PE=1 SV=1	1	8	8	8	23.2	58.489	0	26.12	0.57549	151800000	88534000	63267000	FNLFPCVLGSPCFIAGR;GHSVLPLEEAVEGFKEQIQNQLDHLKR;HLANVTQLVK;IHIFAQK;IPEPWITPPDLQEK;LYCEEDQMPICVVCDR;TERPSGPGGEMGVCEK;WTIGVCEDSVCR
Q9Y315	Q9Y315	3	3	3	Deoxyribose-phosphate aldolase	DERA	sp|Q9Y315|DEOC_HUMAN Deoxyribose-phosphate aldolase OS=Homo sapiens OX=9606 GN=DERA PE=1 SV=2	1	3	3	3	11	35.23	0	6.3551	0.57303	13518000	8029000	5488600	GITTAAVCVYPAR;IGASTLLSDIER;IQVNHPAVLR
P00403	P00403	2	2	2	Cytochrome c oxidase subunit 2	MT-CO2	sp|P00403|COX2_HUMAN Cytochrome c oxidase subunit 2 OS=Homo sapiens OX=9606 GN=MT-CO2 PE=1 SV=1	1	2	2	2	11.5	25.565	0	4.0179	0.55499	2984400	1966000	1018400	ILYMTDEVNDPSLTIK;VVLPIEAPIR
P35914;Q8TB92	P35914;Q8TB92	2;1	2;1	2;1	Hydroxymethylglutaryl-CoA lyase, mitochondrial;3-hydroxymethyl-3-methylglutaryl-CoA lyase, cytoplasmic	HMGCL;HMGCLL1	sp|P35914|HMGCL_HUMAN Hydroxymethylglutaryl-CoA lyase, mitochondrial OS=Homo sapiens OX=9606 GN=HMGCL PE=1 SV=2;sp|Q8TB92|HMGC2_HUMAN 3-hydroxy-3-methylglutaryl-CoA lyase, cytoplasmic OS=Homo sapiens OX=9606 GN=HMGCLL1 PE=1 SV=3	2	2	2	2	6.5	34.36	0	3.1254	0.5526	5020300	3220600	1799600	FPGINYPVLTPNLK;IVEVGPR
Q96CN7	Q96CN7	7	7	7	Isochorismatase domain-containing protein 1	ISOC1	sp|Q96CN7|ISOC1_HUMAN Isochorismatase domain-containing protein 1 OS=Homo sapiens OX=9606 GN=ISOC1 PE=1 SV=3	1	7	7	7	27.2	32.236	0	16.72	0.5458	45694000	26476000	19219000	ASAPESGLLSK;ASAPESGLLSKV;FLSLYGDQIDMHR;GLGSTVQEIDLTGVK;ILGIPVIVTEQYPK;PSSVPHGAGYELLIQK;YFGDIISVGQR
Q96GK7;Q6P2I3	Q96GK7;Q6P2I3	7;5	7;5	7;5	Fumarylacetoacetate hydrolase domain-containing protein 2A;Fumarylacetoacetate hydrolase domain-containing protein 2B	FAHD2A;FAHD2B	sp|Q96GK7|FAH2A_HUMAN Fumarylacetoacetate hydrolase domain-containing protein 2A OS=Homo sapiens OX=9606 GN=FAHD2A PE=1 SV=1;sp|Q6P2I3|FAH2B_HUMAN Fumarylacetoacetate hydrolase domain-containing protein 2B OS=Homo sapiens OX=9606 GN=FAHD2B PE=1 SV=1	2	7	7	7	30.3	34.596	0	19.111	0.54495	89770000	57315000	32455000	ALAAQLPVLPR;ATDAMAHVAGFTVAHDVSAR;DSVADPHNLK;KGDEVQCEIEELGVIINK;KPPVFLK;SEVTFLAPVTRPDK;TFDTFCPLGPALVTK
P30041	P30041	7	7	7	Peroxiredoxin-6	PRDX6	sp|P30041|PRDX6_HUMAN Peroxiredoxin-6 OS=Homo sapiens OX=9606 GN=PRDX6 PE=1 SV=3	1	7	7	7	31.2	25.035	0	12.618	0.53864	16770000	10630000	6139600	DINAYNCEEPTEK;DINAYNCEEPTEKLPFPIIDDR;LPFPIIDDR;LSILYPATTGR;NFDEILR;PGGLLLGDVAPNFEANTTVGR;VVFVFGPDK
P10606	P10606	2	2	2	Cytochrome c oxidase subunit 5B, mitochondrial	COX5B	sp|P10606|COX5B_HUMAN Cytochrome c oxidase subunit 5B, mitochondrial OS=Homo sapiens OX=9606 GN=COX5B PE=1 SV=2	1	2	2	2	19.4	13.696	0	2.9332	0.48695	23592000	16011000	7580500	EDPNLVPSISNKR;KGLDPYNVLAPK
Q9Y6Y0	Q9Y6Y0	5	5	5	Influenza virus NS1A-binding protein	IVNS1ABP	sp|Q9Y6Y0|NS1BP_HUMAN Influenza virus NS1A-binding protein OS=Homo sapiens OX=9606 GN=IVNS1ABP PE=1 SV=3	1	5	5	5	13.1	71.729	0	19.971	0.42906	34303000	23835000	10469000	FDDLNPEAVEVLLNYAYTAQLK;LYIVGGSDPYGQK;MDVTSCISYR;QISSSSTGCLSSPNATVQSPK;YNPENNTWTLIAPMNVAR
Ratios not calculated by MQ - Only found in H
O14925	O14925	1	1	1	Mitochondrial import inner membrane translocase subunit Tim23	TIMM23	sp|O14925|TIM23_HUMAN Mitochondrial import inner membrane translocase subunit Tim23 OS=Homo sapiens OX=9606 GN=TIMM23 PE=1 SV=1	1	1	1	1	4.8	21.943	0.0035746	1.6654	NaN	458820	0	458820	NVQILNMVTR
O43491	O43491	25	25	21	Band 4.1-like protein 2	EPB41L2	sp|O43491|E41L2_HUMAN Band 4.1-like protein 2 OS=Homo sapiens OX=9606 GN=EPB41L2 PE=1 SV=1	1	25	25	21	29.1	112.59	0	111	NaN	647040000	0	647040000	APHLQLIEGK;EPTQAVVEEQVLDKEEPLPEEQR;ETELAEEGED;EVAENQQNQSSDPEEEK;EVPIVQTETK;EVQTNELKAEK;FLTLGSK;HQASISELKR;HSNLMLEELDKAQEDILK;IVITGDGDIDHDQALAQAIR;LSMYGVDLHHAK;NLPWLFTFNVK;NWLDPAK;RLSMYGVDLHHAK;SLDGAPIGVMDQSLMK;TEMVTISDASQR;TTEVGSVSEVK;TTEVGSVSEVKK;VCEHLNLLEK;VCVEHHTFYR;VEMQPTELVSK;VKETQEDKLEGGAAK;VRPAELEQFESTIGFK;VTLLDGTEYSCDLEK;YFLCLQLR
Q9Y2J2;Q9H4G0	Q9Y2J2	20;2	16;1	15;1	Band 4.1-like protein 3;Band 4.1-like protein 3, N-terminally processed	EPB41L3	sp|Q9Y2J2|E41L3_HUMAN Band 4.1-like protein 3 OS=Homo sapiens OX=9606 GN=EPB41L3 PE=1 SV=2	2	20	16	15	23.4	120.68	0	74.035	NaN	470280000	0	470280000	AVLEQEETAAASR;EGSALTEGAKEEGGEEVAK;ERQEEQSAAIHISETLEQKPHFESSTVK;EVPVVHTETK;FLTLGSK;GISQTNLITTVTPEKK;GKEGSALTEGAKEEGGEEVAK;HQTNISELKR;IRPGEFEQFESTIGFK;IVITGDADIDHDQALAQAIK;KLSMYGVDLHHAK;LSMYGVDLHHAK;NWLDPAK;RVVHASGDASYSAGDSGDAAAQPAFTGIK;TFLETSTDTAVTNEWEK;VCEHLNLLEK;VCVEHHTFFR;VILLDGSEYTCDVEKR;VVHASGDASYSAGDSGDAAAQPAFTGIK;VVQETVLVEER
P55196	P55196	28	28	28	Afadin	MLLT4	sp|P55196|AFAD_HUMAN Afadin OS=Homo sapiens OX=9606 GN=AFDN PE=1 SV=3	1	28	28	28	22.2	206.8	0	90.16	NaN	355060000	0	355060000	EIILDDDECPLQIFR;EIQELQSKPDR;ENTELAQPLRK;GILVFQLK;HKPGIVQETTFDLGGDIHSGTALPTSK;HRIEAAMDR;IDDVLHTLTGAMSLLR;IVQATTLLTMDKYAPDDIPNINSTCFK;IYADSLKPNIPYK;LAAGDQLLSVDGR;LDLFEISQPTEDLEFHGVMR;LQLSVTEVGTEK;MVSMMEGVIQK;QKDEDDEEEEDDDVDTMLIMQR;RLDIDEKPLVVQLNWNK;RSVDGGLMVK;SMDAETYVEGQR;SPGTWTIYFEGADYESHLLR;SQDADSPGSSGAPENLTFK;TILLSTTDPADFAVAEALEK;TISNPEVVMK;TPAAIPATPVAVSQPIR;VIAVVNK;VMLPPGAQHSDEK;VSSTATTQDVIETLA…
Q13596	Q13596	13	13	11	Sorting nexin-1	SNX1	sp|Q13596|SNX1_HUMAN Sorting nexin-1 OS=Homo sapiens OX=9606 GN=SNX1 PE=1 SV=3	1	13	13	11	29.3	59.069	0	29.93	NaN	293780000	0	293780000	ALSQLAEVEEK;ELALNTAQFAK;FSDFLGLYEK;IEQLHQEQANNDFFLLAELLSDYIR;IGDGMNAYVAYK;IVNHPTMLQDPDVR;KLHAVVETLVNHR;LHAVVETLVNHR;LQEVECEEQR;SLAMLGSSEDNTALSR;SLIGMTK;VGKEDSSSAEFLEK;YWEAFLPEAK
O60716	O60716	13	13	13	Catenin delta-1	CTNND1	sp|O60716|CTND1_HUMAN Catenin delta-1 OS=Homo sapiens OX=9606 GN=CTNND1 PE=1 SV=1	1	13	13	13	18.3	108.17	0	136.92	NaN	260150000	0	260150000	ALSAIADLLTNEHER;GIPVLVGLLDHPK;GYELLFQPEVVR;HIEWESVLTNTAGCLR;HYEDGYPGGSDNYGSLSR;KEVHLGACGALK;NLSYQVHR;SDFQVNLNNASR;SLDNNYSTPNER;SNAAAYLQHLCYR;SQSSHSYDDSTLPLIDR;TPAILEASAGAIQNLCAGR;VGGSSVDLHR
Q14126	Q14126	17	17	17	Desmoglein-2	DSG2	sp|Q14126|DSG2_HUMAN Desmoglein-2 OS=Homo sapiens OX=9606 GN=DSG2 PE=1 SV=2	1	17	17	17	26.4	122.29	0	239.26	NaN	215540000	0	215540000	AASYTEEDENHTAK;ATQFTGATGAIMTTETTK;DMAGAQAAAVALNEEFLR;GQHEMSEMDGRWEEHR;GQIIGNFQAFDEDTGLPAHAR;IHSDLAEER;LEDRDNWISVDSVTSEIK;NLDFSVIVANK;QESTSVLLQQSEK;QVLTLTVCECLHGSGCR;SEIQFLISDNQGFSCPEK;VLAPASTLQSSYQIPTENSMTAR;VLDINDNEPVFTQDVFVGSVEELSAAHTLVMK;VLEGMVEENQVNVEVTR;VTQEIVTER;VVPSFLPVDQGGSLVGR;VYAPASTLVDQPYANEGTVVVTER
Q14247	Q14247	13	13	13	Src substrate cortactin	CTTN	sp|Q14247|SRC8_HUMAN Src substrate cortactin OS=Homo sapiens OX=9606 GN=CTTN PE=1 SV=2	1	13	13	13	30.5	61.585	0	54.544	NaN	138960000	0	138960000	CALGWDHQEK;DYSSGFGGK;GPVSGTEPEPVYSMEAADYR;LPSSPVYEDAASFK;LRENVFQEHQTLK;NASTFEDVTQVSSAYQK;QDSAAVGFDYK;SAVGFDYQGK;SAVGFEYQGK;TQTPPVSPAPQPTEER;TVPVEAVTSK;TVQGSGHQEHINIHK;VDQSAVGFEYQGK
Q14160;Q9BTT6	Q14160	16;2	16;2	16;2	Protein scribble homolog	SCRIB	sp|Q14160|SCRIB_HUMAN Protein scribble homolog OS=Homo sapiens OX=9606 GN=SCRIB PE=1 SV=5	2	16	16	16	14.7	174.91	0	23.714	NaN	119910000	0	119910000	AGTLQVGDR;GHAGNPRDPTDEGIFISK;HCSLQAVPEEIYR;HDHAVSLLTAASPTIALLLER;ILAVNGQDVR;KLGLSDNEIQR;LAVLPPELAHTTELHVLDVAGNR;LLEVNGVALQGAEHHEAVEALR;LLEVNQQSLLGLTHGEAVQLLR;LQSLPFALTHLNLK;LTNLNVDR;RLPDGIGQLK;SLEELLLDANQLR;SLPASLSFLVK;VSLVGADDLRK;VSVIQFLEAPIGDEDAEEAAAEKR
O60749	O60749	13	11	11	Sorting nexin-2	SNX2	sp|O60749|SNX2_HUMAN Sorting nexin-2 OS=Homo sapiens OX=9606 GN=SNX2 PE=1 SV=2	1	13	11	11	28.1	58.47	0	25.492	NaN	119470000	0	119470000	ALSQLAEVEEK;FSDFLGLHSK;HPTLLQDPDLR;IDQLHQEQAFADFYMFSELLSDYIR;KLHVSVEALVCHR;LHVSVEALVCHR;MNESDAWFEEK;RFSDFLGLHSK;SAAMLGNSEDHTALSR;WEDAQITLLK;YLESLVQTQQQLIK;YLHVGYIVPPAPEK;YWEAFLPEAK
Q8NGZ9	Q8NGZ9	1	1	1	Olfactory receptor 2T10	OR2T10	sp|Q8NGZ9|O2T10_HUMAN Olfactory receptor 2T10 OS=Homo sapiens OX=9606 GN=OR2T10 PE=2 SV=1	1	1	1	1	2.9	35.403	0.0018797	1.9763	NaN	103720000	0	103720000	MNSVEGRKK
P14923	P14923	16	16	13	Junction plakoglobin	JUP	sp|P14923|PLAK_HUMAN Junction plakoglobin OS=Homo sapiens OX=9606 GN=JUP PE=1 SV=3	1	16	16	13	26.3	81.744	0	37.353	NaN	80305000	0	80305000	AGDKDDITEPAVCALR;ALMGSPQLVAAVVR;ATIGLIR;EGLLAIFK;FLAITTDCLQLLAYGNQESK;GIMEEDEACGR;HVAAGTQQPYTDGVR;LIILANGGPQALVQIMR;LNYGIPAIVK;LVQLLVK;LVQNCLWTLR;MEEIVEGCTGALHILAR;NEGTATYAAAVLFR;RALMGSPQLVAAVVR;TLVTQNSGVEALIHAILR;VSVELTNSLFK
Q07343	Q07343	1	1	1	cAMP-specific 3,5-cyclic phosphodiesterase 4B	PDE4B	sp|Q07343|PDE4B_HUMAN cAMP-specific 3,5-cyclic phosphodiesterase 4B OS=Homo sapiens OX=9606 GN=PDE4B PE=1 SV=1	1	1	1	1	3.1	83.343	1	-2	NaN	71930000	0	71930000	KMVIDMVLATDMSKHMSLLADLK
Q9BR76;A9Z1Z3	Q9BR76	5;1	5;1	5;1	Coronin-1B	CORO1B	sp|Q9BR76|COR1B_HUMAN Coronin-1B OS=Homo sapiens OX=9606 GN=CORO1B PE=1 SV=1	2	5	5	5	14.5	54.234	0	16.371	NaN	68414000	0	68414000	AGEAGKLEEVMQELR;KCEPIVMTVPR;KSDLFQDDLYPDTAGPEAALEAEEWVSGR;LEEQLGR;NDQCYEDIR
Q9Y6N7;Q9HCK4	Q9Y6N7	10;1	10;1	10;1	Roundabout homolog 1	ROBO1	sp|Q9Y6N7|ROBO1_HUMAN Roundabout homolog 1 OS=Homo sapiens OX=9606 GN=ROBO1 PE=1 SV=1	2	10	10	10	8.5	180.93	0	22.939	NaN	53119000	0	53119000	EGSQNLLFSYQPPQSSSR;FSVSQTGDLTITNVQR;GLKPNAIYLFLVR;IVEHPSDLIVSK;KDGVLVSTQDSR;MLLPSGSLFFLR;NSVVIPDLRK;TLEEAPSAPPQGVTVSK;TVDGSTFSVVIPFLVPGIR;YVCVGTNMVGER
Q12959	Q12959	5	5	5	Disks large homolog 1	DLG1	sp|Q12959|DLG1_HUMAN Disks large homolog 1 OS=Homo sapiens OX=9606 GN=DLG1 PE=1 SV=2	1	5	5	5	9.3	100.45	0	16.102	NaN	38840000	0	38840000	EQMMNSSISSGSGSLR;FIEAGQYNNHLYGTSVQSVR;HVTSNASDSESSYR;IITGGAAAQDGR;LLAVNNVCLEEVTHEEAVTALK
P05556	P05556	6	6	6	Integrin beta-1	ITGB1	sp|P05556|ITB1_HUMAN Integrin beta-1 OS=Homo sapiens OX=9606 GN=ITGB1 PE=1 SV=2	1	6	6	6	9.3	88.414	0	10.72	NaN	38638000	0	38638000	DKLPQPVQPDPVSHCK;DNTNEIYSGK;FCECDNFNCDR;GICECGVCK;LKPEDITQIQPQQLVLR;SLGTDLMNEMR
P35611	P35611	5	5	5	Alpha-adducin	ADD1	sp|P35611|ADDA_HUMAN Alpha-adducin OS=Homo sapiens OX=9606 GN=ADD1 PE=1 SV=2	1	5	5	5	13.3	80.954	0	8.9557	NaN	37568000	0	37568000	GSTNLGVNQAGFTLHSAIYAARPDVK;TLASAGGPDNLVLLNPEK;VNSEQEHFLIVPFGLLYSEVTASSLVK;WQIGEQEFEALMR;YFDRVDENNPEYLR
Q9ULV4	Q9ULV4	5	5	5	Coronin-1C	CORO1C	sp|Q9ULV4|COR1C_HUMAN Coronin-1C OS=Homo sapiens OX=9606 GN=CORO1C PE=1 SV=1	1	5	5	5	14.3	53.248	0	8.443	NaN	32228000	0	32228000	AIFLADGNVFTTGFSR;NDQCYDDIR;SIKDTICNQDER;VGIVAWHPTAR;YFEITDESPYVHYLNTFSSK
P46109	P46109	6	6	6	Crk-like protein	CRKL	sp|P46109|CRKL_HUMAN Crk-like protein OS=Homo sapiens OX=9606 GN=CRKL PE=1 SV=1	1	6	6	6	26.7	33.777	0	31.358	NaN	32188000	0	32188000	DSSTCPGDYVLSVSENSR;MNINGQWEGEVNGR;SAWYMGPVSR;TALALEVGDIVK;TLYDFPGNDAEDLPFK;VGMIPVPYVEK
Q01650	Q01650	3	3	3	Large neutral amino acids transporter small subunit 1	SLC7A5	sp|Q01650|LAT1_HUMAN Large neutral amino acids transporter small subunit 1 OS=Homo sapiens OX=9606 GN=SLC7A5 PE=1 SV=2	1	3	3	3	8.5	55.01	0	6.225	NaN	30586000	0	30586000	GDVSNLDPNFSFEGTK;LMQVVPQET;SADGSAPAGEGEGVTLQR
Q9Y6M7	Q9Y6M7	9	9	9	Sodium bicarbonate cotransporter 3	SLC4A7	sp|Q9Y6M7|S4A7_HUMAN Sodium bicarbonate cotransporter 3 OS=Homo sapiens OX=9606 GN=SLC4A7 PE=1 SV=2	1	9	9	9	9.4	136.04	0	19.02	NaN	26972000	0	26972000	AVYIGVHVPFSK;EAAHHAGPELQR;FEEDVEDGGDR;FEKEELESHR;FLFLLLGPAGK;LAPAVLLTGLTEVPVPTR;LFGGLILDIK;SIATLMTDEIFHDVAYK;VESECSAPGEQPK
Q8TCU5	Q8TCU5	1	1	1	Glutamate receptor ionotropic, NMDA 3A	GRIN3A	sp|Q8TCU5|NMD3A_HUMAN Glutamate receptor ionotropic, NMDA 3A OS=Homo sapiens OX=9606 GN=GRIN3A PE=1 SV=2	1	1	1	1	1.1	125.46	1	-2	NaN	26642000	0	26642000	MRRLSLWWLLSR
Q86W92	Q86W92	4	4	4	Liprin-beta-1	PPFIBP1	sp|Q86W92|LIPB1_HUMAN Liprin-beta-1 OS=Homo sapiens OX=9606 GN=PPFIBP1 PE=1 SV=2	1	4	4	4	4.7	114.02	0	6.3098	NaN	25596000	0	25596000	ALHLVEDLR;HLATHFNLLIGAEAQHQK;LKVSEMDSER;MQDTVVLAQGK
Q9UQN3	Q9UQN3	4	4	4	Charged multivesicular body protein 2b	CHMP2B	sp|Q9UQN3|CHM2B_HUMAN Charged multivesicular body protein 2b OS=Homo sapiens OX=9606 GN=CHMP2B PE=1 SV=1	1	4	4	4	15	23.906	0	8.2209	NaN	22825000	0	22825000	ATISDEEIER;KTVDDVIKEQNR;TLQTMQNFQK;TVDDVIKEQNR
Q04721	Q04721	4	4	4	Neurogenic locus notch homolog protein 2;Notch 2 extracellular truncation;Notch 2 intracellular domain	NOTCH2	sp|Q04721|NOTC2_HUMAN Neurogenic locus notch homolog protein 2 OS=Homo sapiens OX=9606 GN=NOTCH2 PE=1 SV=3	1	4	4	4	1.9	265.4	0	3.9056	NaN	21478000	0	21478000	QCVQDSDHCFK;REPVGQDAVGLK;SLPGEQEQEVAGSK;TGEMALHLAAR
Q09666	Q09666	5	5	5	Neuroblast differentiation-associated protein AHNAK	AHNAK	sp|Q09666|AHNK_HUMAN Neuroblast differentiation-associated protein AHNAK OS=Homo sapiens OX=9606 GN=AHNAK PE=1 SV=2	1	5	5	5	4.8	629.09	0	5.9018	NaN	20664000	0	20664000	FKMPEMHFK;GSEVGFHGAAPDISVK;ISMPDFDLHLK;VDVDVPDVNIEGPDAK;VKGDVDVSLPK
Q13492;O60641	Q13492	4;1	4;1	4;1	Phosphatidylinositol-binding clathrin assembly protein	PICALM	sp|Q13492|PICAL_HUMAN Phosphatidylinositol-binding clathrin assembly protein OS=Homo sapiens OX=9606 GN=PICALM PE=1 SV=2	2	4	4	4	9.5	70.754	0	16.916	NaN	18808000	0	18808000	ATTLSNAVSSLASTGLSLTK;ITAAQHSVTGSAVSK;LFAAYNEGIINLLEK;NTLFNLSNFLDK
P46108	P46108	4	4	4	Adapter molecule crk	CRK	sp|P46108|CRK_HUMAN Adapter molecule crk OS=Homo sapiens OX=9606 GN=CRK PE=1 SV=2	1	4	4	4	19.1	33.83	0	14.075	NaN	18656000	0	18656000	DKPEEQWWNAEDSEGKR;DSSTSPGDYVLSVSENSR;QEAVALLQGQR;TALALEVGELVK
O00161	O00161	2	2	2	Synaptosomal-associated protein 23	SNAP23	sp|O00161|SNP23_HUMAN Synaptosomal-associated protein 23 OS=Homo sapiens OX=9606 GN=SNAP23 PE=1 SV=1	1	2	2	2	13.3	23.354	0.0018815	1.9928	NaN	18586000	0	18586000	AHQITDESLESTRR;ILGLAIESQDAGIK
O60909	O60909	1	1	1	Beta-1,4-galactosyltransferase 2;Lactose synthase A protein;N-acetyllactosamine synthase;Beta-N-acetylglucosaminylglycopeptide beta-1,4-galactosyltransferase;Beta-N-acetylglucosaminyl-glycolipid beta-1,4-galactosyltransferase	B4GALT2	sp|O60909|B4GT2_HUMAN Beta-1,4-galactosyltransferase 2 OS=Homo sapiens OX=9606 GN=B4GALT2 PE=1 SV=1	1	1	1	1	2.2	41.972	1	-2	NaN	18471000	0	18471000	MIKHDRDK
Q86X29	Q86X29	3	3	3	Lipolysis-stimulated lipoprotein receptor	LSR	sp|Q86X29|LSR_HUMAN Lipolysis-stimulated lipoprotein receptor OS=Homo sapiens OX=9606 GN=LSR PE=1 SV=4	1	3	3	3	5.7	71.438	0	5.2911	NaN	18315000	0	18315000	DTDSSVASEVR;IQASQQDDSMR;SSSAGGQGSYVPLLR
Q13325	Q13325	3	3	3	Interferon-induced protein with tetratricopeptide repeats 5	IFIT5	sp|Q13325|IFIT5_HUMAN Interferon-induced protein with tetratricopeptide repeats 5 OS=Homo sapiens OX=9606 GN=IFIT5 PE=1 SV=1	1	3	3	3	8.7	55.846	0	3.4267	NaN	16671000	0	16671000	IDPENAEFLTALCELR;LALYNLLAYVK;LKVDELISSAIFHFK
Q92859	Q92859	4	4	4	Neogenin	NEO1	sp|Q92859|NEO1_HUMAN Neogenin OS=Homo sapiens OX=9606 GN=NEO1 PE=1 SV=2	1	4	4	4	3.4	160.01	0	6.5018	NaN	16342000	0	16342000	EHNLQVLGLVK;HGPGVSTPDVAVR;LIVAGLPR;TFTPFYFLVEPVDTLSVR
O75094	O75094	1	1	1	Slit homolog 3 protein	SLIT3	sp|O75094|SLIT3_HUMAN Slit homolog 3 protein OS=Homo sapiens OX=9606 GN=SLIT3 PE=2 SV=3	1	1	1	1	0.7	167.71	0.0084034	1.338	NaN	15834000	0	15834000	DSYVELASAK
Q9Y6W5;Q9UPY6	Q9Y6W5	4;1	4;1	4;1	Wiskott-Aldrich syndrome protein family member 2	WASF2	sp|Q9Y6W5|WASF2_HUMAN Actin-binding protein WASF2 OS=Homo sapiens OX=9606 GN=WASF2 PE=1 SV=3	2	4	4	4	11.2	54.283	0	26.044	NaN	15304000	0	15304000	FYTDPSYFFDLWK;SDLLSAIR;SELECVTNITLANVIR;YAEDIFGELFTQANTFASR
P49757	P49757	5	5	5	Protein numb homolog	NUMB	sp|P49757|NUMB_HUMAN Protein numb homolog OS=Homo sapiens OX=9606 GN=NUMB PE=1 SV=2	1	5	5	5	8.9	70.803	0	5.4087	NaN	14253000	0	14253000	AVLWVSADGLR;GMHICEDAVKR;RHAPIEQLAR;VTTATEQAEREEIMK;YLGHVEVDESR
P43121	P43121	2	2	2	Cell surface glycoprotein MUC18	MCAM	sp|P43121|MUC18_HUMAN Cell surface glycoprotein MUC18 OS=Homo sapiens OX=9606 GN=MCAM PE=1 SV=2	1	2	2	2	3.9	71.607	0	3.3766	NaN	14170000	0	14170000	GPVLQLHDLKR;QGQGQSEPGEYEQR
Q15417	Q15417	4	4	4	Calponin-3	CNN3	sp|Q15417|CNN3_HUMAN Calponin-3 OS=Homo sapiens OX=9606 GN=CNN3 PE=1 SV=1	1	4	4	4	17.9	36.413	0	8.9817	NaN	11898000	0	11898000	AGQSVIGLQMGTNK;CASQAGMTAYGTR;GASQAGMLAPGTR;LTLQPVDNSTISLQMGTNK
P27448;Q9P0L2;Q96L34	P27448	12;4;2	6;0;0	6;0;0	MAP/microtubule affinity-regulating kinase 3	MARK3	sp|P27448|MARK3_HUMAN MAP/microtubule affinity-regulating kinase 3 OS=Homo sapiens OX=9606 GN=MARK3 PE=1 SV=5	3	12	6	6	20.8	84.428	0	9.5651	NaN	11801000	0	11801000	AENLLLDADMNIK;DLKAENLLLDADMNIK;IPFYMSTDCENLLK;LDTFCGSPPYAAPELFQGK;LFEVIETEK;MKYDEITATYLLLGR;QIVSAVQYCHQK;RLPTEYER;RSQTSTADSDLKEDGISSR;SSTVPSSNTASGGMTR;TPVASTHSISSAATPDR;VLDANNCDYEQR
P49006	P49006	3	3	3	MARCKS-related protein	MARCKSL1	sp|P49006|MRP_HUMAN MARCKS-related protein OS=Homo sapiens OX=9606 GN=MARCKSL1 PE=1 SV=2	1	3	3	3	17.9	19.529	0	4.5268	NaN	11765000	0	11765000	AAATPESQEPQAK;GDVTAEEAAGASPAK;LSGLSFK
Q96BT3	Q96BT3	1	1	1	Centromere protein T	CENPT	sp|Q96BT3|CENPT_HUMAN Centromere protein T OS=Homo sapiens OX=9606 GN=CENPT PE=1 SV=2	1	1	1	1	1.8	60.422	1	-2	NaN	11307000	0	11307000	PEDLELLMRR
Q99733;P55209	Q99733;P55209	2;1	2;1	2;1	Nucleosome assembly protein 1-like 4;Nucleosome assembly protein 1-like 1	NAP1L4;NAP1L1	sp|Q99733|NP1L4_HUMAN Nucleosome assembly protein 1-like 4 OS=Homo sapiens OX=9606 GN=NAP1L4 PE=1 SV=1;sp|P55209|NP1L1_HUMAN Nucleosome assembly protein 1-like 1 OS=Homo sapiens OX=9606 GN=NAP1L1 PE=1 SV=1	2	2	2	2	5.3	42.823	0	2.4135	NaN	11084000	0	11084000	FYEEVHDLER;LTDQVMQNPR
Q00653	Q00653	1	1	1	Nuclear factor NF-kappa-B p100 subunit;Nuclear factor NF-kappa-B p52 subunit	NFKB2	sp|Q00653|NFKB2_HUMAN Nuclear factor NF-kappa-B p100 subunit OS=Homo sapiens OX=9606 GN=NFKB2 PE=1 SV=4	1	1	1	1	1.4	96.748	1	-2	NaN	10313000	0	10313000	KNMMGTMIQKLQR
Q92692	Q92692	2	2	2	Nectin-2	PVRL2	sp|Q92692|NECT2_HUMAN Nectin-2 OS=Homo sapiens OX=9606 GN=NECTIN2 PE=1 SV=1	1	2	2	2	3.7	57.741	0	2.5785	NaN	10200000	0	10200000	TDATLSCDVR;YHELPTLEER
Q7Z2K8	Q7Z2K8	3	3	3	G protein-regulated inducer of neurite outgrowth 1	GPRIN1	sp|Q7Z2K8|GRIN1_HUMAN G protein-regulated inducer of neurite outgrowth 1 OS=Homo sapiens OX=9606 GN=GPRIN1 PE=1 SV=2	1	3	3	3	5.4	102.4	0	6.2457	NaN	9655900	0	9655900	AEPVSSTEASSLGQK;MDPASSGEGRPVSGHTDTTASAK;SPSGAGEGASCSDGPR
P63027;P23763	P63027	5;1	2;0	2;0	Vesicle-associated membrane protein 2	VAMP2	sp|P63027|VAMP2_HUMAN Vesicle-associated membrane protein 2 OS=Homo sapiens OX=9606 GN=VAMP2 PE=1 SV=3	2	5	2	2	35.3	12.663	0	14.428	NaN	9390000	0	9390000	ADALQAGASQFETSAAK;LQQTQAQVDEVVDIMR;LSELDDR;LSELDDRADALQAGASQFETSAAK;RLQQTQAQVDEVVDIMR
Q5VT25	Q5VT25	4	4	3	Serine/threonine-protein kinase MRCK alpha	CDC42BPA	sp|Q5VT25|MRCKA_HUMAN Serine/threonine-protein kinase MRCK alpha OS=Homo sapiens OX=9606 GN=CDC42BPA PE=1 SV=1	1	4	4	3	2.7	197.3	0	8.176	NaN	9359900	0	9359900	ELHDSEGQQLALNK;GYLQALASK;LFLYDIAEGK;TLDNNLATEAYER
O15498	O15498	2	2	2	Synaptobrevin homolog YKT6	YKT6	sp|O15498|YKT6_HUMAN Synaptobrevin homolog YKT6 OS=Homo sapiens OX=9606 GN=YKT6 PE=1 SV=1	1	2	2	2	12.6	22.417	0	3.4167	NaN	9161200	0	9161200	NDSLAGVVIADNEYPSR;VAFTLLEK
Q12923	Q12923	5	5	5	Tyrosine-protein phosphatase non-receptor type 13	PTPN13	sp|Q12923|PTN13_HUMAN Tyrosine-protein phosphatase non-receptor type 13 OS=Homo sapiens OX=9606 GN=PTPN13 PE=1 SV=2	1	5	5	5	2.3	276.9	0	11.401	NaN	9115000	0	9115000	AMTLEDIQTR;ATEKETFTDSNQSK;ITLQNTSDGIK;LTEYGVHFHR;QSNQDAQDIER
O95721	O95721	3	3	3	Synaptosomal-associated protein 29	SNAP29	sp|O95721|SNP29_HUMAN Synaptosomal-associated protein 29 OS=Homo sapiens OX=9606 GN=SNAP29 PE=1 SV=1	1	3	3	3	13.2	28.97	0	4.2455	NaN	9110700	0	9110700	GAGSAMSTDAYPK;SLALMYESEK;SVFGGLVNYFK
Q8IZ21	Q8IZ21	4	4	4	Phosphatase and actin regulator 4	PHACTR4	sp|Q8IZ21|PHAR4_HUMAN Phosphatase and actin regulator 4 OS=Homo sapiens OX=9606 GN=PHACTR4 PE=1 SV=1	1	4	4	4	6.7	78.21	0	3.8691	NaN	8976100	0	8976100	FKETSEVLER;FNEYVEVTDAQDYDR;LPPLPLHIR;SSSPVQVEEEPVR
P78310	P78310	2	2	2	Coxsackievirus and adenovirus receptor	CXADR	sp|P78310|CXAR_HUMAN Coxsackievirus and adenovirus receptor OS=Homo sapiens OX=9606 GN=CXADR PE=1 SV=1	1	2	2	2	6.3	40.029	0	9.4578	NaN	8907600	0	8907600	CYVDGSEEIGSDFK;VGSDQCLLR
Q96F07	Q96F07	8	2	2	Cytoplasmic FMR1-interacting protein 2	CYFIP2	sp|Q96F07|CYFP2_HUMAN Cytoplasmic FMR1-interacting protein 2 OS=Homo sapiens OX=9606 GN=CYFIP2 PE=1 SV=2	1	8	2	2	7	148.4	0	2.8018	NaN	8523600	0	8523600	CNEQPNRVEIYEK;EANHNVSAPYGR;FINMFAVLDELK;GLQVLMGR;NAFVTGIAR;NVLISVLQAIR;SVETDSSTVEHVR;YAPLHLVPLIER
Q99961;Q99963;Q99962	Q99961	3;1;1	3;1;1	3;1;1	Endophilin-A2	SH3GL1	sp|Q99961|SH3G1_HUMAN Endophilin-A2 OS=Homo sapiens OX=9606 GN=SH3GL1 PE=1 SV=1	3	3	3	3	9.2	41.489	0	3.0873	NaN	7869600	0	7869600	DLKEIQHHLK;NPGYPQSEGLLGECMIR;SVAGLKK
Q9HCM4;Q9H329	Q9HCM4;Q9H329	4;2	4;2	4;2	Band 4.1-like protein 5;Band 4.1-like protein 4B	EPB41L5;EPB41L4B	sp|Q9HCM4|E41L5_HUMAN Band 4.1-like protein 5 OS=Homo sapiens OX=9606 GN=EPB41L5 PE=1 SV=3;sp|Q9H329|E41LB_HUMAN Band 4.1-like protein 4B OS=Homo sapiens OX=9606 GN=EPB41L4B PE=2 SV=2	2	4	4	4	5.5	81.855	0	3.8999	NaN	7731600	0	7731600	CAVEHHAFFR;GQTPAQAETNYLNK;IGLFFWPK;YLFVLQLK
Q9NYB9	Q9NYB9	1	1	1	Abl interactor 2	ABI2	sp|Q9NYB9|ABI2_HUMAN Abl interactor 2 OS=Homo sapiens OX=9606 GN=ABI2 PE=1 SV=1	1	1	1	1	3.1	55.663	0.0059983	1.4385	NaN	7538800	0	7538800	KPIDYTILDDIGHGVK
P46060	P46060	4	4	4	Ran GTPase-activating protein 1	RANGAP1	sp|P46060|RAGP1_HUMAN Ran GTPase-activating protein 1 OS=Homo sapiens OX=9606 GN=RANGAP1 PE=1 SV=1	1	4	4	4	7.2	63.541	0	5.0927	NaN	7362400	0	7362400	ASEDIAK;GAVAIADAIR;LNNCGMGIGGGK;QVEVINFGDCLVR
Q7Z6K5	Q7Z6K5	2	2	2	Arpin	ARPIN	sp|Q7Z6K5|ARPIN_HUMAN Arpin OS=Homo sapiens OX=9606 GN=ARPIN PE=1 SV=1	1	2	2	2	11.1	24.943	0	2.7987	NaN	7165900	0	7165900	GNEIEPNFSATR;TGASWTDNIMAQK
Q02952	Q02952	2	2	2	A-kinase anchor protein 12	AKAP12	sp|Q02952|AKA12_HUMAN A-kinase anchor protein 12 OS=Homo sapiens OX=9606 GN=AKAP12 PE=1 SV=4	1	2	2	2	1.8	191.48	0	8.8772	NaN	6871600	0	6871600	AEAERPEEQAEASGLKK;LVQNIIQTAVDQFVR
Q9UEY8	Q9UEY8	3	3	3	Gamma-adducin	ADD3	sp|Q9UEY8|ADDG_HUMAN Gamma-adducin OS=Homo sapiens OX=9606 GN=ADD3 PE=1 SV=1	1	3	3	3	4.8	79.154	0	2.3136	NaN	6579900	0	6579900	GLSFSEATASNLVK;INENDPEYIR;WLNSPNTYMK
Q9UHD8	Q9UHD8	3	3	3	Septin-9	2024-09-09	sp|Q9UHD8|SEPT9_HUMAN Septin-9 OS=Homo sapiens OX=9606 GN=SEPTIN9 PE=1 SV=2	1	3	3	3	5.1	65.401	0	3.53	NaN	6265800	0	6265800	RTELSIDISSK;STLINTLFK;YLQEEVNINR
Q92597	Q92597	2	2	2	Protein NDRG1	NDRG1	sp|Q92597|NDRG1_HUMAN Protein NDRG1 OS=Homo sapiens OX=9606 GN=NDRG1 PE=1 SV=1	1	2	2	2	7.6	42.835	0	3.5765	NaN	6232800	0	6232800	SIIGMGTGAGAYILTR;TASGSSVTSLDGTR
O43290	O43290	1	1	1	U4/U6.U5 tri-snRNP-associated protein 1	SART1	sp|O43290|SNUT1_HUMAN U4/U6.U5 tri-snRNP-associated protein 1 OS=Homo sapiens OX=9606 GN=SART1 PE=1 SV=1	1	1	1	1	1.2	90.254	1	-2	NaN	6184700	0	6184700	EGETMILTLK
Q9NQS3	Q9NQS3	3	3	3	Nectin-3	PVRL3	sp|Q9NQS3|NECT3_HUMAN Nectin-3 OS=Homo sapiens OX=9606 GN=NECTIN3 PE=1 SV=1	1	3	3	3	10.4	61.002	0	4.9901	NaN	6172500	0	6172500	FVSDEHYDENEDDLVSHVDGSVISR;KDYLEEPEK;SSQTVAVHHPQYGFSVQGEYQGR
Q9UHR4	Q9UHR4	2	2	2	Brain-specific angiogenesis inhibitor 1-associated protein 2-like protein 1	BAIAP2L1	sp|Q9UHR4|BI2L1_HUMAN Brain-specific angiogenesis inhibitor 1-associated protein 2-like protein 1 OS=Homo sapiens OX=9606 GN=BAIAP2L1 PE=1 SV=2	1	2	2	2	6.7	56.882	0	6.1743	NaN	6051600	0	6051600	TLLSFAQGDVITLLIPEEK;VNNSTGTSEDPSLQR
P0DMP2;P0DJJ0;O75044	P0DMP2;P0DJJ0;O75044	2;2;2	2;2;2	2;2;2	SLIT-ROBO Rho GTPase-activating protein 2B;SLIT-ROBO Rho GTPase-activating protein 2C;SLIT-ROBO Rho GTPase-activating protein 2	SRGAP2B;SRGAP2C;SRGAP2	sp|P0DMP2|SRG2B_HUMAN SLIT-ROBO Rho GTPase-activating protein 2B OS=Homo sapiens OX=9606 GN=SRGAP2B PE=3 SV=1;sp|P0DJJ0|SRG2C_HUMAN SLIT-ROBO Rho GTPase-activating protein 2C OS=Homo sapiens OX=9606 GN=SRGAP2C PE=1 SV=1;sp|O75044|SRGP2_HUMAN SLIT-ROBO Rho	3	2	2	2	4.8	53.405	0	5.7262	NaN	5922500	0	5922500	CLDQQCELR;DKEIIAEYDTQVK
Q9H2J7	Q9H2J7	2	2	2	Sodium-dependent neutral amino acid transporter B(0)AT2	SLC6A15	sp|Q9H2J7|S6A15_HUMAN Sodium-dependent neutral amino acid transporter B(0)AT2 OS=Homo sapiens OX=9606 GN=SLC6A15 PE=1 SV=1	1	2	2	2	4.1	81.835	0	3.4656	NaN	5828100	0	5828100	CITQNSETIMK;VLKEPVNLEGDDTSLIHGK
Q9UBC2	Q9UBC2	2	2	2	Epidermal growth factor receptor substrate 15-like 1	EPS15L1	sp|Q9UBC2|EP15R_HUMAN Epidermal growth factor receptor substrate 15-like 1 OS=Homo sapiens OX=9606 GN=EPS15L1 PE=1 SV=1	1	2	2	2	3.1	94.254	0	3.815	NaN	5757300	0	5757300	LQQEETQLEQSIQAGR;VGASEAALFLK
O00186	O00186	2	2	2	Syntaxin-binding protein 3	STXBP3	sp|O00186|STXB3_HUMAN Syntaxin-binding protein 3 OS=Homo sapiens OX=9606 GN=STXBP3 PE=1 SV=2	1	2	2	2	4.6	67.764	0	5.3792	NaN	5734900	0	5734900	MTDLLEEGITVVENIYK;THSQLLIIDR
Q9HA64	Q9HA64	2	2	2	Ketosamine-3-kinase	FN3KRP	sp|Q9HA64|KT3K_HUMAN Ketosamine-3-kinase OS=Homo sapiens OX=9606 GN=FN3KRP PE=1 SV=2	1	2	2	2	8.4	34.412	0.0019139	2.1082	NaN	5669200	0	5669200	GGGQEERPFVAR;LGAQLADLHLDNKK
Q8N4V1	Q8N4V1	1	1	1	Membrane magnesium transporter 1	MMGT1	sp|Q8N4V1|EMC5_HUMAN ER membrane protein complex subunit 5 OS=Homo sapiens OX=9606 GN=MMGT1 PE=1 SV=1	1	1	1	1	8.4	14.686	0.0068318	1.4144	NaN	5602800	0	5602800	NHPSFYVFNHR
Q7Z4H7	Q7Z4H7	1	1	1	HAUS augmin-like complex subunit 6	HAUS6	sp|Q7Z4H7|HAUS6_HUMAN HAUS augmin-like complex subunit 6 OS=Homo sapiens OX=9606 GN=HAUS6 PE=1 SV=2	1	1	1	1	0.7	108.62	0.001885	2.0311	NaN	5046900	0	5046900	FLQILQR
Q9P035	Q9P035	2	2	2	Very-long-chain (3R)-3-hydroxyacyl-CoA dehydratase 3	HACD3	sp|Q9P035|HACD3_HUMAN Very-long-chain (3R)-3-hydroxyacyl-CoA dehydratase 3 OS=Homo sapiens OX=9606 GN=HACD3 PE=1 SV=2	1	2	2	2	6.4	43.159	0.0018282	1.7844	NaN	4943500	0	4943500	MENQVLTPHVYWAQR;QVNITVQK
Q99959	Q99959	2	2	2	Plakophilin-2	PKP2	sp|Q99959|PKP2_HUMAN Plakophilin-2 OS=Homo sapiens OX=9606 GN=PKP2 PE=1 SV=2	1	2	2	2	2.8	97.414	0	3.4058	NaN	4809400	0	4809400	IQEQVQQTLAR;RCDGLIDSLVHYVR
O95490	O95490	1	1	1	Latrophilin-2	LPHN2	sp|O95490|AGRL2_HUMAN Adhesion G protein-coupled receptor L2 OS=Homo sapiens OX=9606 GN=ADGRL2 PE=1 SV=2	1	1	1	1	1	163.35	0.0035492	1.6303	NaN	4715400	0	4715400	GAGSSIQLSANTVK
P11717	P11717	2	2	2	Cation-independent mannose-6-phosphate receptor	IGF2R	sp|P11717|MPRI_HUMAN Cation-independent mannose-6-phosphate receptor OS=Homo sapiens OX=9606 GN=IGF2R PE=1 SV=3	1	2	2	2	0.8	274.37	0	2.7907	NaN	4640800	0	4640800	ATLITFLCDR;HFFINICHR
P37802;Q9UI15	P37802	3;1	3;1	3;1	Transgelin-2	TAGLN2	sp|P37802|TAGL2_HUMAN Transgelin-2 OS=Homo sapiens OX=9606 GN=TAGLN2 PE=1 SV=3	2	3	3	3	18.6	22.391	0	3.458	NaN	4613800	0	4613800	GASQAGMTGYGMPR;NFSDNQLQEGK;TLMNLGGLAVAR
Q96C19	Q96C19	1	1	1	EF-hand domain-containing protein D2	EFHD2	sp|Q96C19|EFHD2_HUMAN EF-hand domain-containing protein D2 OS=Homo sapiens OX=9606 GN=EFHD2 PE=1 SV=1	1	1	1	1	3.3	26.697	0	2.5205	NaN	4457200	0	4457200	ATDELATK
Q4KMP7	Q4KMP7	2	2	2	TBC1 domain family member 10B	TBC1D10B	sp|Q4KMP7|TB10B_HUMAN TBC1 domain family member 10B OS=Homo sapiens OX=9606 GN=TBC1D10B PE=1 SV=3	1	2	2	2	3.3	87.198	0	3.6717	NaN	4187100	0	4187100	KADGPPGPHDGGDRPSAEAR;VALVLLR
Q9Y5K6	Q9Y5K6	2	2	2	CD2-associated protein	CD2AP	sp|Q9Y5K6|CD2AP_HUMAN CD2-associated protein OS=Homo sapiens OX=9606 GN=CD2AP PE=1 SV=1	1	2	2	2	3.9	71.45	0.0052265	1.5339	NaN	3911600	0	3911600	SNLEMEIEK;VLFEYIPQNEDELELK
O00755	O00755	1	1	1	Protein Wnt-7a	WNT7A	sp|O00755|WNT7A_HUMAN Protein Wnt-7a OS=Homo sapiens OX=9606 GN=WNT7A PE=1 SV=2	1	1	1	1	2	39.005	1	-2	NaN	3867400	0	3867400	ILEENMK
P38398	P38398	1	1	1	Breast cancer type 1 susceptibility protein	BRCA1	sp|P38398|BRCA1_HUMAN Breast cancer type 1 susceptibility protein OS=Homo sapiens OX=9606 GN=BRCA1 PE=1 SV=2	1	1	1	1	1	207.72	1	-2	NaN	3786500	0	3786500	RMSMVVSGLTPEEFMLVYK
Q96TA1	Q96TA1	2	2	2	Niban-like protein 1	FAM129B	sp|Q96TA1|NIBA2_HUMAN Protein Niban 2 OS=Homo sapiens OX=9606 GN=NIBAN2 PE=1 SV=3	1	2	2	2	4	84.137	0.0060086	1.4432	NaN	3406800	0	3406800	EQMDNAVYTFETLLHQELGK;FDVSSTSVFK
O43286	O43286	1	1	1	Beta-1,4-galactosyltransferase 5	B4GALT5	sp|O43286|B4GT5_HUMAN Beta-1,4-galactosyltransferase 5 OS=Homo sapiens OX=9606 GN=B4GALT5 PE=1 SV=1	1	1	1	1	2.6	45.118	1	-2	NaN	3067200	0	3067200	HLLPMLQRQR
P52907	P52907	2	1	1	F-actin-capping protein subunit alpha-1	CAPZA1	sp|P52907|CAZA1_HUMAN F-actin-capping protein subunit alpha-1 OS=Homo sapiens OX=9606 GN=CAPZA1 PE=1 SV=3	1	2	1	1	8.4	32.922	0.0018536	1.8666	NaN	3026000	0	3026000	ADFDDRVSDEEKVR;LLLNNDNLLR
Q8WU90	Q8WU90	2	2	2	Zinc finger CCCH domain-containing protein 15	ZC3H15	sp|Q8WU90|ZC3HF_HUMAN Zinc finger CCCH domain-containing protein 15 OS=Homo sapiens OX=9606 GN=ZC3H15 PE=1 SV=1	1	2	2	2	4.7	48.602	0	3.8697	NaN	2985400	0	2985400	IDKLEQDMER;ITLESFLAWK
Q13480	Q13480	2	2	2	GRB2-associated-binding protein 1	GAB1	sp|Q13480|GAB1_HUMAN GRB2-associated-binding protein 1 OS=Homo sapiens OX=9606 GN=GAB1 PE=1 SV=2	1	2	2	2	4.5	76.615	0	3.14	NaN	2982800	0	2982800	APSASVDSSLYNLPR;STSSETDCNDNVPSHK
Q9P2E3	Q9P2E3	1	1	1	NFX1-type zinc finger-containing protein 1	ZNFX1	sp|Q9P2E3|ZNFX1_HUMAN NFX1-type zinc finger-containing protein 1 OS=Homo sapiens OX=9606 GN=ZNFX1 PE=1 SV=2	1	1	1	1	0.7	220.22	1	-2	NaN	2970600	0	2970600	GMYCIGNMQMLAK
Q9UKY7	Q9UKY7	1	1	1	Protein CDV3 homolog	CDV3	sp|Q9UKY7|CDV3_HUMAN Protein CDV3 homolog OS=Homo sapiens OX=9606 GN=CDV3 PE=1 SV=1	1	1	1	1	5.8	27.335	0.0068493	1.4325	NaN	2904800	0	2904800	AVTKDEDEWKELEQK
Q9C0C4	Q9C0C4	1	1	1	Semaphorin-4C	SEMA4C	sp|Q9C0C4|SEM4C_HUMAN Semaphorin-4C OS=Homo sapiens OX=9606 GN=SEMA4C PE=1 SV=2	1	1	1	1	1.8	92.622	0.0035714	1.6646	NaN	2882300	0	2882300	HAGAYHCFSEEQGAR
Q05682	Q05682	2	2	2	Caldesmon	CALD1	sp|Q05682|CALD1_HUMAN Caldesmon OS=Homo sapiens OX=9606 GN=CALD1 PE=1 SV=3	1	2	2	2	3.5	93.23	0	2.6333	NaN	2862800	0	2862800	LEQYTSAIEGTK;MQNDTAENETTEKEEK
Q5JPB2	Q5JPB2	1	1	1	Zinc finger protein 831	ZNF831	sp|Q5JPB2|ZN831_HUMAN Zinc finger protein 831 OS=Homo sapiens OX=9606 GN=ZNF831 PE=2 SV=4	1	1	1	1	0.7	177.95	1	-2	NaN	2759200	0	2759200	TAAREAMAGKGR
Q8IZJ1	Q8IZJ1	2	2	2	Netrin receptor UNC5B	UNC5B	sp|Q8IZJ1|UNC5B_HUMAN Netrin receptor UNC5B OS=Homo sapiens OX=9606 GN=UNC5B PE=1 SV=2	1	2	2	2	2	103.64	0	2.8268	NaN	2663900	0	2663900	DTHFLHLR;HSLASTELTCK
Q8N6T3	Q8N6T3	1	1	1	ADP-ribosylation factor GTPase-activating protein 1	ARFGAP1	sp|Q8N6T3|ARFG1_HUMAN ADP-ribosylation factor GTPase-activating protein 1 OS=Homo sapiens OX=9606 GN=ARFGAP1 PE=1 SV=2	1	1	1	1	4.7	44.667	0.0052129	1.5256	NaN	2634200	0	2634200	ASELGHSLNENVLKPAQEK
Q3V6T2	Q3V6T2	2	2	2	Girdin	CCDC88A	sp|Q3V6T2|GRDN_HUMAN Girdin OS=Homo sapiens OX=9606 GN=CCDC88A PE=1 SV=2	1	2	2	2	1.2	216.04	0.0018674	1.9174	NaN	2563200	0	2563200	NHETVAAEYK;TTVDSVEGNASK
Q9H792	Q9H792	1	1	1	Pseudopodium-enriched atypical kinase 1	PEAK1	sp|Q9H792|PEAK1_HUMAN Inactive tyrosine-protein kinase PEAK1 OS=Homo sapiens OX=9606 GN=PEAK1 PE=1 SV=4	1	1	1	1	0.9	193.1	0	2.2607	NaN	2542000	0	2542000	IEGTQESQMVGSSSTR
O95219	O95219	1	1	1	Sorting nexin-4	SNX4	sp|O95219|SNX4_HUMAN Sorting nexin-4 OS=Homo sapiens OX=9606 GN=SNX4 PE=1 SV=1	1	1	1	1	3.3	51.908	0.0035367	1.6099	NaN	2540300	0	2540300	HYSDELQSVISHLLR
Q9BPZ7	Q9BPZ7	1	1	1	Target of rapamycin complex 2 subunit MAPKAP1	MAPKAP1	sp|Q9BPZ7|SIN1_HUMAN Target of rapamycin complex 2 subunit MAPKAP1 OS=Homo sapiens OX=9606 GN=MAPKAP1 PE=1 SV=2	1	1	1	1	2.7	59.122	0.0084746	1.3756	NaN	2442100	0	2442100	AFLDNPTIILAHIR
P20585	P20585	2	2	2	DNA mismatch repair protein Msh3	MSH3	sp|P20585|MSH3_HUMAN DNA mismatch repair protein Msh3 OS=Homo sapiens OX=9606 GN=MSH3 PE=1 SV=4	1	2	2	2	2.3	127.41	0.0052356	1.5375	NaN	2410100	0	2410100	RKPASGGLAASSSAPAR;VQTESLQER
Q16720;P20020;P23634;Q01814	Q16720;P20020;P23634;Q01814	1;1;1;1	1;1;1;1	1;1;1;1	Plasma membrane calcium-transporting ATPase 3;Plasma membrane calcium-transporting ATPase 1;Plasma membrane calcium-transporting ATPase 4;Plasma membrane calcium-transporting ATPase 2	ATP2B3;ATP2B1;ATP2B4;ATP2B2	sp|Q16720|AT2B3_HUMAN Plasma membrane calcium-transporting ATPase 3 OS=Homo sapiens OX=9606 GN=ATP2B3 PE=1 SV=3;sp|P20020|AT2B1_HUMAN Plasma membrane calcium-transporting ATPase 1 OS=Homo sapiens OX=9606 GN=ATP2B1 PE=1 SV=4;sp|P23634|AT2B4_HUMAN Plasma mem	4	1	1	1	0.9	134.2	1	-2	NaN	2384900	0	2384900	MVTGDNINTAR
Q96HS1	Q96HS1	2	2	2	Serine/threonine-protein phosphatase PGAM5, mitochondrial	PGAM5	sp|Q96HS1|PGAM5_HUMAN Serine/threonine-protein phosphatase PGAM5, mitochondrial OS=Homo sapiens OX=9606 GN=PGAM5 PE=1 SV=2	1	2	2	2	5.9	32.004	0	2.6687	NaN	2364500	0	2364500	AIETTDIISR;LASLGLK
Q8NE01	Q8NE01	2	2	2	Metal transporter CNNM3	CNNM3	sp|Q8NE01|CNNM3_HUMAN Metal transporter CNNM3 OS=Homo sapiens OX=9606 GN=CNNM3 PE=1 SV=1	1	2	2	2	2.5	76.118	0.0051948	1.5089	NaN	2303700	0	2303700	LQYLNALLATR;VLLHLLK
Q92990	Q92990	1	1	1	Glomulin	GLMN	sp|Q92990|GLMN_HUMAN Glomulin OS=Homo sapiens OX=9606 GN=GLMN PE=1 SV=2	1	1	1	1	1.9	68.207	0.0091743	1.3107	NaN	2296000	0	2296000	AVEELQSIIKR
O95819;Q8N4C8;Q9UKE5	O95819;Q8N4C8;Q9UKE5	2;1;1	2;1;1	2;1;1	Mitogen-activated protein kinase kinase kinase kinase 4;Misshapen-like kinase 1;TRAF2 and NCK-interacting protein kinase	MAP4K4;MINK1;TNIK	sp|O95819|M4K4_HUMAN Mitogen-activated protein kinase kinase kinase kinase 4 OS=Homo sapiens OX=9606 GN=MAP4K4 PE=1 SV=2;sp|Q8N4C8|MINK1_HUMAN Misshapen-like kinase 1 OS=Homo sapiens OX=9606 GN=MINK1 PE=1 SV=2;sp|Q9UKE5|TNIK_HUMAN TRAF2 and NCK-interacting	3	2	2	2	1.9	142.1	0	2.3994	NaN	2294200	0	2294200	DSPLQGSGQQNSQAGQR;FLVIALK
Q9UBM7	Q9UBM7	2	2	2	7-dehydrocholesterol reductase	DHCR7	sp|Q9UBM7|DHCR7_HUMAN 7-dehydrocholesterol reductase OS=Homo sapiens OX=9606 GN=DHCR7 PE=1 SV=1	1	2	2	2	5.1	54.489	0	2.5059	NaN	2256500	0	2256500	LLVSGFWGVAR;VIECSYTSADGQR
P56211;O43768	P56211;O43768	1;1	1;1	1;1	cAMP-regulated phosphoprotein 19;Alpha-endosulfine	ARPP19;ENSA	sp|P56211|ARP19_HUMAN cAMP-regulated phosphoprotein 19 OS=Homo sapiens OX=9606 GN=ARPP19 PE=1 SV=2;sp|O43768|ENSA_HUMAN Alpha-endosulfine OS=Homo sapiens OX=9606 GN=ENSA PE=1 SV=1	2	1	1	1	9.8	12.323	0	2.6552	NaN	2111600	0	2111600	YFDSGDYNMAK
Q14444	Q14444	1	1	1	Caprin-1	CAPRIN1	sp|Q14444|CAPR1_HUMAN Caprin-1 OS=Homo sapiens OX=9606 GN=CAPRIN1 PE=1 SV=2	1	1	1	1	1.7	78.365	0.0060034	1.4414	NaN	2109200	0	2109200	YQEVTNNLEFAK
O15126	O15126	1	1	1	Secretory carrier-associated membrane protein 1	SCAMP1	sp|O15126|SCAM1_HUMAN Secretory carrier-associated membrane protein 1 OS=Homo sapiens OX=9606 GN=SCAMP1 PE=1 SV=2	1	1	1	1	3.8	37.92	0	2.2597	NaN	2108400	0	2108400	AQQEFATGVMSNK
Q15056	Q15056	2	2	2	Eukaryotic translation initiation factor 4H	EIF4H	sp|Q15056|IF4H_HUMAN Eukaryotic translation initiation factor 4H OS=Homo sapiens OX=9606 GN=EIF4H PE=1 SV=5	1	2	2	2	7.3	27.385	0	2.807	NaN	1999600	0	1999600	ADFDTYDDR;EEVVQKEQE
Q5SQN1	Q5SQN1	1	1	1	Synaptosomal-associated protein 47	SNAP47	sp|Q5SQN1|SNP47_HUMAN Synaptosomal-associated protein 47 OS=Homo sapiens OX=9606 GN=SNAP47 PE=1 SV=3	1	1	1	1	3	52.562	1	-2	NaN	1990700	0	1990700	VLHHQGQQLDSVMR
Q9UDX5	Q9UDX5	1	1	1	Mitochondrial fission process protein 1	MTFP1	sp|Q9UDX5|MTFP1_HUMAN Mitochondrial fission process protein 1 OS=Homo sapiens OX=9606 GN=MTFP1 PE=1 SV=1	1	1	1	1	7.8	18.01	0.0035619	1.6519	NaN	1983500	0	1983500	YLGYANEVGEAFR
Q96MW1	Q96MW1	1	1	1	Coiled-coil domain-containing protein 43	CCDC43	sp|Q96MW1|CCD43_HUMAN Coiled-coil domain-containing protein 43 OS=Homo sapiens OX=9606 GN=CCDC43 PE=1 SV=2	1	1	1	1	4.5	25.248	0.0018886	2.0407	NaN	1975000	0	1975000	WSETQNVVTK
Q9BQB6	Q9BQB6	1	1	1	Vitamin K epoxide reductase complex subunit 1	VKORC1	sp|Q9BQB6|VKOR1_HUMAN Vitamin K epoxide reductase complex subunit 1 OS=Homo sapiens OX=9606 GN=VKORC1 PE=1 SV=1	1	1	1	1	8	18.234	0	4.8748	NaN	1937100	0	1937100	ALCDVGTAISCSR
P29966	P29966	1	1	1	Myristoylated alanine-rich C-kinase substrate	MARCKS	sp|P29966|MARCS_HUMAN Myristoylated alanine-rich C-kinase substrate OS=Homo sapiens OX=9606 GN=MARCKS PE=1 SV=4	1	1	1	1	4.5	31.554	0.0083612	1.321	NaN	1788400	0	1788400	AEDGATPSPSNETPK
P62140	P62140	4	1	1	Serine/threonine-protein phosphatase PP1-beta catalytic subunit	PPP1CB	sp|P62140|PP1B_HUMAN Serine/threonine-protein phosphatase PP1-beta catalytic subunit OS=Homo sapiens OX=9606 GN=PPP1CB PE=1 SV=3	1	4	1	1	18	37.186	1	-2	NaN	1759600	0	1759600	AHQVVEDGYEFFAK;EIFLSQPILLELEAPLK;IVQMTEAEVR;TFTDCFNCLPIAAIVDEK
Q9Y3T9	Q9Y3T9	3	3	3	Nucleolar complex protein 2 homolog	NOC2L	sp|Q9Y3T9|NOC2L_HUMAN Nucleolar complex protein 2 homolog OS=Homo sapiens OX=9606 GN=NOC2L PE=1 SV=4	1	3	3	3	4.1	84.918	0	3.4065	NaN	1676400	0	1676400	DREIQLEISGK;VLAFLVLSR;VQENSAYICSR
Q8TC07	Q8TC07	3	3	3	TBC1 domain family member 15	TBC1D15	sp|Q8TC07|TBC15_HUMAN TBC1 domain family member 15 OS=Homo sapiens OX=9606 GN=TBC1D15 PE=1 SV=2	1	3	3	3	4.1	79.49	0	3.4196	NaN	1669800	0	1669800	EFSFLDILR;ILNVDNMK;TQLIQLSTLLR
Q6Y7W6	Q6Y7W6	1	1	1	PERQ amino acid-rich with GYF domain-containing protein 2	GIGYF2	sp|Q6Y7W6|GGYF2_HUMAN GRB10-interacting GYF protein 2 OS=Homo sapiens OX=9606 GN=GIGYF2 PE=1 SV=1	1	1	1	1	1.1	150.07	1	-2	NaN	1604400	0	1604400	LQQQQQQQQLAQMK
Q86X27	Q86X27	1	1	1	Ras-specific guanine nucleotide-releasing factor RalGPS2	RALGPS2	sp|Q86X27|RGPS2_HUMAN Ras-specific guanine nucleotide-releasing factor RalGPS2 OS=Homo sapiens OX=9606 GN=RALGPS2 PE=1 SV=1	1	1	1	1	1.9	65.166	0.0018501	1.8634	NaN	1469000	0	1469000	SFDAVVFDVLK
P35222	P35222	5	2	2	Catenin beta-1	CTNNB1	sp|P35222|CTNB1_HUMAN Catenin beta-1 OS=Homo sapiens OX=9606 GN=CTNNB1 PE=1 SV=1	1	5	2	2	7.9	85.496	0	3.1355	NaN	1463700	0	1463700	EGLLAIFK;HQEAEMAQNAVR;LVQNCLWTLR;MEEIVEGCTGALHILAR;TSMGGTQQQFVEGVR
O15155	O15155	1	1	1	BET1 homolog	BET1	sp|O15155|BET1_HUMAN BET1 homolog OS=Homo sapiens OX=9606 GN=BET1 PE=1 SV=1	1	1	1	1	15.3	13.289	0	2.921	NaN	1430700	0	1430700	LLAEMDSQFDSTTGFLGK
P54578	P54578	1	1	1	Ubiquitin carboxyl-terminal hydrolase 14	USP14	sp|P54578|UBP14_HUMAN Ubiquitin carboxyl-terminal hydrolase 14 OS=Homo sapiens OX=9606 GN=USP14 PE=1 SV=3	1	1	1	1	2.2	56.068	0.0068435	1.4275	NaN	1430000	0	1430000	CTESEEEEVTK
O94921;Q00536;P11802;Q00534;Q96Q40;Q07002;Q00537;Q9NYV4;Q14004	O94921;Q00536;P11802;Q00534;Q96Q40;Q07002;Q00537;Q9NYV4;Q14004	2;2;1;1;1;1;1;1;1	1;1;0;0;0;0;0;0;0	1;1;0;0;0;0;0;0;0	Cyclin-dependent kinase 14;Cyclin-dependent kinase 16;Cyclin-dependent kinase 4;Cyclin-dependent kinase 6;Cyclin-dependent kinase 15;Cyclin-dependent kinase 18;Cyclin-dependent kinase 17;Cyclin-dependent kinase 12;Cyclin-dependent kinase 13	CDK14;CDK16;CDK4;CDK6;CDK15;CDK18;CDK17;CDK12;CDK13	sp|O94921|CDK14_HUMAN Cyclin-dependent kinase 14 OS=Homo sapiens OX=9606 GN=CDK14 PE=1 SV=3;sp|Q00536|CDK16_HUMAN Cyclin-dependent kinase 16 OS=Homo sapiens OX=9606 GN=CDK16 PE=1 SV=1;sp|P11802|CDK4_HUMAN Cyclin-dependent kinase 4 OS=Homo sapiens OX=9606 G	9	2	1	1	3.4	53.056	0.0019175	2.1198	NaN	1417200	0	1417200	LADFGLAR;LFLFQLLR
Q86UE4	Q86UE4	1	1	1	Protein LYRIC	MTDH	sp|Q86UE4|LYRIC_HUMAN Protein LYRIC OS=Homo sapiens OX=9606 GN=MTDH PE=1 SV=2	1	1	1	1	2.1	63.836	0.0051903	1.4956	NaN	1365800	0	1365800	TELGLDLGLEPK
Q9ULH0	Q9ULH0	3	3	3	Kinase D-interacting substrate of 220 kDa	KIDINS220	sp|Q9ULH0|KDIS_HUMAN Kinase D-interacting substrate of 220 kDa OS=Homo sapiens OX=9606 GN=KIDINS220 PE=1 SV=3	1	3	3	3	1.7	196.54	0	3.1276	NaN	1324600	0	1324600	AINQNLNSVLR;NFEVFLSSR;SILTQIFGAR
P51572	P51572	1	1	1	B-cell receptor-associated protein 31	BCAP31	sp|P51572|BAP31_HUMAN B-cell receptor-associated protein 31 OS=Homo sapiens OX=9606 GN=BCAP31 PE=1 SV=3	1	1	1	1	3.7	27.991	1	-2	NaN	1260500	0	1260500	AENQVLAMR
Q8TEQ6	Q8TEQ6	2	2	2	Gem-associated protein 5	GEMIN5	sp|Q8TEQ6|GEMI5_HUMAN Gem-associated protein 5 OS=Homo sapiens OX=9606 GN=GEMIN5 PE=1 SV=3	1	2	2	2	1.4	168.59	0.0018993	2.0916	NaN	1133600	0	1133600	SLEAFFLYGR;VIGELVGHTER
P61586;P08134	P61586;P08134	2;2	2;2	2;2	Transforming protein RhoA;Rho-related GTP-binding protein RhoC	RHOA;RHOC	sp|P61586|RHOA_HUMAN Transforming protein RhoA OS=Homo sapiens OX=9606 GN=RHOA PE=1 SV=1;sp|P08134|RHOC_HUMAN Rho-related GTP-binding protein RhoC OS=Homo sapiens OX=9606 GN=RHOC PE=1 SV=1	2	2	2	2	6.2	21.768	0.0035149	1.5809	NaN	1102100	0	1102100	KLVIVGDGACGK;LVIVGDGACGK
Q7Z478	Q7Z478	1	1	1	ATP-dependent RNA helicase DHX29	DHX29	sp|Q7Z478|DHX29_HUMAN ATP-dependent RNA helicase DHX29 OS=Homo sapiens OX=9606 GN=DHX29 PE=1 SV=2	1	1	1	1	0.9	155.23	0	2.5152	NaN	1076900	0	1076900	SAEAGIAGEAQSK
O15084	O15084	1	1	1	Serine/threonine-protein phosphatase 6 regulatory ankyrin repeat subunit A	ANKRD28	sp|O15084|ANR28_HUMAN Serine/threonine-protein phosphatase 6 regulatory ankyrin repeat subunit A OS=Homo sapiens OX=9606 GN=ANKRD28 PE=1 SV=5	1	1	1	1	1	112.96	1	-2	NaN	1031400	0	1031400	TPLHMTALHGR
Q16186	Q16186	1	1	1	Proteasomal ubiquitin receptor ADRM1	ADRM1	sp|Q16186|ADRM1_HUMAN Proteasomal ubiquitin receptor ADRM1 OS=Homo sapiens OX=9606 GN=ADRM1 PE=1 SV=2	1	1	1	1	3.9	42.153	0.0043745	1.5586	NaN	954330	0	954330	SQSAAVTPSSTTSSTR
O95059	O95059	1	1	1	Ribonuclease P protein subunit p14	RPP14	sp|O95059|RPP14_HUMAN Ribonuclease P protein subunit p14 OS=Homo sapiens OX=9606 GN=RPP14 PE=1 SV=3	1	1	1	1	12.9	13.693	0.0018215	1.7698	NaN	931980	0	931980	VIQVSPFLLALSGNSR
Q9NRW1;P20340	Q9NRW1;P20340	2;2	2;2	2;2	Ras-related protein Rab-6B;Ras-related protein Rab-6A	RAB6B;RAB6A	sp|Q9NRW1|RAB6B_HUMAN Ras-related protein Rab-6B OS=Homo sapiens OX=9606 GN=RAB6B PE=1 SV=1;sp|P20340|RAB6A_HUMAN Ras-related protein Rab-6A OS=Homo sapiens OX=9606 GN=RAB6A PE=1 SV=3	2	2	2	2	11.1	23.461	0	2.8874	NaN	926230	0	926230	GSDVIIMLVGNK;LVFLGEQSVGK
P27105	P27105	1	1	1	Erythrocyte band 7 integral membrane protein	STOM	sp|P27105|STOM_HUMAN Stomatin OS=Homo sapiens OX=9606 GN=STOM PE=1 SV=3	1	1	1	1	4.2	31.73	0.0018182	1.7506	NaN	914590	0	914590	VIAAEGEMNASR
Q9HB21	Q9HB21	2	2	2	Pleckstrin homology domain-containing family A member 1	PLEKHA1	sp|Q9HB21|PKHA1_HUMAN Pleckstrin homology domain-containing family A member 1 OS=Homo sapiens OX=9606 GN=PLEKHA1 PE=1 SV=2	1	2	2	2	6.9	45.553	0	3.7772	NaN	793530	0	793530	HAFRPTNAATATSHSTASR;SELEKEPLR
Q9H2M9	Q9H2M9	1	1	1	Rab3 GTPase-activating protein non-catalytic subunit	RAB3GAP2	sp|Q9H2M9|RBGPR_HUMAN Rab3 GTPase-activating protein non-catalytic subunit OS=Homo sapiens OX=9606 GN=RAB3GAP2 PE=1 SV=1	1	1	1	1	1	155.98	0.0018248	1.7715	NaN	683280	0	683280	VVSAAVQAQHSATK
Q9HCN4	Q9HCN4	1	1	1	GPN-loop GTPase 1	GPN1	sp|Q9HCN4|GPN1_HUMAN GPN-loop GTPase 1 OS=Homo sapiens OX=9606 GN=GPN1 PE=1 SV=1	1	1	1	1	2.9	41.74	0	2.4267	NaN	623300	0	623300	SLANAESQQQR
Q15334	Q15334	2	2	2	Lethal(2) giant larvae protein homolog 1	LLGL1	sp|Q15334|L2GL1_HUMAN Lethal(2) giant larvae protein homolog 1 OS=Homo sapiens OX=9606 GN=LLGL1 PE=1 SV=3	1	2	2	2	1.9	115.42	0.0036101	1.7174	NaN	597690	0	597690	NLAQEPSQR;SADDSLSGVVR
P50750	P50750	2	1	1	Cyclin-dependent kinase 9	CDK9	sp|P50750|CDK9_HUMAN Cyclin-dependent kinase 9 OS=Homo sapiens OX=9606 GN=CDK9 PE=1 SV=3	1	2	1	1	5.6	42.777	0	2.2123	NaN	566270	0	566270	GSQITQQSTNQSR;LADFGLAR
Q7Z4H3	Q7Z4H3	2	2	2	HD domain-containing protein 2	HDDC2	sp|Q7Z4H3|HDDC2_HUMAN 5-deoxynucleotidase HDDC2 OS=Homo sapiens OX=9606 GN=HDDC2 PE=1 SV=1	1	2	2	2	13.2	23.39	0	3.653	NaN	525960	0	525960	ASVSSATFSGHGAR;STNIAAAASEPHS
Q96EB1	Q96EB1	1	1	1	Elongator complex protein 4	ELP4	sp|Q96EB1|ELP4_HUMAN Elongator complex protein 4 OS=Homo sapiens OX=9606 GN=ELP4 PE=1 SV=2	1	1	1	1	4.5	46.587	0.0018232	1.7701	NaN	507750	0	507750	VTTLSDVVVGLESFIGSER
Q9H246	Q9H246	1	1	1	Uncharacterized protein C1orf21	C1orf21	sp|Q9H246|CA021_HUMAN Uncharacterized protein C1orf21 OS=Homo sapiens OX=9606 GN=C1orf21 PE=1 SV=1	1	1	1	1	12.4	13.865	0.0051635	1.4545	NaN	502080	0	502080	HVATVQNEEEAQKGK
Ratios not calculated by MQ (estimate H/L intensity																						Hint/Lint
P11171	P11171	19	18	18	Protein 4.1	EPB41	sp|P11171|EPB41_HUMAN Protein 4.1 OS=Homo sapiens OX=9606 GN=EPB41 PE=1 SV=4	1	19	18	18	27.5	97.016	0	66.07	NaN	481020000	1066000	479960000	APIAAPEPELK;DVPIVHTETK;ERLDGENIYIR;HSNLMLEDLDKSQEEIKK;IRPGEQEQYESTIGFK;IVITGDADIDHDQVLVQAIK;KLSMYGVDLHK;LFSSFLK;LSMYGVDLHK;SEIPTKDVPIVHTETK;SLDGAAAVDSADR;SLVTEAENSQHQQK;SMTPAQADLEFLENAK;SMTPAQADLEFLENAKK;SPRPTSAPAITQGQVAEGGVLDASAK;SQVSEEEGKEVESDKEK;TLNINGQIPTGEGPPLVK;TQTVTISDNANAVK;VCVEHHTFFR		450.244
Q8NFZ8	Q8NFZ8	1	1	1	Cell adhesion molecule 4	CADM4	sp|Q8NFZ8|CADM4_HUMAN Cell adhesion molecule 4 OS=Homo sapiens OX=9606 GN=CADM4 PE=1 SV=1	1	1	1	1	2.3	42.785	0.005231	1.5347	NaN	2411000000	10838000	2400200000	IHASQAVVR		221.462
O14654	O14654	9	9	9	Insulin receptor substrate 4	IRS4	sp|O14654|IRS4_HUMAN Insulin receptor substrate 4 OS=Homo sapiens OX=9606 GN=IRS4 PE=1 SV=1	1	9	9	9	12.2	133.77	0	19.836	NaN	47419000	279430	47139000	DGQGTAGGHGSGGGQRPGGGHGSGGGQGPGDGHGSGGGK;GAQDVAGGSNPGAHNPSANLAR;GDNQAGGAAAAAAAPEPPPR;LLQEEEQER;LNTEVASVVVQLLSIR;RFVTPSEPVAHSR;SQSFFAAAR;SRFEQFCHLR;WFQPVANAADAEAVR		168.697
Q7KZI7	Q7KZI7	15	15	9	Serine/threonine-protein kinase MARK2	MARK2	sp|Q7KZI7|MARK2_HUMAN Serine/threonine-protein kinase MARK2 OS=Homo sapiens OX=9606 GN=MARK2 PE=1 SV=2	1	15	15	9	24.5	87.91	0	26.307	NaN	61442000	660000	60782000	AENLLLDADMNIK;DLKAENLLLDADMNIK;DQQNLPYGVTPASPSGHSQGR;EEIQDSLVGQR;IIDKTQLNSSSLQK;IPFYMSTDCENLLK;KVLDANSCQSELHEK;LDTFCGSPPYAAPELFQGK;LFEVIETEK;QIVSAVQYCHQK;TTPTPSTNSVLSTSTNR;VLDANSCQSELHEK;VPASPLPGLER;VPVASPSAHNISSSGGAPDR;YNEVMATYLLLGYK		92.0939
Q92522	Q92522	1	1	1	Histone H1x	H1FX	sp|Q92522|H1X_HUMAN Histone H1.10 OS=Homo sapiens OX=9606 GN=H1-10 PE=1 SV=1	1	1	1	1	8.9	22.487	1	-2	NaN	60739000	850000	59889000	MSVELEEALPVTTAEGMAK		70.4576
Q9Y5X1	Q9Y5X1	6	6	6	Sorting nexin-9	SNX9	sp|Q9Y5X1|SNX9_HUMAN Sorting nexin-9 OS=Homo sapiens OX=9606 GN=SNX9 PE=1 SV=1	1	6	6	6	12.6	66.591	0	28.08	NaN	16355000	231150	16124000	ELLTVGQEHWK;FEEEFIK;HPVISESEVFQQFLNFR;SYIEYQLTPTNTNR;TYEEIASLVAEQPK;VKESDKLVATSK		69.7556
Q96N67;Q8NF50	Q96N67	16;2	16;2	16;2	Dedicator of cytokinesis protein 7	DOCK7	sp|Q96N67|DOCK7_HUMAN Dedicator of cytokinesis protein 7 OS=Homo sapiens OX=9606 GN=DOCK7 PE=1 SV=4	2	16	16	16	9.5	242.56	0	33.98	NaN	72594000	1149500	71444000	DVYVPNTTYR;EAYTAVVYHNR;FGDLDEQEFVYKEPAITK;FMDDIAALVSTIASDIVSR;GFVFSLIK;GSWACSIFDLK;IMENNLENELK;LEEAILGSIGAR;LPATLTDHHHLLFTFYHVSCQQK;MFGTYFR;NSLLASYIHYVFR;QHTTFSAESSR;SAVRPASLNLNR;SMVHHLYFNDKLEAPR;SQADQFCQR;TILTYAEEDLELR		62.1522
Q8N8S7	Q8N8S7	4	4	4	Protein enabled homolog	ENAH	sp|Q8N8S7|ENAH_HUMAN Protein enabled homolog OS=Homo sapiens OX=9606 GN=ENAH PE=1 SV=2	1	4	4	4	10.5	66.509	0	10.385	NaN	32113000	657310	31456000	GSTIETEQKEDKGEDSEPVTSK;KIQDHQVVINCAIPK;VHIYHHTGNNTFR;YNQATQTFHQWR		47.8557
P35221;P26232	P35221	3;1	3;1	3;1	Catenin alpha-1	CTNNA1	sp|P35221|CTNA1_HUMAN Catenin alpha-1 OS=Homo sapiens OX=9606 GN=CTNNA1 PE=1 SV=1	2	3	3	3	5.2	100.07	0	24.409	NaN	13698000	291440	13406000	ESQFLKEELVAAVEDVRK;TIADHCPDSACK;TSVQTEDDQLIAGQSAR		45.9992
P55010	P55010	6	6	6	Eukaryotic translation initiation factor 5	EIF5	sp|P55010|IF5_HUMAN Eukaryotic translation initiation factor 5 OS=Homo sapiens OX=9606 GN=EIF5 PE=1 SV=2	1	6	6	6	15.8	49.222	0	13.781	NaN	42383000	943810	41439000	AMGPLVLTEVLFNEK;LCTFILK;TVIVNMVDVAK;VNILFDFVK;YFGCELGAQTQFDVK;YIVNGSHEANK		43.9061
Q15758	Q15758	5	5	5	Neutral amino acid transporter B(0)	SLC1A5	sp|Q15758|AAAT_HUMAN Neutral amino acid transporter B(0) OS=Homo sapiens OX=9606 GN=SLC1A5 PE=1 SV=2	1	5	5	5	12.6	56.598	0	16.145	NaN	22941000	732620	22208000	EVLDSFLDLAR;GPAGDATVASEK;IVEMEDVGLLFAR;SCTVLNVEGDALGAGLLQNYVDR;SYSTTYEER		30.3131
Q9UJU6	Q9UJU6	4	4	4	Drebrin-like protein	DBNL	sp|Q9UJU6|DBNL_HUMAN Drebrin-like protein OS=Homo sapiens OX=9606 GN=DBNL PE=1 SV=1	1	4	4	4	14.9	48.207	0	14.916	NaN	15253000	655090	14598000	AMSTTSISSPQPGK;SPTDWALFTYEGNSNDIR;VAGTGEGGLEEMVEELNSGK;YQEQGGEASPQR		22.284
Q04637;O43432	Q04637	11;1	11;1	11;1	Eukaryotic translation initiation factor 4 gamma 1	EIF4G1	sp|Q04637|IF4G1_HUMAN Eukaryotic translation initiation factor 4 gamma 1 OS=Homo sapiens OX=9606 GN=EIF4G1 PE=1 SV=4	2	11	11	11	8	175.49	0	18.296	NaN	50231000	3020600	47211000	AASLLLEILGLLCK;EAVGDLLDAFK;EFLPEGQDIGAFVAEQK;ERPSQPEGLRK;FMLQDVLDLR;FSALQQAVPTESTDNRR;GVIDLIFEK;HGVESTLER;MDQYFNQMEK;QKEMDEAATAEER;SVTAFFK		15.6297
Q9NS69	Q9NS69	3	3	3	Mitochondrial import receptor subunit TOM22 homolog	TOMM22	sp|Q9NS69|TOM22_HUMAN Mitochondrial import receptor subunit TOM22 homolog OS=Homo sapiens OX=9606 GN=TOMM22 PE=1 SV=3	1	3	3	3	33.8	15.521	0	34.083	NaN	10115000	709020	9406200	GDAEKPEEELEEDDDEELDETLSER;LQMEQQQQLQQR;LWGLTEMFPER		13.2665
Q5H9R7	Q5H9R7	2	2	2	Serine/threonine-protein phosphatase 6 regulatory subunit 3	PPP6R3	sp|Q5H9R7|PP6R3_HUMAN Serine/threonine-protein phosphatase 6 regulatory subunit 3 OS=Homo sapiens OX=9606 GN=PPP6R3 PE=1 SV=2	1	2	2	2	2.5	97.668	0	3.2574	NaN	3583300	288780	3294500	QEIIEQLLSNIFHK;VLSILISR		11.4083
Q96T51	Q96T51	2	2	2	RUN and FYVE domain-containing protein 1	RUFY1	sp|Q96T51|RUFY1_HUMAN RUN and FYVE domain-containing protein 1 OS=Homo sapiens OX=9606 GN=RUFY1 PE=1 SV=2	1	2	2	2	3.1	79.817	0	2.8411	NaN	2799600	291010	2508600	LQEELSAATDR;SFFGPLELVEK		8.62032
Q14C86	Q14C86	2	2	2	GTPase-activating protein and VPS9 domain-containing protein 1	GAPVD1	sp|Q14C86|GAPD1_HUMAN GTPase-activating protein and VPS9 domain-containing protein 1 OS=Homo sapiens OX=9606 GN=GAPVD1 PE=1 SV=2	1	2	2	2	1.4	164.98	0	5.0423	NaN	3243500	368670	2874800	DQVLHEHIQR;VQEMVESNEAK		7.79776
Q9UQB8	Q9UQB8	4	4	4	Brain-specific angiogenesis inhibitor 1-associated protein 2	BAIAP2	sp|Q9UQB8|BAIP2_HUMAN Brain-specific angiogenesis inhibitor 1-associated protein 2 OS=Homo sapiens OX=9606 GN=BAIAP2 PE=1 SV=1	1	4	4	4	8.2	60.867	0	6.5594	NaN	22733000	2637600	20095000	DGWHYGESEK;FCFLVEK;MGELASESQGSK;NPFAHVQLKPTVTNDR		7.61867
Q96AE4	Q96AE4	2	2	2	Far upstream element-binding protein 1	FUBP1	sp|Q96AE4|FUBP1_HUMAN Far upstream element-binding protein 1 OS=Homo sapiens OX=9606 GN=FUBP1 PE=1 SV=3	1	2	2	2	3	67.56	0.0036166	1.7281	NaN	3395400	401300	2994100	RPLEDGDQPDAK;TGLIIGK		7.461
Q15555;Q9UPY8	Q15555	3;1	3;1	3;1	Microtubule-associated protein RP/EB family member 2	MAPRE2	sp|Q15555|MARE2_HUMAN Microtubule-associated protein RP/EB family member 2 OS=Homo sapiens OX=9606 GN=MAPRE2 PE=1 SV=1	2	3	3	3	12.8	37.031	0	9.5393	NaN	11009000	1308700	9700500	FQDNLDFIQWFK;LEHEYIHNFK;SDKDLETQVIQLNEQVHSLK		7.41232
Q93045	Q93045	2	1	1	Stathmin-2	STMN2	sp|Q93045|STMN2_HUMAN Stathmin-2 OS=Homo sapiens OX=9606 GN=STMN2 PE=1 SV=3	1	2	1	1	10.6	20.828	0	5.163	NaN	5283600	651450	4632200	ALEENNNFSK;DLSLEEIQK		7.1106
P33316	P33316	2	2	2	Deoxyuridine 5-triphosphate nucleotidohydrolase, mitochondrial	DUT	sp|P33316|DUT_HUMAN Deoxyuridine 5-triphosphate nucleotidohydrolase, mitochondrial OS=Homo sapiens OX=9606 GN=DUT PE=1 SV=4	1	2	2	2	7.1	26.563	0.0018332	1.811	NaN	1288700	163330	1125300	IAQLICER;LSEHATAPTR		6.88973
P50613	P50613	2	2	2	Cyclin-dependent kinase 7	CDK7	sp|P50613|CDK7_HUMAN Cyclin-dependent kinase 7 OS=Homo sapiens OX=9606 GN=CDK7 PE=1 SV=1	1	2	2	2	5.2	39.038	0	2.2277	NaN	4411000	564820	3846200	ALDVKSRAK;APELLFGAR		6.8096
Q9BQE3	Q9BQE3	19	1	1	Tubulin alpha-1C chain	TUBA1C	sp|Q9BQE3|TBA1C_HUMAN Tubulin alpha-1C chain OS=Homo sapiens OX=9606 GN=TUBA1C PE=1 SV=1	1	19	1	1	60.1	49.895	0	13.821	NaN	18676000	2494500	16181000	AFVHWYVGEGMEEGEFSEAR;AVCMLSNTTAVAEAWAR;AVFVDLEPTVIDEVR;DVNAAIATIK;EDMAALEK;EIIDLVLDR;FDGALNVDLTEFQTNLVPYPR;GHYTIGKEIIDLVLDR;IHFPLATYAPVISAEK;LADQCTGLQGFLVFHSFGGGTGSGFTSLLMER;LDHKFDLMYAK;LISQIVSSITASLR;LSVDYGKK;NLDIERPTYTNLNR;QLFHPEQLITGK;QLFHPEQLITGKEDAANNYAR;TIGGGDDSFNTFFSETGAGK;VGINYQPPTVVPGGDLAK;YMACCLLYR		6.48667
Q8TAF3	Q8TAF3	1	1	1	WD repeat-containing protein 48	WDR48	sp|Q8TAF3|WDR48_HUMAN WD repeat-containing protein 48 OS=Homo sapiens OX=9606 GN=WDR48 PE=1 SV=1	1	1	1	1	2.2	76.21	0	2.2659	NaN	3453700	488940	2964800	DGTQCLSGSSDGTIR		6.06373
O43865;Q96HN2	O43865;Q96HN2	2;2	2;2	2;2	Putative adenosylhomocysteinase 2;Putative adenosylhomocysteinase 3	AHCYL1;AHCYL2	sp|O43865|SAHH2_HUMAN S-adenosylhomocysteine hydrolase-like protein 1 OS=Homo sapiens OX=9606 GN=AHCYL1 PE=1 SV=2;sp|Q96HN2|SAHH3_HUMAN Adenosylhomocysteinase 3 OS=Homo sapiens OX=9606 GN=AHCYL2 PE=1 SV=1	2	2	2	2	4.7	58.951	0	3.4865	NaN	29296000	4216500	25079000	GESEDDFWWCIDR;GIVEESVTGVHR		5.94782
Q9BZE4	Q9BZE4	3	3	3	Nucleolar GTP-binding protein 1	GTPBP4	sp|Q9BZE4|GTPB4_HUMAN GTP-binding protein 4 OS=Homo sapiens OX=9606 GN=GTPBP4 PE=1 SV=3	1	3	3	3	4.6	73.964	0	3.2615	NaN	5386500	788220	4598300	IAELSEDDQK;KLEELEKEEELR;VNEVLNR		5.83378
O95292;Q9P0L0	O95292;Q9P0L0	2;1	2;1	2;1	Vesicle-associated membrane protein-associated protein B/C;Vesicle-associated membrane protein-associated protein A	VAPB;VAPA	sp|O95292|VAPB_HUMAN Vesicle-associated membrane protein-associated protein B/C OS=Homo sapiens OX=9606 GN=VAPB PE=1 SV=3;sp|Q9P0L0|VAPA_HUMAN Vesicle-associated membrane protein-associated protein A OS=Homo sapiens OX=9606 GN=VAPA PE=1 SV=3	2	2	2	2	10.7	27.228	0	3.7003	NaN	4393700	643230	3750400	GPFTDVVTTNLK;VEQVLSLEPQHELK		5.83057
Q6IAA8	Q6IAA8	2	2	2	Ragulator complex protein LAMTOR1	LAMTOR1	sp|Q6IAA8|LTOR1_HUMAN Ragulator complex protein LAMTOR1 OS=Homo sapiens OX=9606 GN=LAMTOR1 PE=1 SV=2	1	2	2	2	16.1	17.745	0	3.3153	NaN	2626200	408440	2217800	IAAYAYSALSQIR;TDEQALLSSILAK		5.42993
O94832	O94832	2	2	2	Unconventional myosin-Id	MYO1D	sp|O94832|MYO1D_HUMAN Unconventional myosin-Id OS=Homo sapiens OX=9606 GN=MYO1D PE=1 SV=2	1	2	2	2	2.5	116.2	0	3.7288	NaN	3627700	575120	3052600	IGELVGVLVNHFK;VVSIIAELLSTK		5.30776
Q8NE71	Q8NE71	3	3	3	ATP-binding cassette sub-family F member 1	ABCF1	sp|Q8NE71|ABCF1_HUMAN ATP-binding cassette sub-family F member 1 OS=Homo sapiens OX=9606 GN=ABCF1 PE=1 SV=2	1	3	3	3	4.3	95.925	0	10.069	NaN	17571000	2790100	14781000	GAVIVVSHDAR;LQGQLEQGDDTAAER;STLLLLLTGK		5.29766
Q9BXB4;Q9BXB5	Q9BXB4;Q9BXB5	2;1	2;1	2;1	Oxysterol-binding protein-related protein 11;Oxysterol-binding protein-related protein 10	OSBPL11;OSBPL10	sp|Q9BXB4|OSB11_HUMAN Oxysterol-binding protein-related protein 11 OS=Homo sapiens OX=9606 GN=OSBPL11 PE=1 SV=2;sp|Q9BXB5|OSB10_HUMAN Oxysterol-binding protein-related protein 10 OS=Homo sapiens OX=9606 GN=OSBPL10 PE=1 SV=2	2	2	2	2	2.8	83.642	0.0035398	1.6122	NaN	2279500	367560	1912000	SVILHLLSQLK;VVLPTFILEK		5.20187
P35520	P35520	2	2	2	Cystathionine beta-synthase	CBS	sp|P35520|CBS_HUMAN Cystathionine beta-synthase OS=Homo sapiens OX=9606 GN=CBS PE=1 SV=2	1	2	2	2	6.2	60.586	0.0035971	1.7058	NaN	11464000	1859700	9604600	KPWWWHLR;VQELGLSAPLTVLPTITCGHTIEILR		5.1646
Q8IZH2	Q8IZH2	2	2	2	5-3 exoribonuclease 1	XRN1	sp|Q8IZH2|XRN1_HUMAN 5-3 exoribonuclease 1 OS=Homo sapiens OX=9606 GN=XRN1 PE=1 SV=1	1	2	2	2	1.3	194.1	0.0018744	1.9658	NaN	7963200	1326900	6636300	IDGSNTVDHKNEIK;SGFNDNSVK		5.00136
Q14254	Q14254	1	1	1	Flotillin-2	FLOT2	sp|Q14254|FLOT2_HUMAN Flotillin-2 OS=Homo sapiens OX=9606 GN=FLOT2 PE=1 SV=2	1	1	1	1	2.8	47.064	0	2.9814	NaN	2649900	452760	2197100	NVVLQTLEGHLR		4.85268
Q9H2G2;O94804	Q9H2G2;O94804	2;1	2;1	2;1	STE20-like serine/threonine-protein kinase;Serine/threonine-protein kinase 10	SLK;STK10	sp|Q9H2G2|SLK_HUMAN STE20-like serine/threonine-protein kinase OS=Homo sapiens OX=9606 GN=SLK PE=1 SV=1;sp|O94804|STK10_HUMAN Serine/threonine-protein kinase 10 OS=Homo sapiens OX=9606 GN=STK10 PE=1 SV=1	2	2	2	2	1.8	142.69	0	2.3232	NaN	5569100	982010	4587100	ALGSEVQDASK;CHLLVEHETQK		4.67113
Q9Y5S2	Q9Y5S2	3	2	2	Serine/threonine-protein kinase MRCK beta	CDC42BPB	sp|Q9Y5S2|MRCKB_HUMAN Serine/threonine-protein kinase MRCK beta OS=Homo sapiens OX=9606 GN=CDC42BPB PE=1 SV=2	1	3	2	2	2.2	194.31	0	9.0643	NaN	8681400	1538900	7142500	DKEEEMEVATQK;GYLQALASK;KLQESTQTVQSLHGSSR		4.6413
O00203	O00203	2	2	2	AP-3 complex subunit beta-1	AP3B1	sp|O00203|AP3B1_HUMAN AP-3 complex subunit beta-1 OS=Homo sapiens OX=9606 GN=AP3B1 PE=1 SV=3	1	2	2	2	2.5	121.32	0.0035211	1.5857	NaN	14176000	2543200	11633000	DRDHFQLGTLSHTLNIK;KIENIHIGEK		4.57416
Q5T0N5	Q5T0N5	1	1	1	Formin-binding protein 1-like	FNBP1L	sp|Q5T0N5|FBP1L_HUMAN Formin-binding protein 1-like OS=Homo sapiens OX=9606 GN=FNBP1L PE=1 SV=3	1	1	1	1	1.7	70.065	1	-2	NaN	2099700	386500	1713200	EVVAEEMAHR		4.4326
Q9ULX6	Q9ULX6	1	1	1	A-kinase anchor protein 8-like	AKAP8L	sp|Q9ULX6|AKP8L_HUMAN A-kinase anchor protein 8-like OS=Homo sapiens OX=9606 GN=AKAP8L PE=1 SV=4	1	1	1	1	1.5	71.639	0.0019194	2.1242	NaN	1114000	223110	890880	YDSYESCDSR		3.99301
P51157	P51157	1	1	1	Ras-related protein Rab-28	RAB28	sp|P51157|RAB28_HUMAN Ras-related protein Rab-28 OS=Homo sapiens OX=9606 GN=RAB28 PE=1 SV=2	1	1	1	1	5	24.841	0.0018484	1.8615	NaN	14051000	2869100	11182000	IVVLGDGASGK		3.89739
P63173	P63173	2	2	2	60S ribosomal protein L38	RPL38	sp|P63173|RL38_HUMAN 60S ribosomal protein L38 OS=Homo sapiens OX=9606 GN=RPL38 PE=1 SV=2	1	2	2	2	35.7	8.2178	0	3.4238	NaN	3689500	764460	2925000	KIEEIKDFLLTAR;YLYTLVITDKEK		3.82623
O60762	O60762	2	2	2	Dolichol-phosphate mannosyltransferase subunit 1	DPM1	sp|O60762|DPM1_HUMAN Dolichol-phosphate mannosyltransferase subunit 1 OS=Homo sapiens OX=9606 GN=DPM1 PE=1 SV=1	1	2	2	2	8.5	29.634	0	4.0438	NaN	3892100	810370	3081700	GYVFQMEMIVR;LGGNEIVSFLK		3.80283
P57740	P57740	2	2	2	Nuclear pore complex protein Nup107	NUP107	sp|P57740|NU107_HUMAN Nuclear pore complex protein Nup107 OS=Homo sapiens OX=9606 GN=NUP107 PE=1 SV=1	1	2	2	2	2.7	106.37	0	2.2361	NaN	9081500	1954500	7127000	GHLDALTADVK;VLEENQEHYHIVQK		3.64646
O14936	O14936	1	1	1	Peripheral plasma membrane protein CASK	CASK	sp|O14936|CSKP_HUMAN Peripheral plasma membrane protein CASK OS=Homo sapiens OX=9606 GN=CASK PE=1 SV=3	1	1	1	1	1.1	105.12	0.0036036	1.7099	NaN	4804700	1068100	3736600	YCHDNNIIHR		3.49836
Q6DKI1	Q6DKI1	1	1	1	60S ribosomal protein L7-like 1	RPL7L1	sp|Q6DKI1|RL7L_HUMAN 60S ribosomal protein L7-like 1 OS=Homo sapiens OX=9606 GN=RPL7L1 PE=1 SV=2	1	1	1	1	3.9	29.669	0	3.6034	NaN	2120500	487410	1633100	IDGVSLLVQR		3.35057
P09543	P09543	1	1	1	2,3-cyclic-nucleotide 3-phosphodiesterase	CNP	sp|P09543|CN37_HUMAN 2,3-cyclic-nucleotide 3-phosphodiesterase OS=Homo sapiens OX=9606 GN=CNP PE=1 SV=2	1	1	1	1	2.6	47.578	0.0051993	1.5148	NaN	2368100	544880	1823200	RPPGVLHCTTK		3.34606
P82675	P82675	1	1	1	28S ribosomal protein S5, mitochondrial	MRPS5	sp|P82675|RT05_HUMAN 28S ribosomal protein S5, mitochondrial OS=Homo sapiens OX=9606 GN=MRPS5 PE=1 SV=2	1	1	1	1	3	48.006	0	3.6164	NaN	3602600	850010	2752600	YEDHTIFHDISLR		3.23831
Q9BPU6	Q9BPU6	2	2	2	Dihydropyrimidinase-related protein 5	DPYSL5	sp|Q9BPU6|DPYL5_HUMAN Dihydropyrimidinase-related protein 5 OS=Homo sapiens OX=9606 GN=DPYSL5 PE=1 SV=1	1	2	2	2	3.7	61.421	0	2.3341	NaN	22523000	5389100	17134000	DIGAIAR;VHAENGELVAEGAK		3.17938
Q9UNL2	Q9UNL2	1	1	1	Translocon-associated protein subunit gamma	SSR3	sp|Q9UNL2|SSRG_HUMAN Translocon-associated protein subunit gamma OS=Homo sapiens OX=9606 GN=SSR3 PE=1 SV=1	1	1	1	1	7.6	21.08	0.0084175	1.3399	NaN	1584000	380430	1203600	QQSEEDLLLQDFSR		3.16379
P40616	P40616	1	1	1	ADP-ribosylation factor-like protein 1	ARL1	sp|P40616|ARL1_HUMAN ADP-ribosylation factor-like protein 1 OS=Homo sapiens OX=9606 GN=ARL1 PE=1 SV=1	1	1	1	1	6.1	20.417	0.0084531	1.3647	NaN	931870	224500	707370	ILILGLDGAGK		3.15087
P61019	P61019	2	2	2	Ras-related protein Rab-2A	RAB2A	sp|P61019|RAB2A_HUMAN Ras-related protein Rab-2A OS=Homo sapiens OX=9606 GN=RAB2A PE=1 SV=1	1	2	2	2	9.9	23.545	0	5.6128	NaN	1156300	279560	876720	AYAYLFK;TASNVEEAFINTAK		3.13607
O75955	O75955	2	2	2	Flotillin-1	FLOT1	sp|O75955|FLOT1_HUMAN Flotillin-1 OS=Homo sapiens OX=9606 GN=FLOT1 PE=1 SV=3	1	2	2	2	6.8	47.355	0	3.7208	NaN	2645300	641710	2003600	ISLNTLTLNVK;TEAEIAHIALETLEGHQR		3.12228
Q9Y241;A8MV81	Q9Y241;A8MV81	1;1	1;1	1;1	HIG1 domain family member 1A, mitochondrial;HIG1 domain family member 1C	HIGD1A;HIGD1C	sp|Q9Y241|HIG1A_HUMAN HIG1 domain family member 1A, mitochondrial OS=Homo sapiens OX=9606 GN=HIGD1A PE=1 SV=1;sp|A8MV81|HIG1C_HUMAN HIG1 domain family member 1C OS=Homo sapiens OX=9606 GN=HIGD1C PE=1 SV=2	2	1	1	1	9.7	10.143	1	-2	NaN	13252000	3313800	9937900	MSIHLIHMR		2.99894
Q9NWW5	Q9NWW5	1	1	1	Ceroid-lipofuscinosis neuronal protein 6	CLN6	sp|Q9NWW5|CLN6_HUMAN Ceroid-lipofuscinosis neuronal protein 6 OS=Homo sapiens OX=9606 GN=CLN6 PE=1 SV=1	1	1	1	1	3.5	35.919	0	2.5772	NaN	288300	72211	216090	HGSVSADEAAR		2.99248
Q8WWF6;O75190	Q8WWF6;O75190	1;1	1;1	1;1	DnaJ homolog subfamily B member 3;DnaJ homolog subfamily B member 6	DNAJB3;DNAJB6	sp|Q8WWF6|DNJB3_HUMAN DnaJ homolog subfamily B member 3 OS=Homo sapiens OX=9606 GN=DNAJB3 PE=1 SV=1;sp|O75190|DNJB6_HUMAN DnaJ homolog subfamily B member 6 OS=Homo sapiens OX=9606 GN=DNAJB6 PE=1 SV=2	2	1	1	1	9	16.558	0	6.8984	NaN	2931000	741540	2189400	QVAEAYEVLSDAK		2.9525
P06730	P06730	1	1	1	Eukaryotic translation initiation factor 4E	EIF4E	sp|P06730|IF4E_HUMAN Eukaryotic translation initiation factor 4E OS=Homo sapiens OX=9606 GN=EIF4E PE=1 SV=2	1	1	1	1	6.5	25.097	0	4.5038	NaN	3298700	871310	2427300	IVIGYQSHADTATK		2.78581
Q15691	Q15691	1	1	1	Microtubule-associated protein RP/EB family member 1	MAPRE1	sp|Q15691|MARE1_HUMAN Microtubule-associated protein RP/EB family member 1 OS=Homo sapiens OX=9606 GN=MAPRE1 PE=1 SV=3	1	1	1	1	3.7	29.999	0.005168	1.4557	NaN	3957900	1078600	2879300	LEHEYIQNFK		2.66948
Q3ZCM7	Q3ZCM7	9	1	1	Tubulin beta-8 chain	TUBB8	sp|Q3ZCM7|TBB8_HUMAN Tubulin beta-8 chain OS=Homo sapiens OX=9606 GN=TUBB8 PE=1 SV=2	1	9	1	1	24.3	49.775	0	10.076	NaN	39769000	10850000	28918000	AVLVDLEPGTMDSVR;EAESCDCLQGFQLTHSLGGGTGSGMGTLLLSK;FPGQLNADLRK;IREEYPDR;KLAVNMVPFPR;LAVNMVPFPR;LHFFMPGFAPLTSR;NMMAACDPR;TAVCDIPPR		2.66525
O00743	O00743	2	2	2	Serine/threonine-protein phosphatase 6 catalytic subunit;Serine/threonine-protein phosphatase 6 catalytic subunit, N-terminally processed	PPP6C	sp|O00743|PPP6_HUMAN Serine/threonine-protein phosphatase 6 catalytic subunit OS=Homo sapiens OX=9606 GN=PPP6C PE=1 SV=1	1	2	2	2	8.5	35.144	0	2.3548	NaN	5663400	1557200	4106300	APLDLDKYVEIAR;LVTVWSAPNYCYR		2.63698
Q9UL25	Q9UL25	1	1	1	Ras-related protein Rab-21	RAB21	sp|Q9UL25|RAB21_HUMAN Ras-related protein Rab-21 OS=Homo sapiens OX=9606 GN=RAB21 PE=1 SV=3	1	1	1	1	4.9	24.347	0	3.5786	NaN	871130	242370	628760	VVLLGEGCVGK		2.59422
O75821	O75821	1	1	1	Eukaryotic translation initiation factor 3 subunit G	EIF3G	sp|O75821|EIF3G_HUMAN Eukaryotic translation initiation factor 3 subunit G OS=Homo sapiens OX=9606 GN=EIF3G PE=1 SV=2	1	1	1	1	2.8	35.611	0.0051724	1.4561	NaN	5921700	1673700	4247900	GFAFISFHR		2.53803
O60566	O60566	1	1	1	Mitotic checkpoint serine/threonine-protein kinase BUB1 beta	BUB1B	sp|O60566|BUB1B_HUMAN Mitotic checkpoint serine/threonine-protein kinase BUB1 beta OS=Homo sapiens OX=9606 GN=BUB1B PE=1 SV=3	1	1	1	1	1.1	119.54	0.0051813	1.4673	NaN	2897500	820690	2076800	KPGKEEGDPLQR		2.53055
Q92625	Q92625	2	2	2	Ankyrin repeat and SAM domain-containing protein 1A	ANKS1A	sp|Q92625|ANS1A_HUMAN Ankyrin repeat and SAM domain-containing protein 1A OS=Homo sapiens OX=9606 GN=ANKS1A PE=1 SV=4	1	2	2	2	2.5	123.11	0	3.3856	NaN	8022300	2307300	5715100	ATGASAAEMIETK;EAEAAGVKPAGVRPR		2.47696
O43776	O43776	2	2	2	Asparagine--tRNA ligase, cytoplasmic	NARS	sp|O43776|SYNC_HUMAN Asparagine--tRNA ligase, cytoplasmic OS=Homo sapiens OX=9606 GN=NARS1 PE=1 SV=1	1	2	2	2	2.9	62.942	0	2.7878	NaN	10583000	3049100	7533900	FLTWILNR;IGALEGYR		2.47086
P08754	P08754	1	1	1	Guanine nucleotide-binding protein G(k) subunit alpha	GNAI3	sp|P08754|GNAI3_HUMAN Guanine nucleotide-binding protein G(i) subunit alpha-3 OS=Homo sapiens OX=9606 GN=GNAI3 PE=1 SV=3	1	1	1	1	4.5	40.532	0	2.6034	NaN	718850	212220	506640	VVVYSNTIQSIIAIIR		2.38733
P61006;P51153;Q92930;P59190	P61006;P51153;Q92930;P59190	2;1;1;1	1;0;0;0	1;0;0;0	Ras-related protein Rab-8A;Ras-related protein Rab-13;Ras-related protein Rab-8B;Ras-related protein Rab-15	RAB8A;RAB13;RAB8B;RAB15	sp|P61006|RAB8A_HUMAN Ras-related protein Rab-8A OS=Homo sapiens OX=9606 GN=RAB8A PE=1 SV=1;sp|P51153|RAB13_HUMAN Ras-related protein Rab-13 OS=Homo sapiens OX=9606 GN=RAB13 PE=1 SV=1;sp|Q92930|RAB8B_HUMAN Ras-related protein Rab-8B OS=Homo sapiens OX=9606	4	2	1	1	12.1	23.668	0.0035305	1.5947	NaN	441600	131880	309720	LEGNSPQGSNQGVK;LLLIGDSGVGK		2.3485
Q9BVM2	Q9BVM2	1	1	1	Protein DPCD	DPCD	sp|Q9BVM2|DPCD_HUMAN Protein DPCD OS=Homo sapiens OX=9606 GN=DPCD PE=1 SV=2	1	1	1	1	5.4	23.239	0.003518	1.5818	NaN	6341000	1894500	4446500	MAVTGWLESLR		2.34706
P19525	P19525	1	1	1	Interferon-induced, double-stranded RNA-activated protein kinase	EIF2AK2	sp|P19525|E2AK2_HUMAN Interferon-induced, double-stranded RNA-activated protein kinase OS=Homo sapiens OX=9606 GN=EIF2AK2 PE=1 SV=2	1	1	1	1	2.2	62.094	0	6.5723	NaN	4414400	1341400	3073000	VLALELFEQITK		2.29089
P18085	P18085	4	1	1	ADP-ribosylation factor 4	ARF4	sp|P18085|ARF4_HUMAN ADP-ribosylation factor 4 OS=Homo sapiens OX=9606 GN=ARF4 PE=1 SV=3	1	4	1	1	34.4	20.511	0.0083893	1.3355	NaN	1506900	472670	1034200	HYFQNTQGLIFVVDSNDRER;ILMVGLDAAGK;IQEVADELQK;LGEIVTTIPTIGFNVETVEYK		2.188
P55795	P55795	5	1	1	Heterogeneous nuclear ribonucleoprotein H2	HNRNPH2	sp|P55795|HNRH2_HUMAN Heterogeneous nuclear ribonucleoprotein H2 OS=Homo sapiens OX=9606 GN=HNRNPH2 PE=1 SV=1	1	5	1	1	16.7	49.263	0	2.9817	NaN	7709800	2423400	5286400	DLNYCFSGMSDHR;HTGPNSPDTANDGFVR;STGEAFVQFASQEIAEK;VHIEIGPDGR;YGDGGSSFQSTTGHCVHMR		2.1814
Q9H936	Q9H936	1	1	1	Mitochondrial glutamate carrier 1	SLC25A22	sp|Q9H936|GHC1_HUMAN Mitochondrial glutamate carrier 1 OS=Homo sapiens OX=9606 GN=SLC25A22 PE=1 SV=1	1	1	1	1	4.6	34.47	0	5.7427	NaN	2341700	736890	1604900	GVNEDTYSGILDCAR		2.17794
P82921	P82921	1	1	1	28S ribosomal protein S21, mitochondrial	MRPS21	sp|P82921|RT21_HUMAN 28S ribosomal protein S21, mitochondrial OS=Homo sapiens OX=9606 GN=MRPS21 PE=1 SV=3	1	1	1	1	16.1	10.688	0	2.9864	NaN	3107300	978210	2129100	TVMVQEGNVESAYR		2.17653
P13637;P50993;P05023;Q13733;P20648;P54707	P13637;P50993;P05023;Q13733;P20648;P54707	2;2;2;1;1;1	2;2;2;1;1;1	2;2;2;1;1;1	Sodium/potassium-transporting ATPase subunit alpha-3;Sodium/potassium-transporting ATPase subunit alpha-2;Sodium/potassium-transporting ATPase subunit alpha-1;Sodium/potassium-transporting ATPase subunit alpha-4;Potassium-transporting ATPase alpha chain 1;Potassium-transporting ATPase alpha chain 2	ATP1A3;ATP1A2;ATP1A1;ATP1A4;ATP4A;ATP12A	sp|P13637|AT1A3_HUMAN Sodium/potassium-transporting ATPase subunit alpha-3 OS=Homo sapiens OX=9606 GN=ATP1A3 PE=1 SV=3;sp|P50993|AT1A2_HUMAN Sodium/potassium-transporting ATPase subunit alpha-2 OS=Homo sapiens OX=9606 GN=ATP1A2 PE=1 SV=1;sp|P05023|AT1A1_HU	6	2	2	2	2.4	111.75	0	6.1724	NaN	4218400	1332400	2886000	LIIVEGCQR;VDNSSLTGESEPQTR		2.16602
O00629	O00629	1	1	1	Importin subunit alpha-3	KPNA4	sp|O00629|IMA3_HUMAN Importin subunit alpha-3 OS=Homo sapiens OX=9606 GN=KPNA4 PE=1 SV=1	1	1	1	1	3.3	57.886	0	14.003	NaN	2783800	894090	1889700	DAQVVQVVLDGLSNILK		2.11355
Q15054	Q15054	1	1	1	DNA polymerase delta subunit 3	POLD3	sp|Q15054|DPOD3_HUMAN DNA polymerase delta subunit 3 OS=Homo sapiens OX=9606 GN=POLD3 PE=1 SV=2	1	1	1	1	2.8	51.4	1	-2	NaN	1267300	407140	860200	TSSVHRPPAMTVK		2.11279
Q13546	Q13546	1	1	1	Receptor-interacting serine/threonine-protein kinase 1	RIPK1	sp|Q13546|RIPK1_HUMAN Receptor-interacting serine/threonine-protein kinase 1 OS=Homo sapiens OX=9606 GN=RIPK1 PE=1 SV=3	1	1	1	1	2.4	75.93	0.0083472	1.3158	NaN	2472700	795840	1676800	DLKPENILVDNDFHIK		2.10696
P63162;P14678	P63162;P14678	1;1	1;1	1;1	Small nuclear ribonucleoprotein-associated protein N;Small nuclear ribonucleoprotein-associated proteins B and B	SNRPN;SNRPB	sp|P63162|RSMN_HUMAN Small nuclear ribonucleoprotein-associated protein N OS=Homo sapiens OX=9606 GN=SNRPN PE=1 SV=1;sp|P14678|RSMB_HUMAN Small nuclear ribonucleoprotein-associated proteins B and B OS=Homo sapiens OX=9606 GN=SNRPB PE=1 SV=2	2	1	1	1	3.3	24.614	0.0018298	1.8083	NaN	2797000	914110	1882900	VLGLVLLR		2.05982
Q16543	Q16543	1	1	1	Hsp90 co-chaperone Cdc37;Hsp90 co-chaperone Cdc37, N-terminally processed	CDC37	sp|Q16543|CDC37_HUMAN Hsp90 co-chaperone Cdc37 OS=Homo sapiens OX=9606 GN=CDC37 PE=1 SV=1	1	1	1	1	2.6	44.468	0.0052402	1.5426	NaN	1058200	348430	709760	AMKEYEEEER		2.03702
P02786	P02786	1	1	1	Transferrin receptor protein 1;Transferrin receptor protein 1, serum form	TFRC	sp|P02786|TFR1_HUMAN Transferrin receptor protein 1 OS=Homo sapiens OX=9606 GN=TFRC PE=1 SV=2	1	1	1	1	1.2	84.87	0.0019231	2.1324	NaN	1049400	347490	701890	ILNIFGVIK		2.01989
Q02224	Q02224	1	1	1	Centromere-associated protein E	CENPE	sp|Q02224|CENPE_HUMAN Centromere-associated protein E OS=Homo sapiens OX=9606 GN=CENPE PE=1 SV=2	1	1	1	1	0.5	316.41	1	-2	NaN	4757200	1597400	3159800	DQEMQLIHEISNLK		1.97809
Q9BRX2	Q9BRX2	1	1	1	Protein pelota homolog	PELO	sp|Q9BRX2|PELO_HUMAN Protein pelota homolog OS=Homo sapiens OX=9606 GN=PELO PE=1 SV=2	1	1	1	1	3.9	43.359	0.0083682	1.3228	NaN	720990	242230	478760	KVQTESSTGSVGSNR		1.97647
Q93084;P16615	Q93084;P16615	1;1	1;1	1;1	Sarcoplasmic/endoplasmic reticulum calcium ATPase 3;Sarcoplasmic/endoplasmic reticulum calcium ATPase 2	ATP2A3;ATP2A2	sp|Q93084|AT2A3_HUMAN Sarcoplasmic/endoplasmic reticulum calcium ATPase 3 OS=Homo sapiens OX=9606 GN=ATP2A3 PE=1 SV=3;sp|P16615|AT2A2_HUMAN Sarcoplasmic/endoplasmic reticulum calcium ATPase 2 OS=Homo sapiens OX=9606 GN=ATP2A2 PE=1 SV=1	2	1	1	1	1.5	109.25	0	2.4834	NaN	9284400	3167700	6116800	VGEATETALTCLVEK		1.93099
O15355	O15355	1	1	1	Protein phosphatase 1G	PPM1G	sp|O15355|PPM1G_HUMAN Protein phosphatase 1G OS=Homo sapiens OX=9606 GN=PPM1G PE=1 SV=1	1	1	1	1	2.2	59.271	0	2.219	NaN	1646300	562880	1083400	NTAELQPESGKR		1.92474
Q9UJS0;O75746	Q9UJS0;O75746	1;1	1;1	1;1	Calcium-binding mitochondrial carrier protein Aralar2;Calcium-binding mitochondrial carrier protein Aralar1	SLC25A13;SLC25A12	sp|Q9UJS0|S2513_HUMAN Electrogenic aspartate/glutamate antiporter SLC25A13, mitochondrial OS=Homo sapiens OX=9606 GN=SLC25A13 PE=1 SV=2;sp|O75746|S2512_HUMAN Electrogenic aspartate/glutamate antiporter SLC25A12, mitochondrial OS=Homo sapiens OX=9606 GN=SLC	2	1	1	1	1.8	74.175	0.0084674	1.3719	NaN	5589500	1919800	3669800	LQVAGEITTGPR		1.91155
P60468	P60468	1	1	1	Protein transport protein Sec61 subunit beta	SEC61B	sp|P60468|SC61B_HUMAN Protein transport protein Sec61 subunit beta OS=Homo sapiens OX=9606 GN=SEC61B PE=1 SV=2	1	1	1	1	11.5	9.9743	1	-2	NaN	2416100	836980	1579200	TTSAGTGGMWR		1.88678
Q9Y2R5	Q9Y2R5	1	1	1	28S ribosomal protein S17, mitochondrial	MRPS17	sp|Q9Y2R5|RT17_HUMAN 28S ribosomal protein S17, mitochondrial OS=Homo sapiens OX=9606 GN=MRPS17 PE=1 SV=1	1	1	1	1	6.9	14.502	0	2.2739	NaN	3673800	1280000	2393700	HELAEIVFK		1.87008
Q9GZR7	Q9GZR7	1	1	1	ATP-dependent RNA helicase DDX24	DDX24	sp|Q9GZR7|DDX24_HUMAN ATP-dependent RNA helicase DDX24 OS=Homo sapiens OX=9606 GN=DDX24 PE=1 SV=1	1	1	1	1	0.9	96.331	0.0084104	1.3386	NaN	6877300	2396900	4480400	TSEIYVHR		1.86925
P62330	P62330	1	1	1	ADP-ribosylation factor 6	ARF6	sp|P62330|ARF6_HUMAN ADP-ribosylation factor 6 OS=Homo sapiens OX=9606 GN=ARF6 PE=1 SV=2	1	1	1	1	6.3	20.082	0.0076596	1.4022	NaN	575340	201340	374000	ILMLGLDAAGK		1.85755
Q9UKK6;Q9NPJ8	Q9UKK6;Q9NPJ8	1;1	1;1	1;1	NTF2-related export protein 1;NTF2-related export protein 2	NXT1;NXT2	sp|Q9UKK6|NXT1_HUMAN NTF2-related export protein 1 OS=Homo sapiens OX=9606 GN=NXT1 PE=1 SV=1;sp|Q9NPJ8|NXT2_HUMAN NTF2-related export protein 2 OS=Homo sapiens OX=9606 GN=NXT2 PE=1 SV=1	2	1	1	1	5.7	15.847	0.0076726	1.41	NaN	2541500	889990	1651500	TYVDQACR		1.85564
P53680	P53680	3	3	3	AP-2 complex subunit sigma	AP2S1	sp|P53680|AP2S1_HUMAN AP-2 complex subunit sigma OS=Homo sapiens OX=9606 GN=AP2S1 PE=1 SV=2	1	3	3	3	21.8	17.018	0	4.194	NaN	14261000	5019500	9241600	FILIQNR;QLLMLQSLE;VYTVVDEMFLAGEIR		1.84114
Q13283	Q13283	1	1	1	Ras GTPase-activating protein-binding protein 1	G3BP1	sp|Q13283|G3BP1_HUMAN Ras GTPase-activating protein-binding protein 1 OS=Homo sapiens OX=9606 GN=G3BP1 PE=1 SV=1	1	1	1	1	3.6	52.164	0	5.9715	NaN	4798500	1697700	3100800	LPNFGFVVFDDSEPVQK		1.82647
Q6R327	Q6R327	3	3	3	Rapamycin-insensitive companion of mTOR	RICTOR	sp|Q6R327|RICTR_HUMAN Rapamycin-insensitive companion of mTOR OS=Homo sapiens OX=9606 GN=RICTOR PE=1 SV=1	1	3	3	3	2.3	192.22	0	3.0364	NaN	25877000	9180400	16696000	HSPDTAEGQLKEDR;INEALITTILHLLNHPK;MGIIATFR		1.81866
Q7L523;Q5VZM2	Q7L523;Q5VZM2	1;1	1;1	1;1	Ras-related GTP-binding protein A;Ras-related GTP-binding protein B	RRAGA;RRAGB	sp|Q7L523|RRAGA_HUMAN Ras-related GTP-binding protein A OS=Homo sapiens OX=9606 GN=RRAGA PE=1 SV=1;sp|Q5VZM2|RRAGB_HUMAN Ras-related GTP-binding protein B OS=Homo sapiens OX=9606 GN=RRAGB PE=1 SV=1	2	1	1	1	3.2	36.566	0.0018149	1.7454	NaN	1385000	496040	888920	SIIFANYIAR		1.79203
P36543	P36543	1	1	1	V-type proton ATPase subunit E 1	ATP6V1E1	sp|P36543|VATE1_HUMAN V-type proton ATPase subunit E 1 OS=Homo sapiens OX=9606 GN=ATP6V1E1 PE=1 SV=1	1	1	1	1	6.2	26.145	0.0027174	1.7386	NaN	1025600	374760	650860	ARDDLITDLLNEAK		1.73674
Q96E39;P38159	Q96E39;P38159	1;1	1;1	1;1	RNA binding motif protein, X-linked-like-1;RNA-binding motif protein, X chromosome;RNA-binding motif protein, X chromosome, N-terminally processed	RBMXL1;RBMX	sp|Q96E39|RMXL1_HUMAN RNA binding motif protein, X-linked-like-1 OS=Homo sapiens OX=9606 GN=RBMXL1 PE=1 SV=1;sp|P38159|RBMX_HUMAN RNA-binding motif protein, X chromosome OS=Homo sapiens OX=9606 GN=RBMX PE=1 SV=3	2	1	1	1	3.6	42.141	0.0035242	1.5864	NaN	2251900	828340	1423600	DRDYSDHPSGGSYR		1.71862
Q99426	Q99426	2	2	2	Tubulin-folding cofactor B	TBCB	sp|Q99426|TBCB_HUMAN Tubulin-folding cofactor B OS=Homo sapiens OX=9606 GN=TBCB PE=1 SV=2	1	2	2	2	8.2	27.325	0	4.1124	NaN	5935900	2195000	3740900	LGEYEDVSR;YTISQEAYDQR		1.70428
P61619	P61619	1	1	1	Protein transport protein Sec61 subunit alpha isoform 1	SEC61A1	sp|P61619|S61A1_HUMAN Protein transport protein Sec61 subunit alpha isoform 1 OS=Homo sapiens OX=9606 GN=SEC61A1 PE=1 SV=2	1	1	1	1	2.1	52.264	1	-2	NaN	593870	220300	373570	ETSMVHELNR		1.69573
O60925	O60925	1	1	1	Prefoldin subunit 1	PFDN1	sp|O60925|PFD1_HUMAN Prefoldin subunit 1 OS=Homo sapiens OX=9606 GN=PFDN1 PE=1 SV=2	1	1	1	1	8.2	14.21	0	2.5969	NaN	3357900	1246600	2111300	EAIHSQLLEK		1.69365
P17612;P22612	P17612	5;1	1;0	1;0	cAMP-dependent protein kinase catalytic subunit alpha	PRKACA	sp|P17612|KAPCA_HUMAN cAMP-dependent protein kinase catalytic subunit alpha OS=Homo sapiens OX=9606 GN=PRKACA PE=1 SV=2	2	5	1	1	14.5	40.589	0	2.5792	NaN	1498800	558800	940030	FPSHFSSDLKDLLR;FSEPHAR;ILQAVNFPFLVK;KVEAPFIPK;NLLQVDLTK		1.68223
P27824	P27824	1	1	1	Calnexin	CANX	sp|P27824|CALX_HUMAN Calnexin OS=Homo sapiens OX=9606 GN=CANX PE=1 SV=2	1	1	1	1	2.7	67.567	0.0018467	1.8358	NaN	2271800	856940	1414900	APVPTGEVYFADSFDR		1.65111
Q9P003	Q9P003	1	1	1	Protein cornichon homolog 4	CNIH4	sp|Q9P003|CNIH4_HUMAN Protein cornichon homolog 4 OS=Homo sapiens OX=9606 GN=CNIH4 PE=1 SV=1	1	1	1	1	14.4	16.093	0	2.8245	NaN	9917800	3751000	6166800	YIMVPSGNMGVFDPTEIHNR		1.64404
Q96GQ7	Q96GQ7	1	1	1	Probable ATP-dependent RNA helicase DDX27	DDX27	sp|Q96GQ7|DDX27_HUMAN Probable ATP-dependent RNA helicase DDX27 OS=Homo sapiens OX=9606 GN=DDX27 PE=1 SV=2	1	1	1	1	1.4	89.834	0	2.1859	NaN	1829900	694560	1135300	TAAFALPVLER		1.63456
Q8NBF2	Q8NBF2	1	1	1	NHL repeat-containing protein 2	NHLRC2	sp|Q8NBF2|NHLC2_HUMAN NHL repeat-containing protein 2 OS=Homo sapiens OX=9606 GN=NHLRC2 PE=1 SV=1	1	1	1	1	1.7	79.443	0	4.0958	NaN	4330100	1644200	2685900	NLLYVADSYNHK		1.63356
Q8N257;Q16778;P33778;P23527;P06899;Q6DRA6;Q6DN03	Q8N257;Q16778;P33778;P23527;P06899	4;4;4;4;4;1;1	1;1;1;1;1;1;1	1;1;1;1;1;1;1	Histone H2B type 3-B;Histone H2B type 2-E;Histone H2B type 1-B;Histone H2B type 1-O;Histone H2B type 1-J	HIST3H2BB;HIST2H2BE;HIST1H2BB;HIST1H2BO;HIST1H2BJ	sp|Q8N257|H2B3B_HUMAN Histone H2B type 3-B OS=Homo sapiens OX=9606 GN=H2BU1 PE=1 SV=3;sp|Q16778|H2B2E_HUMAN Histone H2B type 2-E OS=Homo sapiens OX=9606 GN=H2BC21 PE=1 SV=3;sp|P33778|H2B1B_HUMAN Histone H2B type 1-B OS=Homo sapiens OX=9606 GN=H2BC3 PE=1 SV	7	4	1	1	35.7	13.908	0	3.3549	NaN	33730000	12966000	20764000	AMGIMNSFVNDIFER;KESYSIYVYK;LLLPGELAK;QVHPDTGISSK		1.60142
Q5T8P6	Q5T8P6	1	1	1	RNA-binding protein 26	RBM26	sp|Q5T8P6|RBM26_HUMAN RNA-binding protein 26 OS=Homo sapiens OX=9606 GN=RBM26 PE=1 SV=3	1	1	1	1	1.4	113.6	0	2.4866	NaN	6051500	2329200	3722300	TRAEAEAAAVHGAR		1.5981
O00267	O00267	1	1	1	Transcription elongation factor SPT5	SUPT5H	sp|O00267|SPT5H_HUMAN Transcription elongation factor SPT5 OS=Homo sapiens OX=9606 GN=SUPT5H PE=1 SV=1	1	1	1	1	1	121	0	2.8837	NaN	2173800	841270	1332500	HLVLAGGSKPR		1.58391
O95801	O95801	1	1	1	Tetratricopeptide repeat protein 4	TTC4	sp|O95801|TTC4_HUMAN Tetratricopeptide repeat protein 4 OS=Homo sapiens OX=9606 GN=TTC4 PE=1 SV=3	1	1	1	1	2.8	44.678	0.0018605	1.9046	NaN	1272000	493300	778680	AAAQYYLGNFR		1.57851
P24390	P24390	3	2	2	ER lumen protein-retaining receptor 1	KDELR1	sp|P24390|ERD21_HUMAN ER lumen protein-retaining receptor 1 OS=Homo sapiens OX=9606 GN=KDELR1 PE=1 SV=1	1	3	2	2	22.2	24.542	0	4.5882	NaN	10599000	4122400	6476800	ATYDGNHDTFR;TGEAETITSHYLFALGVYR;YLDLFTNYISLYNTCMK		1.57112
Q9H0S4	Q9H0S4	2	2	2	Probable ATP-dependent RNA helicase DDX47	DDX47	sp|Q9H0S4|DDX47_HUMAN Probable ATP-dependent RNA helicase DDX47 OS=Homo sapiens OX=9606 GN=DDX47 PE=1 SV=1	1	2	2	2	6.4	50.646	0	6.2334	NaN	1894300	737870	1156400	KPHIIIATPGR;TGAFALPILNALLETPQR		1.56721
Q9Y6C9	Q9Y6C9	1	1	1	Mitochondrial carrier homolog 2	MTCH2	sp|Q9Y6C9|MTCH2_HUMAN Mitochondrial carrier homolog 2 OS=Homo sapiens OX=9606 GN=MTCH2 PE=1 SV=1	1	1	1	1	3.6	33.331	0	2.206	NaN	3892800	1526500	2366200	EVSSSFDHVIK		1.55008
Q9BPX5	Q9BPX5	1	1	1	Actin-related protein 2/3 complex subunit 5-like protein	ARPC5L	sp|Q9BPX5|ARP5L_HUMAN Actin-related protein 2/3 complex subunit 5-like protein OS=Homo sapiens OX=9606 GN=ARPC5L PE=1 SV=1	1	1	1	1	7.8	16.941	0.0019084	2.1015	NaN	1697200	665800	1031400	ALAVGGLGSIIR		1.54911
Q92900	Q92900	1	1	1	Regulator of nonsense transcripts 1	UPF1	sp|Q92900|RENT1_HUMAN Regulator of nonsense transcripts 1 OS=Homo sapiens OX=9606 GN=UPF1 PE=1 SV=2	1	1	1	1	1	124.34	0.0019268	2.1492	NaN	4112100	1615300	2496800	NVFLLGFIPAK		1.54572
O75940	O75940	1	1	1	Survival of motor neuron-related-splicing factor 30	SMNDC1	sp|O75940|SPF30_HUMAN Survival of motor neuron-related-splicing factor 30 OS=Homo sapiens OX=9606 GN=SMNDC1 PE=1 SV=1	1	1	1	1	4.2	26.711	0	3.4296	NaN	1462500	575970	886490	DLQEVIELTK		1.53913
O15144	O15144	1	1	1	Actin-related protein 2/3 complex subunit 2	ARPC2	sp|O15144|ARPC2_HUMAN Actin-related protein 2/3 complex subunit 2 OS=Homo sapiens OX=9606 GN=ARPC2 PE=1 SV=1	1	1	1	1	3.7	34.333	0	2.6143	NaN	5570400	2196500	3374000	DNTINLIHTFR		1.53608
Q8TDN6	Q8TDN6	2	2	2	Ribosome biogenesis protein BRX1 homolog	BRIX1	sp|Q8TDN6|BRX1_HUMAN Ribosome biogenesis protein BRX1 homolog OS=Homo sapiens OX=9606 GN=BRIX1 PE=1 SV=2	1	2	2	2	6.5	41.401	0.0018315	1.8091	NaN	4615200	1827400	2787800	ELLIQIFSTPR;RNEIDAEPPAKR		1.52556
P41223	P41223	1	1	1	Protein BUD31 homolog	BUD31	sp|P41223|BUD31_HUMAN Protein BUD31 homolog OS=Homo sapiens OX=9606 GN=BUD31 PE=1 SV=2	1	1	1	1	6.9	17	0.0027149	1.7378	NaN	939890	373930	565960	IIECTHCGCR		1.51355
Q9Y2S7	Q9Y2S7	1	1	1	Polymerase delta-interacting protein 2	POLDIP2	sp|Q9Y2S7|PDIP2_HUMAN Polymerase delta-interacting protein 2 OS=Homo sapiens OX=9606 GN=POLDIP2 PE=1 SV=1	1	1	1	1	2.7	42.033	0.0018779	1.9713	NaN	594940	237340	357600	GVVLFPWQAR		1.5067
Q96RP9	Q96RP9	1	1	1	Elongation factor G, mitochondrial	GFM1	sp|Q96RP9|EFGM_HUMAN Elongation factor G, mitochondrial OS=Homo sapiens OX=9606 GN=GFM1 PE=1 SV=2	1	1	1	1	1.2	83.471	0.0076661	1.4024	NaN	1719700	686460	1033300	GIVDLIEER		1.50526
Q9Y5V3	Q9Y5V3	1	1	1	Melanoma-associated antigen D1	MAGED1	sp|Q9Y5V3|MAGD1_HUMAN Melanoma-associated antigen D1 OS=Homo sapiens OX=9606 GN=MAGED1 PE=1 SV=3	1	1	1	1	1.9	86.16	0.0035336	1.6084	NaN	610330	245130	365200	APTADTQTQNVNQAK		1.48982
P62304	P62304	1	1	1	Small nuclear ribonucleoprotein E	SNRPE	sp|P62304|RUXE_HUMAN Small nuclear ribonucleoprotein E OS=Homo sapiens OX=9606 GN=SNRPE PE=1 SV=1	1	1	1	1	12	10.803	0	3.7303	NaN	2263600	910150	1353400	VMVQPINLIFR		1.48701
P09132	P09132	1	1	1	Signal recognition particle 19 kDa protein	SRP19	sp|P09132|SRP19_HUMAN Signal recognition particle 19 kDa protein OS=Homo sapiens OX=9606 GN=SRP19 PE=1 SV=3	1	1	1	1	10.4	16.156	0	2.3557	NaN	908820	366110	542710	TGGADQSLQQGEGSK		1.48237
Q15386	Q15386	1	1	1	Ubiquitin-protein ligase E3C	UBE3C	sp|Q15386|UBE3C_HUMAN Ubiquitin-protein ligase E3C OS=Homo sapiens OX=9606 GN=UBE3C PE=1 SV=3	1	1	1	1	1.6	123.92	0	6.0427	NaN	1618000	653260	964700	QLAVLTELPFVVPFEER		1.47675
P50851	P50851	3	3	3	Lipopolysaccharide-responsive and beige-like anchor protein	LRBA	sp|P50851|LRBA_HUMAN Lipopolysaccharide-responsive and beige-like anchor protein OS=Homo sapiens OX=9606 GN=LRBA PE=1 SV=4	1	3	3	3	1	319.1	0	3.1947	NaN	7051700	2863300	4188400	AQQDVIMVLK;IINILTDK;TSEEFVHINR		1.46279
O60763	O60763	1	1	1	General vesicular transport factor p115	USO1	sp|O60763|USO1_HUMAN General vesicular transport factor p115 OS=Homo sapiens OX=9606 GN=USO1 PE=1 SV=2	1	1	1	1	1.9	107.89	0	10.715	NaN	5999300	2461300	3538000	SSQTSGTNEQSSAIVSAR		1.43745
Q16539	Q16539	1	1	1	Mitogen-activated protein kinase 14	MAPK14	sp|Q16539|MK14_HUMAN Mitogen-activated protein kinase 14 OS=Homo sapiens OX=9606 GN=MAPK14 PE=1 SV=3	1	1	1	1	2.8	41.293	0.0035524	1.6356	NaN	2519600	1039500	1480200	YIHSADIIHR		1.42395
Q92572	Q92572	1	1	1	AP-3 complex subunit sigma-1	AP3S1	sp|Q92572|AP3S1_HUMAN AP-3 complex subunit sigma-1 OS=Homo sapiens OX=9606 GN=AP3S1 PE=1 SV=1	1	1	1	1	5.7	21.732	0.001912	2.1027	NaN	558650	231250	327400	SEAGLAGAPAR		1.41578
Q96SU4	Q96SU4	1	1	1	Oxysterol-binding protein-related protein 9	OSBPL9	sp|Q96SU4|OSBL9_HUMAN Oxysterol-binding protein-related protein 9 OS=Homo sapiens OX=9606 GN=OSBPL9 PE=1 SV=2	1	1	1	1	1.5	83.184	0	3.579	NaN	1467600	608180	859440	KLEDQNEYESR		1.41313
P60709;Q6S8J3;A5A3E0;P0CG38;P0CG39;Q9BYX7	P60709	21;7;6;5;4;3	1;0;0;0;0;0	1;0;0;0;0;0	Actin, cytoplasmic 1;Actin, cytoplasmic 1, N-terminally processed	ACTB	sp|P60709|ACTB_HUMAN Actin, cytoplasmic 1 OS=Homo sapiens OX=9606 GN=ACTB PE=1 SV=1	6	21	1	1	72	41.736	0	10.32	NaN	5660000	2348700	3311200	AGFAGDDAPR;AVFPSIVGRPR;CDVDIRK;CPEALFQPSFLGMESCGIHETTFNSIMK;DDDIAALVVDNGSGMCK;DLTDYLMK;DLYANTVLSGGTTMYPGIADR;DSYVGDEAQSK;DSYVGDEAQSKR;EITALAPSTMK;GYSFTTTAER;HQGVMVGMGQK;IIAPPER;IWHHTFYNELR;KDLYANTVLSGGTTMYPGIADR;LCYVALDFEQEMATAASSSSLEK;QEYDESGPSIVHR;RGILTLK;SYELPDGQVITIGNER;TTGIVMDSGDGVTHTVPIYEGYALPHAILR;VAPEEHPVLLTEAPLNPK		1.4098
Q9HAV4	Q9HAV4	2	2	2	Exportin-5	XPO5	sp|Q9HAV4|XPO5_HUMAN Exportin-5 OS=Homo sapiens OX=9606 GN=XPO5 PE=1 SV=1	1	2	2	2	1.8	136.31	0	9.5679	NaN	9959600	4152300	5807400	HFGLQILEHVVK;LLDNLLALIR		1.3986
Q71U36;P0DPH8;P0DPH7;Q6PEY2	Q71U36;P0DPH8;P0DPH7;Q6PEY2	20;14;14;10	1;1;1;1	1;1;1;1	Tubulin alpha-1A chain;Tubulin alpha-3E chain	TUBA1A;TUBA3E	sp|Q71U36|TBA1A_HUMAN Tubulin alpha-1A chain OS=Homo sapiens OX=9606 GN=TUBA1A PE=1 SV=1;sp|P0DPH8|TBA3D_HUMAN Tubulin alpha-3D chain OS=Homo sapiens OX=9606 GN=TUBA3D PE=1 SV=1;sp|P0DPH7|TBA3C_HUMAN Tubulin alpha-3C chain OS=Homo sapiens OX=9606 GN=TUBA3C	4	20	1	1	65.2	50.135	0	7.1149	NaN	7001400	2929800	4071700	AFVHWYVGEGMEEGEFSEAR;AVCMLSNTTAIAEAWAR;AVFVDLEPTVIDEVR;AYHEQLSVAEITNACFEPANQMVK;DVNAAIATIK;EDMAALEK;EIIDLVLDR;FDGALNVDLTEFQTNLVPYPR;GHYTIGKEIIDLVLDR;IHFPLATYAPVISAEK;LADQCTGLQGFLVFHSFGGGTGSGFTSLLMER;LDHKFDLMYAK;LIGQIVSSITASLR;LSVDYGKK;NLDIERPTYTNLNR;QLFHPEQLITGK;QLFHPEQLITGKEDAANNYAR;TIGGGDDSFNTFFSETGAGK;VGINYQPPTVVPGGDLAK;YMACCLLYR		1.38975
Q13242	Q13242	1	1	1	Serine/arginine-rich splicing factor 9	SRSF9	sp|Q13242|SRSF9_HUMAN Serine/arginine-rich splicing factor 9 OS=Homo sapiens OX=9606 GN=SRSF9 PE=1 SV=1	1	1	1	1	4.5	25.542	0	2.3048	NaN	3327800	1393100	1934600	SHEGETSYIR		1.3887
P34932	P34932	2	1	1	Heat shock 70 kDa protein 4	HSPA4	sp|P34932|HSP74_HUMAN Heat shock 70 kDa protein 4 OS=Homo sapiens OX=9606 GN=HSPA4 PE=1 SV=4	1	2	1	1	3.6	94.33	1	-2	NaN	7234900	3046400	4188500	GCALQCAILSPAFK;NKEDQYDHLDAADMTK		1.3749
P55786	P55786	1	1	1	Puromycin-sensitive aminopeptidase	NPEPPS	sp|P55786|PSA_HUMAN Puromycin-sensitive aminopeptidase OS=Homo sapiens OX=9606 GN=NPEPPS PE=1 SV=2	1	1	1	1	1.3	103.28	0	2.5736	NaN	9495600	4000000	5495600	DAESIHQYLLQR		1.3739
Q14980	Q14980	2	2	2	Nuclear mitotic apparatus protein 1	NUMA1	sp|Q14980|NUMA1_HUMAN Nuclear mitotic apparatus protein 1 OS=Homo sapiens OX=9606 GN=NUMA1 PE=1 SV=2	1	2	2	2	1.3	238.26	0	20.279	NaN	2553300	1078100	1475100	AVQAQGGESQQEAQR;DSAQTSVTQAQR		1.36824
P26374	P26374	1	1	1	Rab proteins geranylgeranyltransferase component A 2	CHML	sp|P26374|RAE2_HUMAN Rab proteins geranylgeranyltransferase component A 2 OS=Homo sapiens OX=9606 GN=CHML PE=1 SV=2	1	1	1	1	2.1	74.071	0.0083963	1.3371	NaN	9310600	3940300	5370300	YCGDKTCMHTVSDK		1.36292
P50570	P50570	1	1	1	Dynamin-2	DNM2	sp|P50570|DYN2_HUMAN Dynamin-2 OS=Homo sapiens OX=9606 GN=DNM2 PE=1 SV=2	1	1	1	1	1.3	98.063	0	2.603	NaN	4219300	1789900	2429400	RPLILQLIFSK		1.35728
P00846	P00846	1	1	1	ATP synthase subunit a	MT-ATP6	sp|P00846|ATP6_HUMAN ATP synthase subunit a OS=Homo sapiens OX=9606 GN=MT-ATP6 PE=1 SV=1	1	1	1	1	4.4	24.817	0	2.917	NaN	3533000	1498900	2034100	LITTQQWLIK		1.35706
P54619	P54619	1	1	1	5-AMP-activated protein kinase subunit gamma-1	PRKAG1	sp|P54619|AAKG1_HUMAN 5-AMP-activated protein kinase subunit gamma-1 OS=Homo sapiens OX=9606 GN=PRKAG1 PE=1 SV=1	1	1	1	1	5.4	37.579	0.0084602	1.3653	NaN	2636400	1120300	1516100	LPVIDPESGNTLYILTHK		1.3533
Q13200	Q13200	1	1	1	26S proteasome non-ATPase regulatory subunit 2	PSMD2	sp|Q13200|PSMD2_HUMAN 26S proteasome non-ATPase regulatory subunit 2 OS=Homo sapiens OX=9606 GN=PSMD2 PE=1 SV=3	1	1	1	1	1.3	100.2	0	3.703	NaN	3792100	1611500	2180600	FGGSGSQVDSAR		1.35315
O75143	O75143	1	1	1	Autophagy-related protein 13	ATG13	sp|O75143|ATG13_HUMAN Autophagy-related protein 13 OS=Homo sapiens OX=9606 GN=ATG13 PE=1 SV=1	1	1	1	1	1.7	56.571	1	-2	NaN	3716600	1583800	2132800	INLAFMSTR		1.34663
Q6UVJ0	Q6UVJ0	1	1	1	Spindle assembly abnormal protein 6 homolog	SASS6	sp|Q6UVJ0|SAS6_HUMAN Spindle assembly abnormal protein 6 homolog OS=Homo sapiens OX=9606 GN=SASS6 PE=1 SV=1	1	1	1	1	2.1	74.396	0	2.5449	NaN	1929200	825460	1103700	SQVLFHQLVPLQVK		1.33707
O60783	O60783	1	1	1	28S ribosomal protein S14, mitochondrial	MRPS14	sp|O60783|RT14_HUMAN 28S ribosomal protein S14, mitochondrial OS=Homo sapiens OX=9606 GN=MRPS14 PE=1 SV=1	1	1	1	1	10.2	15.139	0.0019212	2.1309	NaN	3418700	1469100	1949600	HLADHGQLSGIQR		1.32707
Q07157	Q07157	5	5	5	Tight junction protein ZO-1	TJP1	sp|Q07157|ZO1_HUMAN Tight junction protein ZO-1 OS=Homo sapiens OX=9606 GN=TJP1 PE=1 SV=3	1	5	5	5	3.3	195.46	0	28.59	NaN	34060000	14657000	19402000	EEAVLFLLDLPK;GGPAEGQLQENDR;HEEQPAPGYDTHGR;TVTPAYNR;YQINNISTVPK		1.32374
Q86UY8	Q86UY8	2	2	2	5-nucleotidase domain-containing protein 3	NT5DC3	sp|Q86UY8|NT5D3_HUMAN 5-nucleotidase domain-containing protein 3 OS=Homo sapiens OX=9606 GN=NT5DC3 PE=1 SV=1	1	2	2	2	4.2	63.419	0	4.1828	NaN	5315100	2311500	3003600	HLHTLIFNAAR;SFFNAQFGSLFR		1.29942
Q9BRP1	Q9BRP1	1	1	1	Programmed cell death protein 2-like	PDCD2L	sp|Q9BRP1|PDD2L_HUMAN Programmed cell death protein 2-like OS=Homo sapiens OX=9606 GN=PDCD2L PE=1 SV=1	1	1	1	1	3.4	39.416	0	2.1924	NaN	1589600	692760	896870	AAVLKPVLLGLR		1.29463
P19367	P19367	1	1	1	Hexokinase-1	HK1	sp|P19367|HXK1_HUMAN Hexokinase-1 OS=Homo sapiens OX=9606 GN=HK1 PE=1 SV=3	1	1	1	1	1.6	102.48	0	16.141	NaN	3931200	1717000	2214200	SANLVAATLGAILNR		1.28957
Q99460	Q99460	1	1	1	26S proteasome non-ATPase regulatory subunit 1	PSMD1	sp|Q99460|PSMD1_HUMAN 26S proteasome non-ATPase regulatory subunit 1 OS=Homo sapiens OX=9606 GN=PSMD1 PE=1 SV=2	1	1	1	1	1.3	105.84	0	4.1461	NaN	4801800	2100500	2701300	AAVESLGFILFR		1.28603
P62191	P62191	1	1	1	26S protease regulatory subunit 4	PSMC1	sp|P62191|PRS4_HUMAN 26S proteasome regulatory subunit 4 OS=Homo sapiens OX=9606 GN=PSMC1 PE=1 SV=1	1	1	1	1	3.6	49.184	0	2.2454	NaN	2480000	1090600	1389400	NQEQMKPLEEKQEEER		1.27398
Q08945	Q08945	1	1	1	FACT complex subunit SSRP1	SSRP1	sp|Q08945|SSRP1_HUMAN FACT complex subunit SSRP1 OS=Homo sapiens OX=9606 GN=SSRP1 PE=1 SV=1	1	1	1	1	2.1	81.074	0	7.9463	NaN	1650800	728460	922290	ADVIQATGDAICIFR		1.26608
Q15369	Q15369	1	1	1	Transcription elongation factor B polypeptide 1	TCEB1	sp|Q15369|ELOC_HUMAN Elongin-C OS=Homo sapiens OX=9606 GN=ELOC PE=1 SV=1	1	1	1	1	12.5	12.473	0	2.1967	NaN	2037500	901230	1136300	TYGGCEGPDAMYVK		1.26083
O15212	O15212	1	1	1	Prefoldin subunit 6	PFDN6	sp|O15212|PFD6_HUMAN Prefoldin subunit 6 OS=Homo sapiens OX=9606 GN=PFDN6 PE=1 SV=1	1	1	1	1	9.3	14.582	0	6.5723	NaN	5663200	2507400	3155800	ETLAQLQQEFQR		1.25859
Q9Y6G9	Q9Y6G9	1	1	1	Cytoplasmic dynein 1 light intermediate chain 1	DYNC1LI1	sp|Q9Y6G9|DC1L1_HUMAN Cytoplasmic dynein 1 light intermediate chain 1 OS=Homo sapiens OX=9606 GN=DYNC1LI1 PE=1 SV=3	1	1	1	1	1.9	56.578	0.0068259	1.4123	NaN	7480900	3320100	4160800	KIQGIEEYKK		1.25322
P47914	P47914	1	1	1	60S ribosomal protein L29	RPL29	sp|P47914|RL29_HUMAN 60S ribosomal protein L29 OS=Homo sapiens OX=9606 GN=RPL29 PE=1 SV=2	1	1	1	1	9.4	17.752	0.0018365	1.8178	NaN	3986600	1776100	2210500	AQAAAPASVPAQAPK		1.24458
O95478	O95478	2	2	2	Ribosome biogenesis protein NSA2 homolog	NSA2	sp|O95478|NSA2_HUMAN Ribosome biogenesis protein NSA2 homolog OS=Homo sapiens OX=9606 GN=NSA2 PE=1 SV=1	1	2	2	2	9.2	30.065	0	2.2592	NaN	3177200	1415600	1761600	ATFCLPILGVK;TPQGAVPAYLLDR		1.24442
P05386	P05386	1	1	1	60S acidic ribosomal protein P1	RPLP1	sp|P05386|RLA1_HUMAN 60S acidic ribosomal protein P1 OS=Homo sapiens OX=9606 GN=RPLP1 PE=1 SV=1	1	1	1	1	14	11.514	0	3.3765	NaN	5367300	2392900	2974300	AAGVNVEPFWPGLFAK		1.24297
O14880	O14880	1	1	1	Microsomal glutathione S-transferase 3	MGST3	sp|O14880|MGST3_HUMAN Microsomal glutathione S-transferase 3 OS=Homo sapiens OX=9606 GN=MGST3 PE=1 SV=1	1	1	1	1	8.6	16.516	0	8.7571	NaN	1874700	836670	1038000	IASGLGLAWIVGR		1.24063
P04350;Q9BUF5	P04350	18;7	1;1	1;1	Tubulin beta-4A chain	TUBB4A	sp|P04350|TBB4A_HUMAN Tubulin beta-4A chain OS=Homo sapiens OX=9606 GN=TUBB4A PE=1 SV=2	2	18	1	1	48.9	49.585	0	3.6666	NaN	4027800	1804700	2223100	ALTVPELTQQMFDAK;AVLVDLEPGTMDSVR;EIVHLQAGQCGNQIGAK;FPGQLNADLRK;GHYTEGAELVDAVLDVVR;IMNTFSVVPSPK;ISEQFTAMFR;KLAVNMVPFPR;LAVNMVPFPR;LHFFMPGFAPLTSR;LTTPTYGDLNHLVSATMSGVTTCLR;MREIVHLQAGQCGNQIGAK;NMMAACDPR;NSSYFVEWIPNNVK;RISEQFTAMFR;SGPFGQIFRPDNFVFGQSGAGNNWAK;TAVCDIPPR;YLTVAAVFR		1.23184
Q13547	Q13547	3	1	1	Histone deacetylase 1	HDAC1	sp|Q13547|HDAC1_HUMAN Histone deacetylase 1 OS=Homo sapiens OX=9606 GN=HDAC1 PE=1 SV=1	1	3	1	1	6.8	55.102	0.0035842	1.6762	NaN	9439300	4242100	5197200	MTHNLLLNYGLYR;YGEYFPGTGDLR;YHSDDYIK		1.22515
P0DI82;P0DI81	P0DI82;P0DI81	2;2	2;2	2;2	Trafficking protein particle complex subunit 2B;Trafficking protein particle complex subunit 2	TRAPPC2B;TRAPPC2	sp|P0DI82|TPC2B_HUMAN Trafficking protein particle complex subunit 2B OS=Homo sapiens OX=9606 GN=TRAPPC2B PE=1 SV=1;sp|P0DI81|TPC2A_HUMAN Trafficking protein particle complex subunit 2 OS=Homo sapiens OX=9606 GN=TRAPPC2 PE=1 SV=1	2	2	2	2	10.7	16.445	0.0018349	1.8165	NaN	2906800	1307100	1599700	FIMLHDIR;KVQFLGK		1.22385
O75694	O75694	2	2	2	Nuclear pore complex protein Nup155	NUP155	sp|O75694|NU155_HUMAN Nuclear pore complex protein Nup155 OS=Homo sapiens OX=9606 GN=NUP155 PE=1 SV=1	1	2	2	2	2	155.2	0	2.1847	NaN	4845600	2181800	2663800	KFHEAQLSEK;VASVSQNAIVSAAGNIAR		1.22092
Q9BU61	Q9BU61	1	1	1	NADH dehydrogenase [ubiquinone] 1 alpha subcomplex assembly factor 3	NDUFAF3	sp|Q9BU61|NDUF3_HUMAN NADH dehydrogenase [ubiquinone] 1 alpha subcomplex assembly factor 3 OS=Homo sapiens OX=9606 GN=NDUFAF3 PE=1 SV=1	1	1	1	1	5.4	20.35	0.0018198	1.7599	NaN	2090000	943910	1146100	LQSQVLQAMR		1.2142
Q8NBQ5	Q8NBQ5	1	1	1	Estradiol 17-beta-dehydrogenase 11	HSD17B11	sp|Q8NBQ5|DHB11_HUMAN Estradiol 17-beta-dehydrogenase 11 OS=Homo sapiens OX=9606 GN=HSD17B11 PE=1 SV=3	1	1	1	1	5	32.935	0	2.5637	NaN	2403300	1086100	1317200	TLTDELAALQITGVK		1.21278
P08574	P08574	1	1	1	Cytochrome c1, heme protein, mitochondrial	CYC1	sp|P08574|CY1_HUMAN Cytochrome c1, heme protein, mitochondrial OS=Homo sapiens OX=9606 GN=CYC1 PE=1 SV=3	1	1	1	1	3.7	35.422	0.0019011	2.0925	NaN	5802900	2628800	3174200	GLLSSLDHTSIR		1.20747
Q5JSL3	Q5JSL3	1	1	1	Dedicator of cytokinesis protein 11	DOCK11	sp|Q5JSL3|DOC11_HUMAN Dedicator of cytokinesis protein 11 OS=Homo sapiens OX=9606 GN=DOCK11 PE=1 SV=2	1	1	1	1	0.6	237.67	1	-2	NaN	19824000	8985500	10839000	KITPNIDEEGAMK		1.20628
Q9NQP4	Q9NQP4	1	1	1	Prefoldin subunit 4	PFDN4	sp|Q9NQP4|PFD4_HUMAN Prefoldin subunit 4 OS=Homo sapiens OX=9606 GN=PFDN4 PE=1 SV=1	1	1	1	1	9	15.314	0	4.2167	NaN	3553200	1611100	1942200	NLQEEIDALESR		1.20551
O76071	O76071	1	1	1	Probable cytosolic iron-sulfur protein assembly protein CIAO1	CIAO1	sp|O76071|CIAO1_HUMAN Probable cytosolic iron-sulfur protein assembly protein CIAO1 OS=Homo sapiens OX=9606 GN=CIAO1 PE=1 SV=1	1	1	1	1	2.7	37.84	0	2.3858	NaN	4973700	2268200	2705400	SVLSEGHQR		1.19275
Q6UB35	Q6UB35	1	1	1	Monofunctional C1-tetrahydrofolate synthase, mitochondrial	MTHFD1L	sp|Q6UB35|C1TM_HUMAN Monofunctional C1-tetrahydrofolate synthase, mitochondrial OS=Homo sapiens OX=9606 GN=MTHFD1L PE=1 SV=1	1	1	1	1	1.2	105.79	0.0036069	1.7101	NaN	3998900	1833700	2165200	THLSLSHQPDKK		1.18078
P63000;P60763;P15153	P63000;P60763;P15153	2;2;2	1;1;1	1;1;1	Ras-related C3 botulinum toxin substrate 1;Ras-related C3 botulinum toxin substrate 3;Ras-related C3 botulinum toxin substrate 2	RAC1;RAC3;RAC2	sp|P63000|RAC1_HUMAN Ras-related C3 botulinum toxin substrate 1 OS=Homo sapiens OX=9606 GN=RAC1 PE=1 SV=1;sp|P60763|RAC3_HUMAN Ras-related C3 botulinum toxin substrate 3 OS=Homo sapiens OX=9606 GN=RAC3 PE=1 SV=1;sp|P15153|RAC2_HUMAN Ras-related C3 botulinu	3	2	1	1	10.9	21.45	0	2.1823	NaN	2548600	1170900	1377700	CVVVGDGAVGK;YLECSALTQR		1.17662
Q9Y2T2;P53677	Q9Y2T2;P53677	1;1	1;1	1;1	AP-3 complex subunit mu-1;AP-3 complex subunit mu-2	AP3M1;AP3M2	sp|Q9Y2T2|AP3M1_HUMAN AP-3 complex subunit mu-1 OS=Homo sapiens OX=9606 GN=AP3M1 PE=1 SV=1;sp|P53677|AP3M2_HUMAN AP-3 complex subunit mu-2 OS=Homo sapiens OX=9606 GN=AP3M2 PE=1 SV=1	2	1	1	1	2.4	46.939	0	2.3371	NaN	2646800	1218600	1428200	IQQLAISGLK		1.172
Q15018	Q15018	1	1	1	BRISC complex subunit Abro1	FAM175B	sp|Q15018|ABRX2_HUMAN BRISC complex subunit Abraxas 2 OS=Homo sapiens OX=9606 GN=ABRAXAS2 PE=1 SV=2	1	1	1	1	2.7	46.9	0	3.5402	NaN	4340000	2002600	2337500	VVESCQAEVNK		1.16723
Q4G176	Q4G176	1	1	1	Acyl-CoA synthetase family member 3, mitochondrial	ACSF3	sp|Q4G176|ACSF3_HUMAN Malonate--CoA ligase ACSF3, mitochondrial OS=Homo sapiens OX=9606 GN=ACSF3 PE=1 SV=3	1	1	1	1	1.6	64.129	0.0035907	1.6816	NaN	4190700	1935400	2255300	AVVTGLVHK		1.16529
P48735	P48735	1	1	1	Isocitrate dehydrogenase [NADP], mitochondrial	IDH2	sp|P48735|IDHP_HUMAN Isocitrate dehydrogenase [NADP], mitochondrial OS=Homo sapiens OX=9606 GN=IDH2 PE=1 SV=2	1	1	1	1	2.9	50.909	0.0051591	1.4536	NaN	3841500	1778700	2062800	TIEAEAAHGTVTR		1.15972
P12694	P12694	1	1	1	2-oxoisovalerate dehydrogenase subunit alpha, mitochondrial	BCKDHA	sp|P12694|ODBA_HUMAN 2-oxoisovalerate dehydrogenase subunit alpha, mitochondrial OS=Homo sapiens OX=9606 GN=BCKDHA PE=1 SV=2	1	1	1	1	3.1	50.47	0.0018868	2.0331	NaN	2024200	938470	1085800	IGHHSTSDDSSAYR		1.15699
Q8N5M9	Q8N5M9	1	1	1	Protein jagunal homolog 1	JAGN1	sp|Q8N5M9|JAGN1_HUMAN Protein jagunal homolog 1 OS=Homo sapiens OX=9606 GN=JAGN1 PE=1 SV=1	1	1	1	1	6.6	21.125	0	2.7078	NaN	2064700	958260	1106500	AAGTDGSDFQHR		1.1547
Q13868	Q13868	1	1	1	Exosome complex component RRP4	EXOSC2	sp|Q13868|EXOS2_HUMAN Exosome complex component RRP4 OS=Homo sapiens OX=9606 GN=EXOSC2 PE=1 SV=2	1	1	1	1	4.1	32.789	0.0018132	1.7413	NaN	2439000	1132600	1306400	YIGEVGDIVVGR		1.15345
Q96T88	Q96T88	1	1	1	E3 ubiquitin-protein ligase UHRF1	UHRF1	sp|Q96T88|UHRF1_HUMAN E3 ubiquitin-protein ligase UHRF1 OS=Homo sapiens OX=9606 GN=UHRF1 PE=1 SV=1	1	1	1	1	1.8	89.813	0	2.462	NaN	2323600	1082400	1241200	KIQELFHVEPGLQR		1.14671
Q96EK5	Q96EK5	1	1	1	KIF1-binding protein	KIAA1279	sp|Q96EK5|KBP_HUMAN KIF-binding protein OS=Homo sapiens OX=9606 GN=KIFBP PE=1 SV=1	1	1	1	1	3.1	71.813	0	2.5516	NaN	2022200	943600	1078600	AVQFGTGELCDAISAVEEK		1.14307
Q96BR5	Q96BR5	1	1	1	Cytochrome c oxidase assembly factor 7	COA7	sp|Q96BR5|COA7_HUMAN Cytochrome c oxidase assembly factor 7 OS=Homo sapiens OX=9606 GN=COA7 PE=1 SV=2	1	1	1	1	6.1	25.709	0.0019029	2.0949	NaN	2119600	989030	1130500	FNCEENQHSDSCYK		1.14304
Q8N983	Q8N983	1	1	1	39S ribosomal protein L43, mitochondrial	MRPL43	sp|Q8N983|RM43_HUMAN 39S ribosomal protein L43, mitochondrial OS=Homo sapiens OX=9606 GN=MRPL43 PE=1 SV=1	1	1	1	1	3.3	23.431	0.0068376	1.4235	NaN	1046600	489370	557240	YVQQLQR		1.13869
O75380	O75380	1	1	1	NADH dehydrogenase [ubiquinone] iron-sulfur protein 6, mitochondrial	NDUFS6	sp|O75380|NDUS6_HUMAN NADH dehydrogenase [ubiquinone] iron-sulfur protein 6, mitochondrial OS=Homo sapiens OX=9606 GN=NDUFS6 PE=1 SV=1	1	1	1	1	8.1	13.711	0	3.2483	NaN	3578900	1675600	1903300	VYINLDKETK		1.13589
Q8WTS1	Q8WTS1	1	1	1	1-acylglycerol-3-phosphate O-acyltransferase ABHD5	ABHD5	sp|Q8WTS1|ABHD5_HUMAN 1-acylglycerol-3-phosphate O-acyltransferase ABHD5 OS=Homo sapiens OX=9606 GN=ABHD5 PE=1 SV=1	1	1	1	1	4.3	39.095	0	2.6188	NaN	7609300	3596900	4012500	SCIDGNSGTSIQSLR		1.11554
Q9HB40	Q9HB40	1	1	1	Retinoid-inducible serine carboxypeptidase	SCPEP1	sp|Q9HB40|RISC_HUMAN Retinoid-inducible serine carboxypeptidase OS=Homo sapiens OX=9606 GN=SCPEP1 PE=1 SV=1	1	1	1	1	2.4	50.83	0	2.9024	NaN	3423900	1619800	1804100	VAEQVLNAVNK		1.11378
Q96NH3	Q96NH3	1	1	1	Protein broad-minded	TBC1D32	sp|Q96NH3|BROMI_HUMAN Protein broad-minded OS=Homo sapiens OX=9606 GN=TBC1D32 PE=1 SV=4	1	1	1	1	1.3	144.75	1	-2	NaN	17567000	8317400	9249500	VSDYFEYMEILEQNYR		1.11207
Q9BVA1;Q13885	Q9BVA1;Q13885	18;18	1;1	1;1	Tubulin beta-2B chain;Tubulin beta-2A chain	TUBB2B;TUBB2A	sp|Q9BVA1|TBB2B_HUMAN Tubulin beta-2B chain OS=Homo sapiens OX=9606 GN=TUBB2B PE=1 SV=1;sp|Q13885|TBB2A_HUMAN Tubulin beta-2A chain OS=Homo sapiens OX=9606 GN=TUBB2A PE=1 SV=1	2	18	1	1	45.4	49.953	0	2.1884	NaN	7900200	3762400	4137800	AILVDLEPGTMDSVR;ALTVPELTQQMFDSK;EVDEQMLNVQNK;FPGQLNADLRK;GHYTEGAELVDSVLDVVR;GHYTEGAELVDSVLDVVRK;IREEYPDR;ISEQFTAMFR;KLAVNMVPFPR;LAVNMVPFPR;LHFFMPGFAPLTSR;LTTPTYGDLNHLVSATMSGVTTCLR;MSMKEVDEQMLNVQNK;NMMAACDPR;NSSYFVEWIPNNVK;RISEQFTAMFR;SGPFGQIFRPDNFVFGQSGAGNNWAK;TAVCDIPPR		1.09978
Q8N4T8	Q8N4T8	2	2	2	Carbonyl reductase family member 4	CBR4	sp|Q8N4T8|CBR4_HUMAN 3-oxoacyl-[acyl-carrier-protein] reductase OS=Homo sapiens OX=9606 GN=CBR4 PE=1 SV=3	1	2	2	2	10.1	25.301	0	2.7053	NaN	881600	420410	461190	GNSGQSVYSASK;VNFLVNAAGINR		1.097
O60506;O43390	O60506;O43390	1;1	1;1	1;1	Heterogeneous nuclear ribonucleoprotein Q;Heterogeneous nuclear ribonucleoprotein R	SYNCRIP;HNRNPR	sp|O60506|HNRPQ_HUMAN Heterogeneous nuclear ribonucleoprotein Q OS=Homo sapiens OX=9606 GN=SYNCRIP PE=1 SV=2;sp|O43390|HNRPR_HUMAN Heterogeneous nuclear ribonucleoprotein R OS=Homo sapiens OX=9606 GN=HNRNPR PE=1 SV=1	2	1	1	1	1.9	69.602	0	3.7142	NaN	7252400	3463500	3788900	TGYTLDVTTGQR		1.09395
Q99471	Q99471	1	1	1	Prefoldin subunit 5	PFDN5	sp|Q99471|PFD5_HUMAN Prefoldin subunit 5 OS=Homo sapiens OX=9606 GN=PFDN5 PE=1 SV=2	1	1	1	1	9.7	17.328	0	12.846	NaN	3424000	1636200	1787900	IQQLTALGAAQATAK		1.09271
Q15843	Q15843	1	1	1	NEDD8	NEDD8	sp|Q15843|NEDD8_HUMAN NEDD8 OS=Homo sapiens OX=9606 GN=NEDD8 PE=1 SV=1	1	1	1	1	17.3	9.0714	0.0019066	2.0991	NaN	893250	427710	465540	ILGGSVLHLVLALR		1.08845
Q12874	Q12874	1	1	1	Splicing factor 3A subunit 3	SF3A3	sp|Q12874|SF3A3_HUMAN Splicing factor 3A subunit 3 OS=Homo sapiens OX=9606 GN=SF3A3 PE=1 SV=1	1	1	1	1	1.8	58.848	0	2.3493	NaN	5104500	2449600	2654900	SALLALGLK		1.08381
Q96KA5	Q96KA5	1	1	1	Cleft lip and palate transmembrane protein 1-like protein	CLPTM1L	sp|Q96KA5|CLP1L_HUMAN Lipid scramblase CLPTM1L OS=Homo sapiens OX=9606 GN=CLPTM1L PE=1 SV=1	1	1	1	1	3	62.228	0.0018921	2.0689	NaN	2237500	1074100	1163400	TVHYLPILFIDQLSNR		1.08314
Q9NRP0	Q9NRP0	1	1	1	Oligosaccharyltransferase complex subunit OSTC	OSTC	sp|Q9NRP0|OSTC_HUMAN Oligosaccharyltransferase complex subunit OSTC OS=Homo sapiens OX=9606 GN=OSTC PE=1 SV=1	1	1	1	1	8.1	16.829	0	2.7117	NaN	1530100	740270	789870	VPFLVLECPNLK		1.067
O95376	O95376	1	1	1	E3 ubiquitin-protein ligase ARIH2	ARIH2	sp|O95376|ARI2_HUMAN E3 ubiquitin-protein ligase ARIH2 OS=Homo sapiens OX=9606 GN=ARIH2 PE=1 SV=1	1	1	1	1	3.4	57.818	0	3.0798	NaN	5728400	2772800	2955600	YKENPDIVNQSQQAQAR		1.06593
Q9UFN0;Q9BS92	Q9UFN0;Q9BS92	1;1	1;1	1;1	Protein NipSnap homolog 3A;Protein NipSnap homolog 3B	NIPSNAP3A;NIPSNAP3B	sp|Q9UFN0|NPS3A_HUMAN Protein NipSnap homolog 3A OS=Homo sapiens OX=9606 GN=NIPSNAP3A PE=1 SV=2;sp|Q9BS92|NPS3B_HUMAN Protein NipSnap homolog 3B OS=Homo sapiens OX=9606 GN=NIPSNAP3B PE=2 SV=1	2	1	1	1	2.8	28.466	0.0083822	1.3318	NaN	593760	287490	306270	YDNFAHR		1.06532
P35659	P35659	1	1	1	Protein DEK	DEK	sp|P35659|DEK_HUMAN Protein DEK OS=Homo sapiens OX=9606 GN=DEK PE=1 SV=1	1	1	1	1	2.7	42.674	0.0036134	1.7278	NaN	3604800	1747400	1857400	SGVNSELVKR		1.06295
Q7L2E3	Q7L2E3	1	1	1	Putative ATP-dependent RNA helicase DHX30	DHX30	sp|Q7L2E3|DHX30_HUMAN ATP-dependent RNA helicase DHX30 OS=Homo sapiens OX=9606 GN=DHX30 PE=1 SV=1	1	1	1	1	0.8	133.94	0.0084317	1.3556	NaN	8330800	4058400	4272400	RISAVSVAQR		1.05273
Q6N069	Q6N069	3	1	1	N-alpha-acetyltransferase 16, NatA auxiliary subunit	NAA16	sp|Q6N069|NAA16_HUMAN N-alpha-acetyltransferase 16, NatA auxiliary subunit OS=Homo sapiens OX=9606 GN=NAA16 PE=1 SV=2	1	3	1	1	4.6	101.46	0	2.9388	NaN	1006500	492420	514090	FAEHGETLAMK;SHVCWHVYGLLQR;VSIIQELVTNYEASLK		1.04401
Q9GZZ1	Q9GZZ1	1	1	1	N-alpha-acetyltransferase 50	NAA50	sp|Q9GZZ1|NAA50_HUMAN N-alpha-acetyltransferase 50 OS=Homo sapiens OX=9606 GN=NAA50 PE=1 SV=1	1	1	1	1	7.1	19.398	0	2.8487	NaN	985380	484220	501160	RIEPADAHVLQK		1.03498
P51571	P51571	1	1	1	Translocon-associated protein subunit delta	SSR4	sp|P51571|SSRD_HUMAN Translocon-associated protein subunit delta OS=Homo sapiens OX=9606 GN=SSR4 PE=1 SV=1	1	1	1	1	6.4	18.998	0	3.7078	NaN	3931000	1947700	1983200	FFDEESYSLLR		1.01823
Q13618	Q13618	1	1	1	Cullin-3	CUL3	sp|Q13618|CUL3_HUMAN Cullin-3 OS=Homo sapiens OX=9606 GN=CUL3 PE=1 SV=2	1	1	1	1	3	88.929	0	2.7662	NaN	922570	458430	464130	ALVSEEGEGKNPVDYIQGLLDLK		1.01243
Q8TDM6	Q8TDM6	1	1	1	Disks large homolog 5	DLG5	sp|Q8TDM6|DLG5_HUMAN Disks large homolog 5 OS=Homo sapiens OX=9606 GN=DLG5 PE=1 SV=4	1	1	1	1	0.4	213.87	1	-2	NaN	3420100	1706900	1713200	LSMSEVK		1.00369
Q9H3N1	Q9H3N1	1	1	1	Thioredoxin-related transmembrane protein 1	TMX1	sp|Q9H3N1|TMX1_HUMAN Thioredoxin-related transmembrane protein 1 OS=Homo sapiens OX=9606 GN=TMX1 PE=1 SV=1	1	1	1	1	4.3	31.791	0	3.4822	NaN	3293400	1652200	1641200	VDVTEQPGLSGR		0.993342
P25788	P25788	1	1	1	Proteasome subunit alpha type-3	PSMA3	sp|P25788|PSA3_HUMAN Proteasome subunit alpha type-3 OS=Homo sapiens OX=9606 GN=PSMA3 PE=1 SV=2	1	1	1	1	4.7	28.433	0	2.247	NaN	2980700	1496500	1484200	AVENSSTAIGIR		0.991781
Q92600	Q92600	1	1	1	Cell differentiation protein RCD1 homolog	RQCD1	sp|Q92600|CNOT9_HUMAN CCR4-NOT transcription complex subunit 9 OS=Homo sapiens OX=9606 GN=CNOT9 PE=1 SV=1	1	1	1	1	4	33.631	0.0052448	1.5479	NaN	860180	432990	427180	LTSLGVIGALVK		0.986582
O00487	O00487	1	1	1	26S proteasome non-ATPase regulatory subunit 14	PSMD14	sp|O00487|PSDE_HUMAN 26S proteasome non-ATPase regulatory subunit 14 OS=Homo sapiens OX=9606 GN=PSMD14 PE=1 SV=1	1	1	1	1	4.2	34.577	0	2.4838	NaN	5842000	2960000	2882100	AVAVVVDPIQSVK		0.973682
Q00796	Q00796	1	1	1	Sorbitol dehydrogenase	SORD	sp|Q00796|DHSO_HUMAN Sorbitol dehydrogenase OS=Homo sapiens OX=9606 GN=SORD PE=1 SV=4	1	1	1	1	4.2	38.324	1	-2	NaN	1875200	951910	923310	KPMVLGHEASGTVEK		0.969955
Q9NVI1	Q9NVI1	1	1	1	Fanconi anemia group I protein	FANCI	sp|Q9NVI1|FANCI_HUMAN Fanconi anemia group I protein OS=Homo sapiens OX=9606 GN=FANCI PE=1 SV=4	1	1	1	1	1.1	149.32	0	3.0438	NaN	1171000	594460	576530	SLELLPIILTALATK		0.969838
Q9Y3C6	Q9Y3C6	1	1	1	Peptidyl-prolyl cis-trans isomerase-like 1	PPIL1	sp|Q9Y3C6|PPIL1_HUMAN Peptidyl-prolyl cis-trans isomerase-like 1 OS=Homo sapiens OX=9606 GN=PPIL1 PE=1 SV=1	1	1	1	1	10.2	18.237	1	-2	NaN	2330400	1184100	1146400	VGMVETNSQDRPVDDVK		0.968161
Q9C091	Q9C091	1	1	1	GREB1-like protein	GREB1L	sp|Q9C091|GRB1L_HUMAN GREB1-like protein OS=Homo sapiens OX=9606 GN=GREB1L PE=1 SV=2	1	1	1	1	0.5	214.35	1	-2	NaN	1128000	577530	550470	EEFEQIMLK		0.953145
Q9BUQ8	Q9BUQ8	1	1	1	Probable ATP-dependent RNA helicase DDX23	DDX23	sp|Q9BUQ8|DDX23_HUMAN Probable ATP-dependent RNA helicase DDX23 OS=Homo sapiens OX=9606 GN=DDX23 PE=1 SV=3	1	1	1	1	1.3	95.581	0	2.781	NaN	2608800	1340500	1268300	TLEEKEQEEAR		0.94614
Q9NTK5	Q9NTK5	1	1	1	Obg-like ATPase 1	OLA1	sp|Q9NTK5|OLA1_HUMAN Obg-like ATPase 1 OS=Homo sapiens OX=9606 GN=OLA1 PE=1 SV=2	1	1	1	1	3.8	44.743	0	2.3557	NaN	1352500	695530	656940	IPAFLNVVDIAGLVK		0.944517
P26640	P26640	1	1	1	Valine--tRNA ligase	VARS	sp|P26640|SYVC_HUMAN Valine--tRNA ligase OS=Homo sapiens OX=9606 GN=VARS1 PE=1 SV=4	1	1	1	1	1.3	140.47	0	5.4354	NaN	9654200	4970800	4683500	STLYVSPHPDAFPSLR		0.942202
Q16698	Q16698	1	1	1	2,4-dienoyl-CoA reductase, mitochondrial	DECR1	sp|Q16698|DECR_HUMAN 2,4-dienoyl-CoA reductase [(3E)-enoyl-CoA-producing], mitochondrial OS=Homo sapiens OX=9606 GN=DECR1 PE=1 SV=1	1	1	1	1	3.9	36.067	0	8.402	NaN	2025600	1043200	982390	ATAEQISSQTGNK		0.941708
Q7Z7F7	Q7Z7F7	1	1	1	39S ribosomal protein L55, mitochondrial	MRPL55	sp|Q7Z7F7|RM55_HUMAN 39S ribosomal protein L55, mitochondrial OS=Homo sapiens OX=9606 GN=MRPL55 PE=1 SV=1	1	1	1	1	11.7	15.128	0	2.913	NaN	8847100	4561700	4285400	KEYEQELSDDLHVER		0.93943
Q9H444	Q9H444	1	1	1	Charged multivesicular body protein 4b	CHMP4B	sp|Q9H444|CHM4B_HUMAN Charged multivesicular body protein 4b OS=Homo sapiens OX=9606 GN=CHMP4B PE=1 SV=1	1	1	1	1	4.9	24.95	0	2.3401	NaN	2271900	1180900	1090900	GGPTPQEAIQR		0.923787
P12277	P12277	1	1	1	Creatine kinase B-type	CKB	sp|P12277|KCRB_HUMAN Creatine kinase B-type OS=Homo sapiens OX=9606 GN=CKB PE=1 SV=1	1	1	1	1	3.4	42.644	0	2.9508	NaN	1696500	884230	812230	FCTGLTQIETLFK		0.918573
O60613	O60613	1	1	1	15 kDa selenoprotein	2024-09-15	sp|O60613|SEP15_HUMAN Selenoprotein F OS=Homo sapiens OX=9606 GN=SELENOF PE=1 SV=4	1	1	1	1	7.3	18.092	0.0018957	2.0811	NaN	1927300	1009100	918290	GCCQEEAQFETK		0.910009
O15042	O15042	1	1	1	U2 snRNP-associated SURP motif-containing protein	U2SURP	sp|O15042|SR140_HUMAN U2 snRNP-associated SURP motif-containing protein OS=Homo sapiens OX=9606 GN=U2SURP PE=1 SV=2	1	1	1	1	0.8	118.29	0.0035273	1.5941	NaN	6091700	3196600	2895100	NLLALIHR		0.905681
O43674	O43674	1	1	1	NADH dehydrogenase [ubiquinone] 1 beta subcomplex subunit 5, mitochondrial	NDUFB5	sp|O43674|NDUB5_HUMAN NADH dehydrogenase [ubiquinone] 1 beta subcomplex subunit 5, mitochondrial OS=Homo sapiens OX=9606 GN=NDUFB5 PE=1 SV=1	1	1	1	1	7.9	21.75	0	2.9472	NaN	4726600	2489000	2237600	TMAVLQIEAEKAELR		0.898996
Q6P5R6	Q6P5R6	2	1	1	60S ribosomal protein L22-like 1	RPL22L1	sp|Q6P5R6|RL22L_HUMAN 60S ribosomal protein L22-like 1 OS=Homo sapiens OX=9606 GN=RPL22L1 PE=1 SV=2	1	2	1	1	16.4	14.606	0	2.5423	NaN	3219600	1699700	1519900	NNLRDWLR;VVASDKETYELR		0.894217
Q96I99	Q96I99	1	1	1	Succinyl-CoA ligase [GDP-forming] subunit beta, mitochondrial	SUCLG2	sp|Q96I99|SUCB2_HUMAN Succinate--CoA ligase [GDP-forming] subunit beta, mitochondrial OS=Homo sapiens OX=9606 GN=SUCLG2 PE=1 SV=2	1	1	1	1	2.5	46.51	0.0018692	1.9388	NaN	1108200	585200	522970	LEGTNVQEAQK		0.89366
P36639	P36639	1	1	1	7,8-dihydro-8-oxoguanine triphosphatase	NUDT1	sp|P36639|8ODP_HUMAN Oxidized purine nucleoside triphosphate hydrolase OS=Homo sapiens OX=9606 GN=NUDT1 PE=1 SV=4	1	1	1	1	8.3	17.951	0.00096618	2.1684	NaN	2390500	1263900	1126600	FQGQDTILDYTLR		0.891368
P07947	P07947	2	2	2	Tyrosine-protein kinase Yes	YES1	sp|P07947|YES_HUMAN Tyrosine-protein kinase Yes OS=Homo sapiens OX=9606 GN=YES1 PE=1 SV=3	1	2	2	2	6.4	60.801	0.0018165	1.7467	NaN	3052100	1628600	1423600	HYTEHADGLCHK;YLKLPQLVDMAAQIADGMAYIER		0.874125
Q5VYK3	Q5VYK3	1	1	1	Proteasome-associated protein ECM29 homolog	ECM29	sp|Q5VYK3|ECM29_HUMAN Proteasome adapter and scaffold protein ECM29 OS=Homo sapiens OX=9606 GN=ECPAS PE=1 SV=2	1	1	1	1	0.7	204.29	0	2.3426	NaN	1578300	847820	730470	TEALSVIELLLK		0.861586
Q92979	Q92979	1	1	1	Ribosomal RNA small subunit methyltransferase NEP1	EMG1	sp|Q92979|NEP1_HUMAN Ribosomal RNA small subunit methyltransferase NEP1 OS=Homo sapiens OX=9606 GN=EMG1 PE=1 SV=4	1	1	1	1	5.7	26.72	0	2.3083	NaN	2147600	1161300	986320	VGTSFSIPVVSDVR		0.849324
O60701	O60701	1	1	1	UDP-glucose 6-dehydrogenase	UGDH	sp|O60701|UGDH_HUMAN UDP-glucose 6-dehydrogenase OS=Homo sapiens OX=9606 GN=UGDH PE=1 SV=1	1	1	1	1	1.8	55.023	0.0052038	1.5178	NaN	2726300	1479700	1246600	IAILGFAFK		0.842468
Q9P2X3	Q9P2X3	1	1	1	Protein IMPACT	IMPACT	sp|Q9P2X3|IMPCT_HUMAN Protein IMPACT OS=Homo sapiens OX=9606 GN=IMPACT PE=1 SV=2	1	1	1	1	3.4	36.476	0.0099917	1.2957	NaN	920890	501790	419100	NYTNSPEESSK		0.83521
O75691	O75691	2	2	2	Small subunit processome component 20 homolog	UTP20	sp|O75691|UTP20_HUMAN Small subunit processome component 20 homolog OS=Homo sapiens OX=9606 GN=UTP20 PE=1 SV=3	1	2	2	2	1	318.38	0	2.3788	NaN	1960900	1071100	889810	DKEQSSVLITLLLPFLHR;LLFSFLTLITK		0.830744
Q8IY18	Q8IY18	1	1	1	Structural maintenance of chromosomes protein 5	SMC5	sp|Q8IY18|SMC5_HUMAN Structural maintenance of chromosomes protein 5 OS=Homo sapiens OX=9606 GN=SMC5 PE=1 SV=2	1	1	1	1	1.6	128.81	0	2.2575	NaN	2610700	1426600	1184100	SSTQLHELTPHHQSGGER		0.830015
Q6P1L8	Q6P1L8	1	1	1	39S ribosomal protein L14, mitochondrial	MRPL14	sp|Q6P1L8|RM14_HUMAN 39S ribosomal protein L14, mitochondrial OS=Homo sapiens OX=9606 GN=MRPL14 PE=1 SV=1	1	1	1	1	6.9	15.947	0	2.5033	NaN	1959800	1073400	886370	VGDQILLAIK		0.825759
Q86W42	Q86W42	1	1	1	THO complex subunit 6 homolog	THOC6	sp|Q86W42|THOC6_HUMAN THO complex subunit 6 homolog OS=Homo sapiens OX=9606 GN=THOC6 PE=1 SV=1	1	1	1	1	3.5	37.535	0.0019102	2.1016	NaN	4700500	2585600	2114900	GHTDYIHCLALR		0.817953
Q969H8	Q969H8	1	1	1	Myeloid-derived growth factor	MYDGF	sp|Q969H8|MYDGF_HUMAN Myeloid-derived growth factor OS=Homo sapiens OX=9606 GN=MYDGF PE=1 SV=1	1	1	1	1	5.2	18.795	0	2.279	NaN	5059800	2791200	2268600	SYLYFTQFK		0.812769
P68402	P68402	1	1	1	Platelet-activating factor acetylhydrolase IB subunit beta	PAFAH1B2	sp|P68402|PA1B2_HUMAN Platelet-activating factor acetylhydrolase IB subunit alpha2 OS=Homo sapiens OX=9606 GN=PAFAH1B2 PE=1 SV=1	1	1	1	1	3.9	25.569	0	2.2422	NaN	1467200	810220	657010	IIVLGLLPR		0.810903
O95881	O95881	1	1	1	Thioredoxin domain-containing protein 12	TXNDC12	sp|O95881|TXD12_HUMAN Thioredoxin domain-containing protein 12 OS=Homo sapiens OX=9606 GN=TXNDC12 PE=1 SV=1	1	1	1	1	8.7	19.206	0.0035119	1.5744	NaN	2672200	1495200	1177000	EAAASGLPLMVIIHK		0.787186
Q8NCA5	Q8NCA5	1	1	1	Protein FAM98A	FAM98A	sp|Q8NCA5|FA98A_HUMAN Protein FAM98A OS=Homo sapiens OX=9606 GN=FAM98A PE=1 SV=2	1	1	1	1	1.9	55.272	0.0018265	1.7767	NaN	3382400	1902600	1479800	KPMGPAHWEK		0.777778
P28340	P28340	1	1	1	DNA polymerase delta catalytic subunit	POLD1	sp|P28340|DPOD1_HUMAN DNA polymerase delta catalytic subunit OS=Homo sapiens OX=9606 GN=POLD1 PE=1 SV=2	1	1	1	1	1.3	123.63	0.0051858	1.4683	NaN	799460	452890	346570	GLLPQILENLLSAR		0.765241
O95777	O95777	1	1	1	U6 snRNA-associated Sm-like protein LSm8	LSM8	sp|O95777|LSM8_HUMAN U6 snRNA-associated Sm-like protein LSm8 OS=Homo sapiens OX=9606 GN=LSM8 PE=1 SV=3	1	1	1	1	10.4	10.403	0.0036004	1.7062	NaN	3399500	1927400	1472100	TVAVITSDGR		0.763775
P09960	P09960	2	2	2	Leukotriene A-4 hydrolase	LTA4H	sp|P09960|LKHA4_HUMAN Leukotriene A-4 hydrolase OS=Homo sapiens OX=9606 GN=LTA4H PE=1 SV=2	1	2	2	2	5.6	69.284	0	4.93	NaN	10939000	6221400	4718100	DGETPDPEDPSR;SLSNVIAHEISHSWTGNLVTNK		0.758366
P51580	P51580	1	1	1	Thiopurine S-methyltransferase	TPMT	sp|P51580|TPMT_HUMAN Thiopurine S-methyltransferase OS=Homo sapiens OX=9606 GN=TPMT PE=1 SV=1	1	1	1	1	4.9	28.18	0.0076531	1.4016	NaN	2772300	1580100	1192200	GALVAINPGDRK		0.754509
Q9H857	Q9H857	2	2	2	5-nucleotidase domain-containing protein 2	NT5DC2	sp|Q9H857|NT5D2_HUMAN 5-nucleotidase domain-containing protein 2 OS=Homo sapiens OX=9606 GN=NT5DC2 PE=1 SV=1	1	2	2	2	4.8	60.718	0	4.2199	NaN	4878500	2784200	2094200	MQTYQDAESR;QLFLITNSPFSFVDK		0.752173
O75477	O75477	3	1	1	Erlin-1	ERLIN1	sp|O75477|ERLN1_HUMAN Erlin-1 OS=Homo sapiens OX=9606 GN=ERLIN1 PE=1 SV=2	1	3	1	1	9.8	39.171	0.0018519	1.8653	NaN	1980200	1130600	849590	ADAEYYAAHK;ISEIEDAAFLAR;SVQTTLQTDEVK		0.751451
P20839	P20839	4	1	1	Inosine-5-monophosphate dehydrogenase 1	IMPDH1	sp|P20839|IMDH1_HUMAN Inosine-5-monophosphate dehydrogenase 1 OS=Homo sapiens OX=9606 GN=IMPDH1 PE=1 SV=2	1	4	1	1	5.6	55.405	0	4.2516	NaN	5186400	2965200	2221200	DYPLASK;EANEILQR;IAQGVSGSIQDK;NRDYPLASK		0.749089
P62136	P62136	5	1	1	Serine/threonine-protein phosphatase PP1-alpha catalytic subunit	PPP1CA	sp|P62136|PP1A_HUMAN Serine/threonine-protein phosphatase PP1-alpha catalytic subunit OS=Homo sapiens OX=9606 GN=PPP1CA PE=1 SV=1	1	5	1	1	23.3	37.512	0	2.4518	NaN	2263000	1295100	967990	AHQVVEDGYEFFAK;EIFLSQPILLELEAPLK;ICGDIHGQYYDLLR;SDSEKLNLDSIIGR;TFTDCFNCLPIAAIVDEK		0.747425
P63279	P63279	1	1	1	SUMO-conjugating enzyme UBC9	UBE2I	sp|P63279|UBC9_HUMAN SUMO-conjugating enzyme UBC9 OS=Homo sapiens OX=9606 GN=UBE2I PE=1 SV=1	1	1	1	1	8.2	18.007	0	2.4541	NaN	2496700	1431400	1065300	KDHPFGFVAVPTK		0.744236
Q96GW9	Q96GW9	1	1	1	Methionine--tRNA ligase, mitochondrial	MARS2	sp|Q96GW9|SYMM_HUMAN Methionine--tRNA ligase, mitochondrial OS=Homo sapiens OX=9606 GN=MARS2 PE=1 SV=2	1	1	1	1	1.9	66.59	0.0018904	2.0582	NaN	5120500	2965700	2154800	FSTGTDEHGLK		0.726574
O43676	O43676	1	1	1	NADH dehydrogenase [ubiquinone] 1 beta subcomplex subunit 3	NDUFB3	sp|O43676|NDUB3_HUMAN NADH dehydrogenase [ubiquinone] 1 beta subcomplex subunit 3 OS=Homo sapiens OX=9606 GN=NDUFB3 PE=1 SV=3	1	1	1	1	11.2	11.402	0	3.5516	NaN	4824300	2805300	2019000	IEGTPLETIQK		0.719709
Q59GN2;P62891	Q59GN2;P62891	1;1	1;1	1;1	Putative 60S ribosomal protein L39-like 5;60S ribosomal protein L39	RPL39P5;RPL39	sp|Q59GN2|R39L5_HUMAN Putative 60S ribosomal protein L39-like 5 OS=Homo sapiens OX=9606 GN=RPL39P5 PE=5 SV=2;sp|P62891|RL39_HUMAN 60S ribosomal protein L39 OS=Homo sapiens OX=9606 GN=RPL39 PE=1 SV=2	2	1	1	1	19.6	6.3225	0.0035651	1.6573	NaN	6711600	3926200	2785400	QNRPIPQWIR		0.709439
Q9BW92	Q9BW92	1	1	1	Threonine--tRNA ligase, mitochondrial	TARS2	sp|Q9BW92|SYTM_HUMAN Threonine--tRNA ligase, mitochondrial OS=Homo sapiens OX=9606 GN=TARS2 PE=1 SV=1	1	1	1	1	1.4	81.035	0	2.1846	NaN	737830	435370	302460	VYNALVAFIR		0.694719
P15104	P15104	1	1	1	Glutamine synthetase	GLUL	sp|P15104|GLNA_HUMAN Glutamine synthetase OS=Homo sapiens OX=9606 GN=GLUL PE=1 SV=4	1	1	1	1	2.7	42.064	0	3.4308	NaN	3597800	2126900	1470900	TTSASSHLNK		0.69157
O15067	O15067	1	1	1	Phosphoribosylformylglycinamidine synthase	PFAS	sp|O15067|PUR4_HUMAN Phosphoribosylformylglycinamidine synthase OS=Homo sapiens OX=9606 GN=PFAS PE=1 SV=4	1	1	1	1	1.4	144.73	0	10.67	NaN	3543100	2119400	1423600	NPSTVEAFDLAQSNSEHSR		0.6717
O75832	O75832	1	1	1	26S proteasome non-ATPase regulatory subunit 10	PSMD10	sp|O75832|PSD10_HUMAN 26S proteasome non-ATPase regulatory subunit 10 OS=Homo sapiens OX=9606 GN=PSMD10 PE=1 SV=1	1	1	1	1	5.3	24.428	0.0035088	1.5681	NaN	1186100	720720	465360	LEELKESILADK		0.645688
P13667	P13667	1	1	1	Protein disulfide-isomerase A4	PDIA4	sp|P13667|PDIA4_HUMAN Protein disulfide-isomerase A4 OS=Homo sapiens OX=9606 GN=PDIA4 PE=1 SV=2	1	1	1	1	1.9	72.932	0	6.1404	NaN	3981800	2421400	1560300	IDATSASVLASR		0.644379
Q96E52	Q96E52	1	1	1	Metalloendopeptidase OMA1, mitochondrial	OMA1	sp|Q96E52|OMA1_HUMAN Metalloendopeptidase OMA1, mitochondrial OS=Homo sapiens OX=9606 GN=OMA1 PE=1 SV=1	1	1	1	1	3.1	60.12	0.0084459	1.3635	NaN	2162600	1323500	839130	KLEAEADKIGLLLAAK		0.634023
Q9Y4Z0	Q9Y4Z0	1	1	1	U6 snRNA-associated Sm-like protein LSm4	LSM4	sp|Q9Y4Z0|LSM4_HUMAN U6 snRNA-associated Sm-like protein LSm4 OS=Homo sapiens OX=9606 GN=LSM4 PE=1 SV=1	1	1	1	1	8.6	15.35	1	-2	NaN	4886900	2999400	1887500	TAQNHPMLVELK		0.629293
P04637	P04637	1	1	1	Cellular tumor antigen p53	TP53	sp|P04637|P53_HUMAN Cellular tumor antigen p53 OS=Homo sapiens OX=9606 GN=TP53 PE=1 SV=4	1	1	1	1	3.1	43.653	0	2.5452	NaN	9092900	5583800	3509100	SVTCTYSPALNK		0.628443
P41567	P41567	1	1	1	Eukaryotic translation initiation factor 1	EIF1	sp|P41567|EIF1_HUMAN Eukaryotic translation initiation factor 1 OS=Homo sapiens OX=9606 GN=EIF1 PE=1 SV=1	1	1	1	1	15	12.732	0	13.887	NaN	2853800	1761000	1092800	SAIQNLHSFDPFADASK		0.620557
Q8NBJ5	Q8NBJ5	2	2	2	Procollagen galactosyltransferase 1	COLGALT1	sp|Q8NBJ5|GT251_HUMAN Procollagen galactosyltransferase 1 OS=Homo sapiens OX=9606 GN=COLGALT1 PE=1 SV=1	1	2	2	2	2.9	71.635	0	2.6201	NaN	2892000	1799400	1092600	ALQAQEIECR;VLIALLAR		0.607202
O60547	O60547	1	1	1	GDP-mannose 4,6 dehydratase	GMDS	sp|O60547|GMDS_HUMAN GDP-mannose 4,6 dehydratase OS=Homo sapiens OX=9606 GN=GMDS PE=1 SV=1	1	1	1	1	3	41.949	1	-2	NaN	1406700	876260	530480	NPQAHIEGNMK		0.605391
Q13232	Q13232	1	1	1	Nucleoside diphosphate kinase 3	NME3	sp|Q13232|NDK3_HUMAN Nucleoside diphosphate kinase 3 OS=Homo sapiens OX=9606 GN=NME3 PE=1 SV=2	1	1	1	1	7.7	19.015	0.0018587	1.8995	NaN	2517800	1570400	947450	NLIHGSDSVESAR		0.603318
P62310	P62310	1	1	1	U6 snRNA-associated Sm-like protein LSm3	LSM3	sp|P62310|LSM3_HUMAN U6 snRNA-associated Sm-like protein LSm3 OS=Homo sapiens OX=9606 GN=LSM3 PE=1 SV=2	1	1	1	1	11.8	11.845	0	2.4914	NaN	7923200	4984200	2939100	GDGVVLVAPPLR		0.589683
Q9UBQ7	Q9UBQ7	1	1	1	Glyoxylate reductase/hydroxypyruvate reductase	GRHPR	sp|Q9UBQ7|GRHPR_HUMAN Glyoxylate reductase/hydroxypyruvate reductase OS=Homo sapiens OX=9606 GN=GRHPR PE=1 SV=1	1	1	1	1	5.2	35.668	0	4.4731	NaN	3686800	2356100	1330700	GDVVNQDDLYQALASGK		0.564789
Q92820	Q92820	1	1	1	Gamma-glutamyl hydrolase	GGH	sp|Q92820|GGH_HUMAN Gamma-glutamyl hydrolase OS=Homo sapiens OX=9606 GN=GGH PE=1 SV=2	1	1	1	1	4.1	35.964	0	5.215	NaN	3965700	2543200	1422500	NLDGISHAPNAVK		0.559335
Q562R1	Q562R1	6	1	1	Beta-actin-like protein 2	ACTBL2	sp|Q562R1|ACTBL_HUMAN Beta-actin-like protein 2 OS=Homo sapiens OX=9606 GN=ACTBL2 PE=1 SV=2	1	6	1	1	17.8	42.003	0	4.744	NaN	142310000	91290000	51025000	CDVDIRK;DLTDYLMK;HQGVMVGMGQK;IIAPPER;SYELPDGQVITIGNER;VAPDEHPILLTEAPLNPK		0.558933
Q96AB3	Q96AB3	1	1	1	Isochorismatase domain-containing protein 2, mitochondrial	ISOC2	sp|Q96AB3|ISOC2_HUMAN Isochorismatase domain-containing protein 2 OS=Homo sapiens OX=9606 GN=ISOC2 PE=1 SV=1	1	1	1	1	11.2	22.337	0.0084388	1.3633	NaN	713160	457660	255510	LIKEPAPDSGLLGLFQGQNSLLH		0.558297
P55263	P55263	1	1	1	Adenosine kinase	ADK	sp|P55263|ADK_HUMAN Adenosine kinase OS=Homo sapiens OX=9606 GN=ADK PE=1 SV=2	1	1	1	1	2.8	40.545	0	3.2884	NaN	1474600	956050	518540	AAAEEEPKPK		0.542377
P30084	P30084	1	1	1	Enoyl-CoA hydratase, mitochondrial	ECHS1	sp|P30084|ECHM_HUMAN Enoyl-CoA hydratase, mitochondrial OS=Homo sapiens OX=9606 GN=ECHS1 PE=1 SV=4	1	1	1	1	7.2	31.387	0	25.792	NaN	3422600	2226900	1195700	AQFAQPEILIGTIPGAGGTQR		0.536935
P0DPI2;A0A0B4J2D5	P0DPI2;A0A0B4J2D5	1;1	1;1	1;1			sp|P0DPI2|GAL3A_HUMAN Glutamine amidotransferase-like class 1 domain-containing protein 3, mitochondrial OS=Homo sapiens OX=9606 GN=GATD3 PE=1 SV=1;sp|A0A0B4J2D5|GAL3B_HUMAN Putative glutamine amidotransferase-like class 1 domain-containing protein 3B, mit	2	1	1	1	9.3	28.17	0	3.3116	NaN	1591400	1040000	551440	ITDLANLSAANHDAAIFPGGFGAAK		0.530231
P42126	P42126	2	2	2	Enoyl-CoA delta isomerase 1, mitochondrial	ECI1	sp|P42126|ECI1_HUMAN Enoyl-CoA delta isomerase 1, mitochondrial OS=Homo sapiens OX=9606 GN=ECI1 PE=1 SV=1	1	2	2	2	7	32.816	0	4.024	NaN	2588900	1727900	860980	AVQELWLR;DADVQNFVSFISK		0.498281
O14874	O14874	1	1	1	[3-methyl-2-oxobutanoate dehydrogenase [lipoamide]] kinase, mitochondrial	BCKDK	sp|O14874|BCKD_HUMAN [3-methyl-2-oxobutanoate dehydrogenase [lipoamide]] kinase, mitochondrial OS=Homo sapiens OX=9606 GN=BCKDK PE=1 SV=2	1	1	1	1	4.1	46.36	1	-2	NaN	2266900	1539100	727750	FPFIPMPLDYILPELLK		0.472841
O95619	O95619	2	2	2	YEATS domain-containing protein 4	YEATS4	sp|O95619|YETS4_HUMAN YEATS domain-containing protein 4 OS=Homo sapiens OX=9606 GN=YEATS4 PE=1 SV=1	1	2	2	2	8.8	26.499	0.0018939	2.0761	NaN	1036200	709470	326780	MAEFGPDSGGR;NEDMSAYVK		0.460597
[truncated: 9 more rows]
